# Supplementary material for: Sex-specific circulating unconventional neutrophils determine immunological outcome of auto-inflammatory Behçet’s uveitis
Source: Cell Discov. 2024 May 4;10:47. doi: 10.1038/s41421-024-00671-2 (PMC11069589; doi:10.1038/s41421-024-00671-2)
Supplement: Supplementary file 2 — Supplementary tables [file 41421_2024_671_MOESM2_ESM.xlsx]

## Sheet: Supp Table 1
Supplementary Table 1: List of Antibodies.
Antibody/Target	Clone	Channel/Flurochrome	Lot No	Ab Reference
anti-mouse IL-17A	TC11-18H10.1	PE	B309214	Biolegend 506903
anti-mouse IFN-γ	XMG1.2	PE/Cyanine7	B313721	Biolegend 505825
anti-mouse CD4	GK1.5	APC	B326442	Biolegend 100412
anti-mouse FOXP3	MF-14	PE	B325779	Biolegend 126404
anti-mouse Annexin A1	N/A	APC	AC122119769	AssayLite 35632-05161
anti-human FOXP3	259D	PE	B339494	Biolegend 320208
anti-human IFN-γ	4S.B3	PE/Cyanine7	B328729	Biolegend 502528
anti-human IL-17A	BL168	PE	B336518	Biolegend 512306
anti-human CD15	W6D3	PE/Cyanine7	B319634	Biolegend 323020
anti-mouse/human CD11b	M1/70	PE	B323634	Biolegend 101208
anti-mouse Ly-6G	1A8	FITC	B277117	Biolegend 127606

## Sheet: Supp Table 2
Supplementary Table 2: Donor metadata in the sc-RNA seq analysis.
	Age	Gender	Disease	Uveitis	Oral ulcer	Genital ulcer	Acne-like rash	Erythema nodosum	Folliculitis	Skin lesions	Hypopyon	Perianal abscess	Arthritis	Medication within three weeks
B1	31	Male	BU	+	+		+
B2	49	Male	BU	+	+		+
B3	32	Female	BU	+	+
B4	43	Male	BU	+	+				+		+
B5	48	Female	BU	+	+	+		+		+
B6	34	Female	BU	+	+			+		+
B7	45	Male	BU	+	+		+
B8	36	Female	BU	+	+		+
B9	40	Female	BU	+	+
B10	37	Female	BU	+	+		+
B11	31	Male	BU	+	+				+		+
B12	35	Male	BU	+	+		+		+		+
B13	39	Female	BU	+	+
B14	41	Male	BU	+	+	+		+		+
B15	35	Male	BU	+	+		+		+		+
B16	45	Male	BU	+	+		+
B17	46	Male	BU	+	+				+		+
B18	43	Female	BU	+	+		+
H1	35	Female	Healthy
H2	43	Male	Healthy
H3	37	Male	Healthy
H4	33	Female	Healthy
H5	25	Male	Healthy
H6	24	Female	Healthy
H7	33	Female	Healthy
H8	37	Female	Healthy
H9	40	Female	Healthy
H10	42	Female	Healthy
H11	36	Female	Healthy
H12	45	Male	Healthy
H13	43	Male	Healthy
H14	39	Male	Healthy
H15	47	Male	Healthy
H16	49	Male	Healthy

## Sheet: Supp Table 3
Supplementary Table 3: Detection of cluster marker genes in the neutrophils from healthy donors.
	p_val	avg_log2FC	pct.1	pct.2	p_val_adj	cluster	gene
S100A8	8.82545e-79	0.565965	0.98	0.856	1.34782e-74	0	S100A8
FTL	1.80259e-74	0.494636	0.995	0.976	2.75292e-70	0	FTL
FTH1	1.57791e-71	0.465135	0.999	0.986	2.40979e-67	0	FTH1
H3F3A	6.81631e-49	0.365405	0.994	0.959	1.04099e-44	0	H3F3A
S100A11	1.4502e-46	0.410772	0.932	0.859	2.21475e-42	0	S100A11
NAMPT	1.52954e-46	0.389221	0.967	0.85	2.33591e-42	0	NAMPT
S100A9	1.27988e-45	0.435665	0.979	0.873	1.95464e-41	0	S100A9
H3F3B	1.90393e-45	0.361717	0.979	0.953	2.90768e-41	0	H3F3B
MT-ND2	1.53057e-43	0.343874	0.812	0.651	2.33749e-39	0	MT-ND2
NEAT1	2.08009e-43	0.350798	0.989	0.946	3.17672e-39	0	NEAT1
ITM2B	2.46242e-40	0.318764	0.976	0.926	3.76061e-36	0	ITM2B
FCGR3B	5.69689e-40	0.398556	0.921	0.776	8.70029e-36	0	FCGR3B
SRGN	1.13355e-39	0.339691	0.987	0.93	1.73116e-35	0	SRGN
MNDA	6.29482e-38	0.319916	0.96	0.807	9.61345e-34	0	MNDA
TYROBP	6.6671e-38	0.403189	0.861	0.691	1.0182e-33	0	TYROBP
CEBPD	1.92407e-37	0.539512	0.658	0.477	2.93845e-33	0	CEBPD
LST1	1.46108e-36	0.372923	0.872	0.726	2.23135e-32	0	LST1
MT-ND1	3.74469e-36	0.295426	0.872	0.73	5.71889e-32	0	MT-ND1
SOD2	1.73516e-35	0.339332	0.943	0.797	2.64993e-31	0	SOD2
CTSS	2.30291e-35	0.368899	0.869	0.736	3.517e-31	0	CTSS
OAZ1	1.32666e-34	0.370062	0.869	0.812	2.02608e-30	0	OAZ1
IFITM2	1.39431e-33	0.302935	0.989	0.928	2.12939e-29	0	IFITM2
CEBPB	5.90047e-33	0.422607	0.78	0.628	9.0112e-29	0	CEBPB
S100A6	8.09515e-32	0.417917	0.859	0.797	1.23629e-27	0	S100A6
CSF3R	1.51246e-31	0.311258	0.894	0.753	2.30982e-27	0	CSF3R
ATP5E	3.37241e-31	0.348741	0.872	0.821	5.15034e-27	0	ATP5E
ANP32A	3.85194e-29	0.424312	0.733	0.586	5.88269e-25	0	ANP32A
RGS2	9.58431e-29	0.401954	0.771	0.626	1.46372e-24	0	RGS2
RNASET2	7.25108e-28	0.587025	0.577	0.46	1.10739e-23	0	RNASET2
CMTM2	1.55623e-27	0.415017	0.716	0.562	2.37667e-23	0	CMTM2
LITAF	8.81209e-27	0.306907	0.869	0.787	1.34578e-22	0	LITAF
FOLR3	1.24335e-25	0.858901	0.165	0.072	1.89885e-21	0	FOLR3
HLA-C	1.4276e-24	0.226899	0.966	0.941	2.18024e-20	0	HLA-C
CXCR2	2.70062e-24	0.370371	0.703	0.556	4.12439e-20	0	CXCR2
DUSP1	4.89548e-24	0.398104	0.741	0.638	7.47638e-20	0	DUSP1
AIF1	1.39237e-23	0.389056	0.638	0.491	2.12643e-19	0	AIF1
CPPED1	2.00747e-22	0.447256	0.535	0.387	3.06581e-18	0	CPPED1
FOS	4.08626e-22	0.494155	0.6	0.476	6.24054e-18	0	FOS
FPR1	6.88559e-22	0.349138	0.666	0.512	1.05157e-17	0	FPR1
FAM65B	1.39757e-21	0.358245	0.736	0.648	2.13436e-17	0	FAM65B
TALDO1	1.48476e-21	0.428749	0.634	0.523	2.26753e-17	0	TALDO1
SDCBP	3.58018e-21	0.34449	0.693	0.563	5.46765e-17	0	SDCBP
S100P	4.14277e-21	0.714117	0.186	0.095	6.32683e-17	0	S100P
SORL1	1.12147e-20	0.408449	0.651	0.534	1.7127e-16	0	SORL1
SMAP2	1.13689e-20	0.411619	0.652	0.54	1.73626e-16	0	SMAP2
GMFG	1.54877e-20	0.387795	0.71	0.648	2.36528e-16	0	GMFG
TMEM154	1.68542e-20	0.319095	0.666	0.521	2.57398e-16	0	TMEM154
GCA	1.90201e-20	0.278722	0.767	0.618	2.90475e-16	0	GCA
CXCL8	4.58708e-20	0.359767	0.686	0.559	7.00539e-16	0	CXCL8
YPEL3	5.98883e-20	0.411193	0.653	0.583	9.14615e-16	0	YPEL3
EVI2B	2.12626e-19	0.321364	0.683	0.576	3.24723e-15	0	EVI2B
LAMTOR4	3.12473e-19	0.401551	0.622	0.527	4.7721e-15	0	LAMTOR4
ARPC2	3.48497e-19	0.314921	0.763	0.715	5.32225e-15	0	ARPC2
PNRC1	5.14265e-19	0.327544	0.731	0.676	7.85385e-15	0	PNRC1
C5AR1	8.15364e-19	0.464709	0.471	0.344	1.24522e-14	0	C5AR1
BASP1	8.36745e-19	0.312335	0.654	0.514	1.27788e-14	0	BASP1
MYL6	1.60629e-18	0.286464	0.808	0.775	2.45312e-14	0	MYL6
ZFP36L1	2.37983e-18	0.263903	0.757	0.652	3.63448e-14	0	ZFP36L1
RAB11FIP1	3.06147e-18	0.443063	0.484	0.356	4.67547e-14	0	RAB11FIP1
JUNB	3.6876e-18	0.351906	0.72	0.655	5.63171e-14	0	JUNB
ARPC5	3.83219e-18	0.377725	0.639	0.545	5.85252e-14	0	ARPC5
LRRFIP1	1.63477e-17	0.348376	0.641	0.547	2.49662e-13	0	LRRFIP1
MXD1	2.6602e-17	0.319756	0.614	0.471	4.06266e-13	0	MXD1
MCL1	5.13973e-17	0.365076	0.657	0.566	7.8494e-13	0	MCL1
NCF1	1.21874e-16	0.338597	0.628	0.524	1.86127e-12	0	NCF1
G0S2	1.23167e-16	0.438664	0.403	0.288	1.881e-12	0	G0S2
IER2	2.94984e-16	0.448656	0.593	0.511	4.50499e-12	0	IER2
NCF2	9.22318e-16	0.368249	0.486	0.362	1.40856e-11	0	NCF2
S100A4	1.50627e-15	0.30703	0.796	0.732	2.30038e-11	0	S100A4
SERPINA1	6.66805e-15	0.313615	0.572	0.448	1.01835e-10	0	SERPINA1
HLA-E	7.82909e-15	0.259804	0.808	0.776	1.19566e-10	0	HLA-E
SPI1	9.70525e-15	0.414947	0.374	0.268	1.48219e-10	0	SPI1
FGL2	1.15999e-14	0.404282	0.433	0.315	1.77154e-10	0	FGL2
SEC14L1	2.82309e-14	0.321411	0.538	0.422	4.31143e-10	0	SEC14L1
UBC	4.1341e-14	0.386591	0.611	0.556	6.31359e-10	0	UBC
SAT1	4.78027e-14	0.140436	0.827	0.736	7.30042e-10	0	SAT1
HIST1H2AC	4.87571e-14	0.469255	0.257	0.166	7.44619e-10	0	HIST1H2AC
VNN2	5.23814e-14	0.319367	0.541	0.426	7.99969e-10	0	VNN2
IQGAP1	1.10599e-13	0.356987	0.552	0.445	1.68907e-09	0	IQGAP1
PTPRC	1.91472e-13	0.196338	0.841	0.805	2.92416e-09	0	PTPRC
PTGS2	2.88235e-13	0.26224	0.476	0.364	4.40192e-09	0	PTGS2
BRI3	4.05576e-13	0.385534	0.519	0.429	6.19395e-09	0	BRI3
LAPTM5	4.84318e-13	0.332945	0.628	0.574	7.3965e-09	0	LAPTM5
TAGLN2	5.28177e-13	0.304026	0.629	0.56	8.06632e-09	0	TAGLN2
TNFAIP2	7.02712e-13	0.41517	0.315	0.217	1.07318e-08	0	TNFAIP2
MSRB1	9.07989e-13	0.40193	0.293	0.202	1.38668e-08	0	MSRB1
NUMB	1.0253e-12	0.345359	0.396	0.287	1.56583e-08	0	NUMB
HLA-B	2.28839e-12	0.152054	0.97	0.94	3.49484e-08	0	HLA-B
IRS2	2.62996e-12	0.386639	0.267	0.178	4.01648e-08	0	IRS2
CLEC12A	3.07832e-12	0.43864	0.237	0.155	4.70122e-08	0	CLEC12A
IGSF6	3.16449e-12	0.330724	0.383	0.281	4.8328e-08	0	IGSF6
ACTR2	4.86925e-12	0.309923	0.57	0.478	7.43632e-08	0	ACTR2
SLC25A37	5.90078e-12	0.190454	0.807	0.721	9.01167e-08	0	SLC25A37
RNF149	6.50414e-12	0.267872	0.666	0.583	9.93313e-08	0	RNF149
LCP1	1.71752e-11	0.299092	0.642	0.576	2.623e-07	0	LCP1
SMCHD1	3.24366e-11	0.211018	0.705	0.635	4.95371e-07	0	SMCHD1
CKLF	3.62898e-11	0.348022	0.497	0.42	5.54219e-07	0	CKLF
MMP25	5.45513e-11	0.396265	0.253	0.174	8.33108e-07	0	MMP25
CDA	7.14938e-11	0.394475	0.314	0.229	1.09185e-06	0	CDA
GLUL	8.40117e-11	0.279751	0.575	0.48	1.28303e-06	0	GLUL
VMP1	8.63244e-11	0.260051	0.545	0.447	1.31835e-06	0	VMP1
HOTAIRM1	9.14116e-11	0.42739	0.261	0.183	1.39604e-06	0	HOTAIRM1
ALOX5AP	9.72459e-11	0.371549	0.53	0.461	1.48514e-06	0	ALOX5AP
ARPC3	1.07135e-10	0.251677	0.708	0.677	1.63617e-06	0	ARPC3
COTL1	1.26058e-10	0.291575	0.645	0.597	1.92516e-06	0	COTL1
FCER1G	1.35533e-10	0.272896	0.458	0.356	2.06985e-06	0	FCER1G
LINC00936	1.48131e-10	0.405556	0.254	0.178	2.26225e-06	0	LINC00936
CD93	1.52792e-10	0.372361	0.259	0.179	2.33343e-06	0	CD93
FCGR2A	1.80036e-10	0.263359	0.489	0.38	2.74951e-06	0	FCGR2A
PYCARD	2.84431e-10	0.407732	0.403	0.321	4.34383e-06	0	PYCARD
LRRK2	3.77419e-10	0.256706	0.491	0.387	5.76394e-06	0	LRRK2
MBOAT7	4.58839e-10	0.320925	0.412	0.317	7.00739e-06	0	MBOAT7
LYN	4.63486e-10	0.233336	0.587	0.48	7.07835e-06	0	LYN
FAM129A	5.09526e-10	0.235826	0.562	0.465	7.78147e-06	0	FAM129A
ACTN1	5.15941e-10	0.346525	0.337	0.251	7.87944e-06	0	ACTN1
SGK1	5.31244e-10	0.363544	0.246	0.169	8.11315e-06	0	SGK1
MYO1F	6.84204e-10	0.290777	0.545	0.473	1.04492e-05	0	MYO1F
RAC1	8.07927e-10	0.253428	0.611	0.543	1.23387e-05	0	RAC1
SKAP2	9.84556e-10	0.324296	0.36	0.271	1.50361e-05	0	SKAP2
ABTB1	1.12229e-09	0.40778	0.413	0.339	1.71396e-05	0	ABTB1
HCK	1.2905e-09	0.361473	0.264	0.188	1.97086e-05	0	HCK
PAK1	1.42952e-09	0.351795	0.206	0.136	2.18316e-05	0	PAK1
MIDN	1.55968e-09	0.311171	0.45	0.367	2.38195e-05	0	MIDN
TNFRSF1B	1.57763e-09	0.433433	0.329	0.256	2.40935e-05	0	TNFRSF1B
STX3	1.57864e-09	0.317249	0.285	0.202	2.4109e-05	0	STX3
UBN1	1.71545e-09	0.399186	0.259	0.187	2.61984e-05	0	UBN1
JUND	1.86671e-09	0.258299	0.627	0.576	2.85084e-05	0	JUND
MARCKS	1.93376e-09	0.226126	0.35	0.262	2.95324e-05	0	MARCKS
PHC2	2.06284e-09	0.462249	0.257	0.188	3.15038e-05	0	PHC2
BCL2A1	3.6411e-09	0.267182	0.459	0.371	5.56068e-05	0	BCL2A1
ZFP36	3.8435e-09	0.255546	0.533	0.456	5.86979e-05	0	ZFP36
ACTB	3.95534e-09	0.117232	0.965	0.938	6.04059e-05	0	ACTB
SLC11A1	4.13888e-09	0.320504	0.289	0.212	6.32089e-05	0	SLC11A1
LILRB3	4.54514e-09	0.312922	0.376	0.294	6.94134e-05	0	LILRB3
MT-ND3	4.82472e-09	0.0763495	0.802	0.685	7.36831e-05	0	MT-ND3
RBM47	5.00151e-09	0.326269	0.276	0.198	7.63831e-05	0	RBM47
CSF2RB	5.23199e-09	0.257178	0.415	0.32	7.99029e-05	0	CSF2RB
PET100	5.79106e-09	0.398754	0.337	0.268	8.84411e-05	0	PET100
CYP4F3	6.12207e-09	0.356264	0.315	0.238	9.34962e-05	0	CYP4F3
LINC01272	6.67262e-09	0.278305	0.365	0.277	0.000101904	0	LINC01272
BTG2	6.76857e-09	0.372696	0.373	0.3	0.00010337	0	BTG2
RAB31	7.25723e-09	0.31397	0.261	0.187	0.000110832	0	RAB31
CST3	7.67195e-09	0.367224	0.243	0.174	0.000117166	0	CST3
TREM1	7.73761e-09	0.387727	0.204	0.14	0.000118169	0	TREM1
ST20	8.16877e-09	0.376791	0.195	0.131	0.000124753	0	ST20
RP6-159A1.4	8.4827e-09	0.375455	0.195	0.132	0.000129548	0	RP6-159A1.4
ABHD2	8.83285e-09	0.446696	0.199	0.138	0.000134895	0	ABHD2
P2RY13	9.1961e-09	0.308061	0.34	0.255	0.000140443	0	P2RY13
CAP1	1.12729e-08	0.296265	0.538	0.486	0.00017216	0	CAP1
FRAT2	1.14962e-08	0.350469	0.322	0.245	0.00017557	0	FRAT2
TMCC3	1.1733e-08	0.389639	0.162	0.105	0.000179187	0	TMCC3
TKT	1.19592e-08	0.369896	0.366	0.299	0.000182641	0	TKT
HSPA6	1.34909e-08	0.398839	0.232	0.167	0.000206033	0	HSPA6
AQP9	1.6894e-08	0.277958	0.446	0.359	0.000258006	0	AQP9
CYBA	1.76235e-08	0.278768	0.626	0.594	0.000269146	0	CYBA
ACSL1	2.17029e-08	0.230369	0.4	0.316	0.000331447	0	ACSL1
FYB	2.25738e-08	0.260493	0.618	0.578	0.000344747	0	FYB
TSEN34	2.27465e-08	0.320921	0.284	0.211	0.000347384	0	TSEN34
B2M	2.33604e-08	0.102559	0.998	0.993	0.000356761	0	B2M
MALAT1	2.84972e-08	0.0386166	0.999	0.995	0.00043521	0	MALAT1
ATP6V0B	3.40198e-08	0.307272	0.487	0.419	0.000519551	0	ATP6V0B
IGF2R	3.58657e-08	0.31421	0.299	0.224	0.00054774	0	IGF2R
GNG5	3.92375e-08	0.34778	0.437	0.376	0.000599235	0	GNG5
DENND3	4.20608e-08	0.323609	0.219	0.155	0.000642352	0	DENND3
SPAG9	4.77466e-08	0.413273	0.225	0.165	0.000729186	0	SPAG9
SNX10	4.98987e-08	0.266239	0.39	0.304	0.000762053	0	SNX10
BAZ2B	5.01973e-08	0.442269	0.198	0.141	0.000766613	0	BAZ2B
CELF2	5.15381e-08	0.355299	0.468	0.414	0.00078709	0	CELF2
IL6R	5.59735e-08	0.36354	0.253	0.188	0.000854828	0	IL6R
ARPC1B	5.79066e-08	0.362002	0.484	0.44	0.00088435	0	ARPC1B
FCN1	5.93737e-08	0.367741	0.108	0.064	0.000906755	0	FCN1
TMA7	6.59819e-08	0.257196	0.587	0.563	0.00100768	0	TMA7
ANKRD13A	6.72873e-08	0.334596	0.231	0.166	0.00102761	0	ANKRD13A
LY96	8.5365e-08	0.207202	0.357	0.276	0.00130369	0	LY96
ARHGAP9	9.75463e-08	0.449364	0.258	0.199	0.00148973	0	ARHGAP9
NCF4	1.00131e-07	0.342979	0.225	0.162	0.00152921	0	NCF4
RASSF2	1.05931e-07	0.335459	0.255	0.189	0.00161778	0	RASSF2
MGAM	1.13983e-07	0.392337	0.16	0.108	0.00174074	0	MGAM
NRBF2	1.18458e-07	0.316694	0.313	0.243	0.0018091	0	NRBF2
IRF1	1.24393e-07	0.323797	0.499	0.452	0.00189974	0	IRF1
MEGF9	1.32042e-07	0.279918	0.356	0.278	0.00201655	0	MEGF9
MME	1.36677e-07	0.277425	0.315	0.24	0.00208732	0	MME
PLXNC1	1.51675e-07	0.322318	0.292	0.223	0.00231638	0	PLXNC1
SH3BGRL3	1.74472e-07	0.161147	0.779	0.742	0.00266453	0	SH3BGRL3
RAB3D	1.7487e-07	0.346171	0.144	0.094	0.00267061	0	RAB3D
OSBPL8	1.78288e-07	0.307675	0.342	0.278	0.00272281	0	OSBPL8
EFHD2	1.94427e-07	0.287835	0.5	0.442	0.00296929	0	EFHD2
UBE2D1	2.06885e-07	0.315094	0.312	0.243	0.00315955	0	UBE2D1
NFE4	2.08897e-07	0.342534	0.062	0.032	0.00319028	0	NFE4
TSC22D3	2.22354e-07	0.296605	0.518	0.469	0.00339579	0	TSC22D3
TIMP2	2.48458e-07	0.315214	0.223	0.16	0.00379445	0	TIMP2
PRMT2	2.5238e-07	0.0228426	0.072	0.124	0.00385434	0	PRMT2
NUP214	2.61322e-07	0.342826	0.253	0.191	0.00399091	0	NUP214
FCGRT	2.98473e-07	0.356328	0.268	0.204	0.00455829	0	FCGRT
RALBP1	3.01056e-07	0.420304	0.267	0.209	0.00459772	0	RALBP1
KIAA1551	3.14907e-07	0.31271	0.472	0.412	0.00480926	0	KIAA1551
HAL	3.40405e-07	0.33708	0.101	0.061	0.00519866	0	HAL
S100A12	3.54351e-07	0.406715	0.346	0.28	0.00541164	0	S100A12
BTG1	3.55278e-07	0.204723	0.673	0.635	0.0054258	0	BTG1
TUBA1A	4.03655e-07	0.222175	0.554	0.492	0.00616461	0	TUBA1A
CD55	4.07363e-07	0.346857	0.337	0.269	0.00622125	0	CD55
CFP	4.12339e-07	0.389101	0.14	0.093	0.00629724	0	CFP
FAM49B	4.2546e-07	0.302463	0.472	0.412	0.00649762	0	FAM49B
JAML	4.30094e-07	0.333316	0.375	0.313	0.0065684	0	JAML
EIF1	4.45042e-07	0.18352	0.788	0.774	0.00679669	0	EIF1
PILRA	4.65985e-07	0.311871	0.208	0.15	0.00711652	0	PILRA
IKBIP	4.8917e-07	0.339644	0.18	0.126	0.0074706	0	IKBIP
IL1R2	5.12202e-07	0.280053	0.168	0.115	0.00782235	0	IL1R2
HSPA1A	5.22224e-07	0.380128	0.245	0.189	0.0079754	0	HSPA1A
TLE3	5.43558e-07	0.269917	0.293	0.225	0.00830121	0	TLE3
RXRA	5.81351e-07	0.32346	0.19	0.136	0.00887839	0	RXRA
PPP1R12B	5.92038e-07	0.388715	0.087	0.052	0.0090416	0	PPP1R12B
CXCR1	6.45944e-07	0.315095	0.243	0.181	0.00986486	0	CXCR1
NOP10	6.58459e-07	0.310007	0.438	0.383	0.010056	0	NOP10
MPZL1	6.61618e-07	0.398741	0.106	0.066	0.0101042	0	MPZL1
PJA2	6.66649e-07	0.32989	0.295	0.233	0.0101811	0	PJA2
SLC43A2	6.68263e-07	0.34591	0.162	0.112	0.0102057	0	SLC43A2
CLEC4E	6.76373e-07	0.297344	0.209	0.15	0.0103296	0	CLEC4E
PCBP1	7.04076e-07	0.254346	0.528	0.489	0.0107527	0	PCBP1
HN1	7.08421e-07	0.278973	0.387	0.322	0.010819	0	HN1
PTPRN2	8.82197e-07	0.352387	0.162	0.112	0.0134729	0	PTPRN2
IFNGR2	9.04414e-07	0.294397	0.239	0.177	0.0138122	0	IFNGR2
XKR8	9.35829e-07	0.34916	0.093	0.056	0.014292	0	XKR8
ICAM3	9.54225e-07	0.36238	0.458	0.424	0.0145729	0	ICAM3
PTPN12	9.7752e-07	0.324639	0.189	0.136	0.0149287	0	PTPN12
M6PR	1.00116e-06	0.0196888	0.039	0.076	0.0152897	0	M6PR
GNB2	1.03828e-06	0.36264	0.334	0.28	0.0158565	0	GNB2
MTRNR2L12	1.08323e-06	0.196866	0.015	0.003	0.0165431	0	MTRNR2L12
TXNIP	1.10865e-06	0.159528	0.835	0.809	0.0169314	0	TXNIP
OGFRL1	1.29563e-06	0.241059	0.344	0.272	0.0197868	0	OGFRL1
LRRC25	1.33335e-06	0.285086	0.178	0.127	0.0203629	0	LRRC25
TXN	1.40507e-06	0.363603	0.426	0.383	0.0214582	0	TXN
DOCK5	1.43082e-06	0.292876	0.236	0.178	0.0218514	0	DOCK5
ZBTB38	1.43991e-06	0.00816206	0.029	0.061	0.0219903	0	ZBTB38
CRISPLD2	1.48657e-06	0.341215	0.093	0.057	0.0227029	0	CRISPLD2
GNAQ	1.50937e-06	0.337321	0.242	0.185	0.0230511	0	GNAQ
PTAFR	1.613e-06	0.285735	0.219	0.163	0.0246337	0	PTAFR
BID	1.66359e-06	0.372372	0.189	0.139	0.0254064	0	BID
CHI3L1	1.86902e-06	0.313147	0.063	0.034	0.0285437	0	CHI3L1
RBP7	1.89634e-06	0.297659	0.157	0.108	0.0289609	0	RBP7
UBE2B	1.94802e-06	0.262967	0.514	0.47	0.0297501	0	UBE2B
RNF130	2.08996e-06	0.304263	0.304	0.242	0.0319179	0	RNF130
ATP6V1B2	2.44965e-06	0.298868	0.23	0.174	0.037411	0	ATP6V1B2
IL17RA	2.50167e-06	0.369444	0.268	0.212	0.0382055	0	IL17RA
MAST3	2.5995e-06	0.308314	0.129	0.086	0.0396995	0	MAST3
CPD	2.8737e-06	0.3156	0.211	0.158	0.0438871	0	CPD
APOBEC3A	2.93274e-06	0.319412	0.132	0.089	0.0447888	0	APOBEC3A
OAZ2	2.97673e-06	0.334952	0.253	0.196	0.0454606	0	OAZ2
APLP2	3.12867e-06	0.375467	0.193	0.143	0.0477811	0	APLP2
SARS	3.16237e-06	0.000317682	0.029	0.061	0.0482956	0	SARS
MMP9	3.17773e-06	0.320657	0.086	0.052	0.0485303	0	MMP9
QKI	3.19154e-06	0.336192	0.224	0.171	0.0487411	0	QKI
CEACAM3	3.3899e-06	0.327646	0.095	0.059	0.0517706	0	CEACAM3
RARA	3.67276e-06	0.315508	0.155	0.109	0.0560904	0	RARA
QPCT	3.71029e-06	0.296995	0.169	0.12	0.0566635	0	QPCT
MSL1	3.96041e-06	0.318171	0.29	0.233	0.0604833	0	MSL1
KDM6B	4.19691e-06	0.288458	0.276	0.216	0.0640952	0	KDM6B
MBOAT2	4.25046e-06	0.29531	0.095	0.059	0.064913	0	MBOAT2
CTBS	4.3084e-06	0.266646	0.3	0.237	0.0657978	0	CTBS
BOD1L1	4.60406e-06	0.300399	0.392	0.341	0.0703132	0	BOD1L1
SLC2A3	4.78701e-06	0.327265	0.351	0.297	0.0731072	0	SLC2A3
FAM212B	5.62906e-06	0.290225	0.14	0.096	0.085967	0	FAM212B
TMEM14B	6.10352e-06	0.0298809	0.052	0.09	0.0932129	0	TMEM14B
NCOA4	6.11874e-06	0.283151	0.444	0.381	0.0934453	0	NCOA4
WDFY4	6.26843e-06	0.229582	0.031	0.013	0.0957315	0	WDFY4
ERGIC1	6.3024e-06	0.324733	0.254	0.201	0.0962503	0	ERGIC1
ITGAX	6.72192e-06	0.303898	0.193	0.143	0.102657	0	ITGAX
LBR	7.04237e-06	0.306029	0.349	0.294	0.107551	0	LBR
RGS18	7.44855e-06	0.16019	0.292	0.225	0.113754	0	RGS18
C5AR2	7.73786e-06	0.333323	0.117	0.079	0.118173	0	C5AR2
HSDL2	7.79941e-06	0.34422	0.121	0.082	0.119113	0	HSDL2
RHOG	7.91615e-06	0.272806	0.394	0.341	0.120895	0	RHOG
TLR4	8.10249e-06	0.317167	0.165	0.118	0.123741	0	TLR4
RNF141	8.11718e-06	0.337	0.193	0.145	0.123966	0	RNF141
TP53INP2	8.2872e-06	0.298661	0.055	0.03	0.126562	0	TP53INP2
SNRPG	8.8072e-06	0.011745	0.07	0.113	0.134504	0	SNRPG
TNRC18	9.03909e-06	0.314003	0.109	0.072	0.138045	0	TNRC18
CHST15	9.35687e-06	0.267644	0.165	0.119	0.142898	0	CHST15
LMO2	9.90311e-06	0.269753	0.085	0.053	0.15124	0	LMO2
CNTNAP3	9.95311e-06	0.282056	0.043	0.022	0.152004	0	CNTNAP3
GTF2I	1.00994e-05	0.355416	0.272	0.222	0.154238	0	GTF2I
IDS	1.10575e-05	0.22902	0.393	0.331	0.16887	0	IDS
NDUFC2	1.16673e-05	0.0140842	0.074	0.118	0.178184	0	NDUFC2
TMEM120A	1.19907e-05	0.313436	0.089	0.057	0.183123	0	TMEM120A
ADGRE5	1.24169e-05	0.31453	0.355	0.302	0.189632	0	ADGRE5
FAM101B	1.28493e-05	0.391977	0.175	0.132	0.196234	0	FAM101B
LAMP2	1.33158e-05	0.242745	0.316	0.255	0.203358	0	LAMP2
CREBRF	1.38156e-05	0.281935	0.347	0.293	0.210992	0	CREBRF
PTPRE	1.44423e-05	0.231098	0.323	0.265	0.220562	0	PTPRE
SIRPB1	1.47945e-05	0.335112	0.117	0.08	0.225941	0	SIRPB1
GPCPD1	1.48005e-05	0.283863	0.192	0.144	0.226032	0	GPCPD1
BACH1	1.59381e-05	0.234101	0.242	0.186	0.243407	0	BACH1
NDFIP1	1.61159e-05	0.017352	0.055	0.092	0.246122	0	NDFIP1
CD302	1.64052e-05	0.264178	0.184	0.135	0.25054	0	CD302
AP5B1	1.68436e-05	0.306794	0.153	0.11	0.257235	0	AP5B1
ADGRG3	1.73478e-05	0.382893	0.129	0.091	0.264935	0	ADGRG3
UBE2R2	1.76701e-05	0.311505	0.342	0.288	0.269858	0	UBE2R2
FAM126B	1.78775e-05	0.322939	0.246	0.194	0.273025	0	FAM126B
ATP6V1A	1.84459e-05	0.226598	0.204	0.153	0.281706	0	ATP6V1A
HIF1A	1.86788e-05	0.329579	0.275	0.225	0.285263	0	HIF1A
MCTP2	1.94259e-05	0.342148	0.134	0.094	0.296673	0	MCTP2
LIMK2	2.18817e-05	0.356629	0.149	0.108	0.334178	0	LIMK2
DDX3X	2.22425e-05	0.29389	0.425	0.381	0.339688	0	DDX3X
LYST	2.24362e-05	0.252202	0.408	0.344	0.342646	0	LYST
HIST1H1C	2.32882e-05	0.389037	0.11	0.076	0.355657	0	HIST1H1C
SYK	2.33669e-05	0.284741	0.157	0.115	0.356859	0	SYK
NINJ1	2.35123e-05	0.30422	0.264	0.212	0.35908	0	NINJ1
CCL4L2	2.36028e-05	0.308683	0.128	0.09	0.360462	0	CCL4L2
ATP5F1	2.36385e-05	0.00383701	0.074	0.116	0.361008	0	ATP5F1
HRH2	2.39638e-05	0.358456	0.134	0.096	0.365976	0	HRH2
USP15	2.42623e-05	0.213379	0.42	0.363	0.370534	0	USP15
CACYBP	2.46233e-05	0.0124148	0.041	0.073	0.376047	0	CACYBP
ENTPD1	2.51392e-05	0.268721	0.173	0.126	0.383927	0	ENTPD1
LYZ	2.66157e-05	0.241589	0.248	0.194	0.406475	0	LYZ
CKAP4	2.72858e-05	0.277933	0.129	0.091	0.416709	0	CKAP4
SVIL	2.77655e-05	0.265945	0.145	0.104	0.424035	0	SVIL
KLF7	2.78376e-05	0.331141	0.153	0.111	0.425135	0	KLF7
TMEM91	2.92701e-05	0.288326	0.136	0.096	0.447014	0	TMEM91
SIGLEC7	2.99668e-05	0.264117	0.038	0.019	0.457653	0	SIGLEC7
VASP	3.23455e-05	0.312488	0.382	0.336	0.49398	0	VASP
RALB	3.2405e-05	0.300522	0.155	0.113	0.49489	0	RALB
DAZAP2	3.24288e-05	0.236578	0.509	0.469	0.495253	0	DAZAP2
NHSL2	3.37184e-05	0.342561	0.119	0.083	0.514948	0	NHSL2
MED13L	3.44523e-05	0.242797	0.226	0.175	0.526156	0	MED13L
TMX4	3.53396e-05	0.365556	0.237	0.193	0.539706	0	TMX4
STXBP2	3.56273e-05	0.411564	0.176	0.136	0.5441	0	STXBP2
C16orf72	3.74629e-05	0.30152	0.219	0.173	0.572133	0	C16orf72
GBP4	3.81479e-05	0.00973134	0.059	0.094	0.582594	0	GBP4
USP10	3.89443e-05	0.287307	0.245	0.196	0.594757	0	USP10
SELL	4.06972e-05	0.160957	0.519	0.463	0.621527	0	SELL
CFLAR	4.24953e-05	0.221085	0.487	0.447	0.648988	0	CFLAR
CD46	4.29008e-05	0.199883	0.389	0.329	0.655181	0	CD46
EML4	4.33625e-05	0.00243839	0.063	0.1	0.662232	0	EML4
PHACTR1	4.33727e-05	0.272114	0.143	0.103	0.662388	0	PHACTR1
USP32	4.33898e-05	0.347385	0.104	0.072	0.662648	0	USP32
AGTPBP1	4.45705e-05	0.341171	0.134	0.096	0.680681	0	AGTPBP1
HEBP2	4.52687e-05	0.345709	0.259	0.214	0.691343	0	HEBP2
RHOQ	4.60928e-05	0.249201	0.124	0.087	0.703929	0	RHOQ
ATF6B	4.83286e-05	0.02789	0.037	0.066	0.738075	0	ATF6B
ROPN1L	5.0236e-05	0.204919	0.035	0.017	0.767204	0	ROPN1L
PMAIP1	5.04118e-05	0.342676	0.129	0.093	0.769889	0	PMAIP1
PSAP	5.1925e-05	0.347899	0.272	0.229	0.792998	0	PSAP
NCOA1	5.45846e-05	0.323631	0.212	0.166	0.833616	0	NCOA1
RASSF3	5.84283e-05	0.251249	0.356	0.304	0.892317	0	RASSF3
YWHAH	5.964e-05	0.0109838	0.044	0.075	0.910823	0	YWHAH
IL13RA1	6.09485e-05	0.20689	0.189	0.141	0.930806	0	IL13RA1
SELPLG	6.40781e-05	0.375427	0.215	0.174	0.9786	0	SELPLG
MTPN	6.80189e-05	0.316207	0.293	0.246	1	0	MTPN
DOK3	6.91647e-05	0.246621	0.123	0.087	1	0	DOK3
RBM42	7.00547e-05	0.0092392	0.016	0.037	1	0	RBM42
PAK2	7.0129e-05	0.245785	0.395	0.341	1	0	PAK2
PLAUR	7.23002e-05	0.243328	0.137	0.098	1	0	PLAUR
PTEN	7.34803e-05	0.200791	0.417	0.36	1	0	PTEN
C10orf54	7.35029e-05	0.283321	0.393	0.35	1	0	C10orf54
LUCAT1	7.41709e-05	0.272537	0.132	0.094	1	0	LUCAT1
LRP10	7.42122e-05	0.300393	0.303	0.256	1	0	LRP10
DENND5A	8.20393e-05	0.254382	0.136	0.099	1	0	DENND5A
BORCS7	8.3353e-05	0.0501674	0.022	0.045	1	0	BORCS7
MAP2K4	8.68165e-05	0.340848	0.096	0.066	1	0	MAP2K4
MPEG1	8.80023e-05	0.248324	0.116	0.081	1	0	MPEG1
CMTM6	9.08904e-05	0.225083	0.447	0.397	1	0	CMTM6
RMI1	9.20549e-05	0.212084	0.03	0.014	1	0	RMI1
OSBPL11	9.24518e-05	0.285368	0.115	0.081	1	0	OSBPL11
RAB7A	9.35862e-05	0.371434	0.226	0.186	1	0	RAB7A
FBXL5	9.58409e-05	0.244134	0.264	0.217	1	0	FBXL5
CD44	9.7626e-05	0.0822617	0.145	0.199	1	0	CD44
TGFBR2	9.80193e-05	0.296453	0.191	0.15	1	0	TGFBR2
PKN2	9.97188e-05	0.236138	0.241	0.193	1	0	PKN2
CREBBP	9.99896e-05	0.307258	0.173	0.133	1	0	CREBBP
KCNE3	0.000101375	0.320554	0.077	0.051	1	0	KCNE3
RP2	0.000102299	0.260798	0.125	0.089	1	0	RP2
BTBD6	0.000108693	0.0074161	0.005	0.019	1	0	BTBD6
PROK2	0.000110925	0.169998	0.32	0.262	1	0	PROK2
KLF6	0.000111035	0.296063	0.462	0.44	1	0	KLF6
CLEC7A	0.000112672	0.161404	0.362	0.302	1	0	CLEC7A
CCM2	0.000112975	0.0194442	0.062	0.097	1	0	CCM2
ITPK1	0.000113428	0.298072	0.109	0.077	1	0	ITPK1
STEAP4	0.000117438	0.211954	0.291	0.237	1	0	STEAP4
MT-ND4	0.000121526	0.0253912	0.754	0.653	1	0	MT-ND4
FAM53C	0.000121923	0.273409	0.138	0.102	1	0	FAM53C
ATP6V1F	0.000123612	0.0465941	0.067	0.103	1	0	ATP6V1F
LSM6	0.000124472	0.042255	0.047	0.077	1	0	LSM6
ARHGEF1	0.000127351	0.0567335	0.077	0.116	1	0	ARHGEF1
SLC12A6	0.000128751	0.240905	0.182	0.14	1	0	SLC12A6
DSC2	0.000130017	0.209687	0.084	0.056	1	0	DSC2
PECAM1	0.000130462	0.25472	0.3	0.25	1	0	PECAM1
NABP1	0.000132609	0.244815	0.314	0.263	1	0	NABP1
SULT1B1	0.000135691	0.205886	0.08	0.052	1	0	SULT1B1
CEP63	0.000137093	0.365597	0.156	0.119	1	0	CEP63
HIST1H4C	0.000139666	0.238021	0.077	0.116	1	0	HIST1H4C
WIPF1	0.000145241	0.21237	0.487	0.452	1	0	WIPF1
CTB-61M7.2	0.000145783	0.229733	0.107	0.074	1	0	CTB-61M7.2
TMEM55A	0.00014807	0.261662	0.171	0.13	1	0	TMEM55A
EIF2S2	0.000152277	0.0401426	0.074	0.11	1	0	EIF2S2
KDM5B	0.000156117	0.246364	0.037	0.02	1	0	KDM5B
GABARAPL2	0.000156296	0.305004	0.344	0.31	1	0	GABARAPL2
RNF24	0.000156312	0.228447	0.248	0.199	1	0	RNF24
CYFIP2	0.000159506	0.0185775	0.053	0.084	1	0	CYFIP2
ZCCHC6	0.000162221	0.311908	0.22	0.178	1	0	ZCCHC6
SNRNP70	0.000166159	0.0367848	0.037	0.064	1	0	SNRNP70
PDLIM7	0.000168015	0.251139	0.13	0.095	1	0	PDLIM7
DUSP6	0.000168306	0.167506	0.301	0.247	1	0	DUSP6
SMARCE1	0.000170357	0.0657581	0.028	0.052	1	0	SMARCE1
CLEC4A	0.000172883	0.23418	0.112	0.079	1	0	CLEC4A
C15orf39	0.00017355	0.313998	0.148	0.112	1	0	C15orf39
MBP	0.00017397	0.261226	0.328	0.287	1	0	MBP
DHTKD1	0.000174877	0.226324	0.049	0.028	1	0	DHTKD1
HIP1	0.00017489	0.263015	0.089	0.06	1	0	HIP1
COMMD9	0.000177629	0.00131377	0.008	0.023	1	0	COMMD9
TRIB1	0.000181363	0.24354	0.181	0.139	1	0	TRIB1
KRT23	0.000182698	0.208247	0.145	0.107	1	0	KRT23
FBXO9	0.000187122	0.010924	0.031	0.056	1	0	FBXO9
GPX4	0.000187151	0.0304172	0.12	0.167	1	0	GPX4
TUBB	0.000198186	0.0317584	0.063	0.097	1	0	TUBB
VPS37B	0.000199372	0.279665	0.076	0.05	1	0	VPS37B
THEMIS2	0.000202966	0.345324	0.148	0.113	1	0	THEMIS2
ARHGDIA	0.000208104	0.045483	0.107	0.151	1	0	ARHGDIA
ACAP2	0.000216611	0.243301	0.354	0.308	1	0	ACAP2
ITGB2	0.000223099	0.330369	0.328	0.297	1	0	ITGB2
MAP3K2	0.000226775	0.178528	0.263	0.213	1	0	MAP3K2
RP11-252A24.3	0.000230609	0.0685891	0.004	0	1	0	RP11-252A24.3
EGLN1	0.000238475	0.213984	0.203	0.158	1	0	EGLN1
FUS	0.000243236	0.00250682	0.183	0.241	1	0	FUS
TNFRSF1A	0.000248316	0.25175	0.279	0.233	1	0	TNFRSF1A
PRKAR1A	0.000248596	0.237758	0.338	0.292	1	0	PRKAR1A
PRRG4	0.000249359	0.263312	0.061	0.038	1	0	PRRG4
RHOA	0.000249804	0.233078	0.475	0.448	1	0	RHOA
DHX40	0.000254261	0.291398	0.052	0.032	1	0	DHX40
PREX1	0.000267067	0.220922	0.273	0.226	1	0	PREX1
LSM8	0.000274567	0.0146121	0.048	0.075	1	0	LSM8
CANT1	0.000280831	0.302455	0.106	0.076	1	0	CANT1
LILRA2	0.000288467	0.212333	0.12	0.087	1	0	LILRA2
HK3	0.000292075	0.108531	0.01	0.002	1	0	HK3
SET	0.000295358	0.0147429	0.172	0.229	1	0	SET
RSF1	0.000300956	0.00150386	0.079	0.115	1	0	RSF1
CTBP2	0.000304503	0.292195	0.09	0.062	1	0	CTBP2
SLC19A1	0.000306179	0.266493	0.068	0.044	1	0	SLC19A1
CYTH4	0.000315171	0.278061	0.286	0.244	1	0	CYTH4
BRK1	0.000315844	0.0238495	0.151	0.202	1	0	BRK1
FAM214B	0.00031669	0.252021	0.094	0.066	1	0	FAM214B
TBCC	0.000317921	0.028005	0.035	0.06	1	0	TBCC
ZYG11B	0.000325706	0.213079	0.07	0.045	1	0	ZYG11B
SLC6A6	0.000337714	0.208697	0.245	0.199	1	0	SLC6A6
DGUOK	0.000338086	0.00971811	0.063	0.094	1	0	DGUOK
UQCRC1	0.000338269	0.00349777	0.022	0.042	1	0	UQCRC1
AHCTF1	0.000348556	0.341655	0.132	0.1	1	0	AHCTF1
ZDHHC18	0.000349356	0.314124	0.201	0.163	1	0	ZDHHC18
CPEB4	0.000354666	0.23151	0.184	0.143	1	0	CPEB4
FMNL1	0.000356566	0.322536	0.348	0.32	1	0	FMNL1
RELL1	0.000361588	0.23547	0.043	0.025	1	0	RELL1
SDC2	0.000364459	0.128503	0.012	0.004	1	0	SDC2
TCEB2	0.000364976	0.243394	0.476	0.463	1	0	TCEB2
PTPRJ	0.000365815	0.226067	0.155	0.118	1	0	PTPRJ
RICTOR	0.000371529	0.248211	0.318	0.277	1	0	RICTOR
PPP1CC	0.000382115	0.0152838	0.079	0.114	1	0	PPP1CC
JMJD1C	0.000392746	0.234148	0.334	0.291	1	0	JMJD1C
NDUFB1	0.000399093	0.271296	0.312	0.272	1	0	NDUFB1
RNPEPL1	0.000401999	0.0671503	0.07	0.103	1	0	RNPEPL1
CMIP	0.000413224	0.308258	0.155	0.121	1	0	CMIP
DDIT3	0.000417814	0.255056	0.088	0.061	1	0	DDIT3
RP11-467L13.7	0.00042312	0.132837	0.201	0.159	1	0	RP11-467L13.7
ARFGAP2	0.000431397	0.00621405	0.028	0.05	1	0	ARFGAP2
BCL6	0.000432864	0.21136	0.27	0.223	1	0	BCL6
LINC01127	0.0004373	0.158584	0.02	0.009	1	0	LINC01127
ST8SIA4	0.000446324	0.255498	0.178	0.14	1	0	ST8SIA4
HAX1	0.000446899	0.0547349	0.046	0.073	1	0	HAX1
ANPEP	0.000457776	0.216582	0.106	0.075	1	0	ANPEP
MANSC1	0.000463887	0.21279	0.057	0.036	1	0	MANSC1
SPSB3	0.000464752	0.0158764	0.056	0.085	1	0	SPSB3
SEC11A	0.000465586	0.00127647	0.089	0.126	1	0	SEC11A
NFKBID	0.000473401	0.281471	0.064	0.042	1	0	NFKBID
ENSA	0.000477224	0.0323555	0.048	0.075	1	0	ENSA
CTDNEP1	0.00049834	0.0371035	0.082	0.117	1	0	CTDNEP1
RRAGD	0.000504603	0.20733	0.05	0.031	1	0	RRAGD
PDCD4	0.000511975	0.012754	0.134	0.179	1	0	PDCD4
CAMK1D	0.000516207	0.305514	0.135	0.103	1	0	CAMK1D
MFNG	0.000521458	0.00984526	0.04	0.064	1	0	MFNG
SDHAF2	0.000539593	0.021597	0.034	0.058	1	0	SDHAF2
TMEM50A	0.000550398	0.317831	0.331	0.301	1	0	TMEM50A
SLC45A4	0.000557282	0.206614	0.104	0.075	1	0	SLC45A4
CYSLTR1	0.00055902	0.26929	0.088	0.062	1	0	CYSLTR1
SLC35C2	0.000559688	0.00194898	0.013	0.029	1	0	SLC35C2
ACOX1	0.000565881	0.261919	0.145	0.111	1	0	ACOX1
CXCR4	0.000568146	0.207194	0.472	0.448	1	0	CXCR4
FPR2	0.00057064	0.106541	0.301	0.246	1	0	FPR2
SIRPB2	0.000581223	0.191619	0.04	0.023	1	0	SIRPB2
LRMP	0.000582804	0.27376	0.151	0.118	1	0	LRMP
GNL1	0.000591382	0.00451867	0.015	0.031	1	0	GNL1
ATPIF1	0.000599799	0.0817684	0.111	0.153	1	0	ATPIF1
FGR	0.000605004	0.285992	0.228	0.191	1	0	FGR
ALOX5	0.000606014	0.179735	0.145	0.109	1	0	ALOX5
BCL3	0.000606067	0.2275	0.092	0.065	1	0	BCL3
ANAPC5	0.000616629	0.0016133	0.037	0.06	1	0	ANAPC5
PHF20L1	0.000617047	0.268704	0.22	0.181	1	0	PHF20L1
EIF4A1	0.000627288	0.0794574	0.05	0.078	1	0	EIF4A1
IER3	0.000631692	0.242399	0.076	0.052	1	0	IER3
MAP1LC3B	0.000640905	0.276129	0.304	0.266	1	0	MAP1LC3B
PLXDC2	0.00065422	0.186022	0.107	0.077	1	0	PLXDC2
CDK19	0.000659254	0.273801	0.117	0.088	1	0	CDK19
HNRNPD	0.000670454	0.0890066	0.11	0.152	1	0	HNRNPD
FAM200B	0.000680235	0.336228	0.129	0.099	1	0	FAM200B
REST	0.000681212	0.0368002	0.049	0.076	1	0	REST
GPX1	0.000699525	0.0477748	0.112	0.153	1	0	GPX1
TCN1	0.000718518	0.0710033	0.005	0.001	1	0	TCN1
PTTG1IP	0.00072616	0.313	0.128	0.098	1	0	PTTG1IP
UBR5-AS1	0.000727277	0.239715	0.045	0.027	1	0	UBR5-AS1
CSTA	0.000727301	0.202192	0.143	0.109	1	0	CSTA
CASS4	0.000728607	0.245889	0.091	0.064	1	0	CASS4
SLC16A3	0.000748797	0.2342	0.161	0.126	1	0	SLC16A3
IFRD1	0.000755607	0.256844	0.215	0.178	1	0	IFRD1
ALPL	0.000757564	0.241981	0.127	0.096	1	0	ALPL
NFIL3	0.000758745	0.191721	0.14	0.106	1	0	NFIL3
DAP3	0.000771309	0.0109318	0.025	0.045	1	0	DAP3
CCPG1	0.000790715	0.229677	0.225	0.187	1	0	CCPG1
SDHAF1	0.000795356	0.0058051	0.01	0.024	1	0	SDHAF1
OTUB1	0.000807584	0.0395788	0.052	0.079	1	0	OTUB1
SLC15A4	0.000807976	0.22536	0.205	0.167	1	0	SLC15A4
CDC42EP2	0.000810578	0.233399	0.047	0.029	1	0	CDC42EP2
NAA50	0.000829323	0.369672	0.089	0.065	1	0	NAA50
SLC25A3	0.000833506	0.0331038	0.142	0.19	1	0	SLC25A3
PLEK	0.000840537	0.197224	0.348	0.305	1	0	PLEK
CD14	0.000847344	0.28444	0.121	0.091	1	0	CD14
TECPR2	0.00084811	0.248465	0.085	0.06	1	0	TECPR2
CAMP	0.000856289	0.0620636	0.062	0.041	1	0	CAMP
NDUFB10	0.000864233	0.0767975	0.109	0.149	1	0	NDUFB10
TFG	0.000874453	0.00836733	0.025	0.045	1	0	TFG
SH3BP5	0.000876976	0.00336624	0.065	0.094	1	0	SH3BP5
IMPA2	0.000879355	0.252047	0.119	0.089	1	0	IMPA2
TLR1	0.000882371	0.260504	0.121	0.09	1	0	TLR1
MGAT2	0.00089241	0.00103884	0.013	0.028	1	0	MGAT2
APEH	0.00091734	0.0124779	0.011	0.025	1	0	APEH
MTHFS	0.000923253	0.255888	0.158	0.125	1	0	MTHFS
EIF3A	0.000924821	0.0440309	0.07	0.101	1	0	EIF3A
AGO4	0.000930368	0.279111	0.148	0.115	1	0	AGO4
MARC1	0.000933756	0.176626	0.048	0.03	1	0	MARC1
SERINC1	0.000950093	0.289868	0.229	0.191	1	0	SERINC1
NPL	0.000950184	0.234567	0.106	0.078	1	0	NPL
TSPAN2	0.000959902	0.236193	0.072	0.049	1	0	TSPAN2
WWP2	0.000963327	0.256546	0.084	0.06	1	0	WWP2
TMED2	0.00097032	0.0233534	0.069	0.099	1	0	TMED2
PHF1	0.00098746	0.0123821	0.032	0.053	1	0	PHF1
ARRB2	0.00100528	0.279462	0.286	0.25	1	0	ARRB2
PSMD7	0.00100872	0.00998749	0.049	0.074	1	0	PSMD7
SOS2	0.00101308	0.205131	0.141	0.109	1	0	SOS2
CFD	0.00106067	0.141128	0.126	0.095	1	0	CFD
DYNC1LI1	0.00107151	0.291337	0.149	0.118	1	0	DYNC1LI1
AUP1	0.00107227	0.067844	0.035	0.058	1	0	AUP1
MRPS6	0.00107256	0.0444545	0.072	0.103	1	0	MRPS6
RNF5	0.00109951	0.0405072	0.015	0.03	1	0	RNF5
MRFAP1L1	0.00110064	0.00233576	0.028	0.048	1	0	MRFAP1L1
IPMK	0.00110192	0.193787	0.082	0.058	1	0	IPMK
LEPROTL1	0.00110975	0.0374413	0.112	0.15	1	0	LEPROTL1
MACF1	0.00112949	0.0674641	0.041	0.065	1	0	MACF1
MSI2	0.00113151	0.00764725	0.015	0.03	1	0	MSI2
MRPL20	0.00114086	0.0961265	0.066	0.096	1	0	MRPL20
GLT1D1	0.00116199	0.205873	0.12	0.09	1	0	GLT1D1
SNX18	0.00116419	0.215559	0.119	0.09	1	0	SNX18
TXNDC9	0.00116879	0.0208468	0.026	0.045	1	0	TXNDC9
DEAF1	0.00118177	0.000877213	0.008	0.02	1	0	DEAF1
ZNF516	0.00118234	0.227273	0.079	0.056	1	0	ZNF516
CR1	0.0012193	0.213466	0.076	0.052	1	0	CR1
SPOPL	0.00123083	0.20389	0.121	0.091	1	0	SPOPL
NUP50-AS1	0.00123104	0.163886	0.021	0.01	1	0	NUP50-AS1
ARF6	0.00124312	0.0885803	0.099	0.136	1	0	ARF6
TMBIM6	0.00125001	0.276889	0.428	0.418	1	0	TMBIM6
PIN4	0.00125655	0.023369	0.018	0.034	1	0	PIN4
JOSD2	0.00125758	0.0283215	0.012	0.026	1	0	JOSD2
PADI2	0.00128982	0.218606	0.063	0.042	1	0	PADI2
MAP4K4	0.00129748	0.283331	0.17	0.137	1	0	MAP4K4
SNX2	0.00131341	0.0390314	0.049	0.075	1	0	SNX2
VKORC1	0.00133171	0.0080044	0.026	0.045	1	0	VKORC1
RNASE6	0.0013399	0.281668	0.101	0.075	1	0	RNASE6
DGKZ	0.00135735	0.0759239	0.061	0.089	1	0	DGKZ
PLBD1	0.00136716	0.172789	0.114	0.085	1	0	PLBD1
PELI1	0.00138713	0.131812	0.258	0.211	1	0	PELI1
LILRB2	0.00139093	0.223407	0.137	0.106	1	0	LILRB2
TRAPPC1	0.00139582	0.0374628	0.134	0.176	1	0	TRAPPC1
ISCA2	0.00139775	0.00996534	0.03	0.05	1	0	ISCA2
RNF19B	0.00140151	0.196804	0.141	0.109	1	0	RNF19B
CHMP1B	0.00140801	0.226579	0.151	0.119	1	0	CHMP1B
RP11-290C10.1	0.00145901	0.100567	0.009	0.003	1	0	RP11-290C10.1
ARHGAP5	0.00149129	0.00290146	0.009	0.021	1	0	ARHGAP5
IGF1R	0.00151495	0.233175	0.134	0.103	1	0	IGF1R
CD300LF	0.00151963	0.226012	0.068	0.047	1	0	CD300LF
PTPN6	0.00152021	0.309673	0.296	0.267	1	0	PTPN6
CREB5	0.00152354	0.16593	0.22	0.179	1	0	CREB5
ARRDC3	0.00154064	0.260672	0.175	0.141	1	0	ARRDC3
UBE2J1	0.00155324	0.203907	0.19	0.153	1	0	UBE2J1
RALGPS2	0.00155905	0.187381	0.034	0.02	1	0	RALGPS2
HMHA1	0.00157943	0.0760366	0.118	0.157	1	0	HMHA1
DLEU2	0.00157978	0.243646	0.051	0.033	1	0	DLEU2
GREM1	0.00158985	0.0598279	0.004	0	1	0	GREM1
DBI	0.00160585	0.091427	0.117	0.157	1	0	DBI
ELOVL5	0.00161061	0.293705	0.224	0.191	1	0	ELOVL5
ST3GAL1	0.00161684	0.00369486	0.035	0.056	1	0	ST3GAL1
MORF4L2	0.00162581	0.0432858	0.029	0.048	1	0	MORF4L2
CDC42SE1	0.00162952	0.212017	0.424	0.398	1	0	CDC42SE1
GNG7	0.00163271	0.122849	0.02	0.009	1	0	GNG7
SCLT1	0.00164508	0.22739	0.084	0.061	1	0	SCLT1
FOXO3	0.00164556	0.267257	0.201	0.167	1	0	FOXO3
CXCL1	0.0016516	0.157265	0.162	0.128	1	0	CXCL1
TNFRSF14	0.00169705	0.101734	0.093	0.127	1	0	TNFRSF14
GNAI2	0.00172623	0.237704	0.492	0.483	1	0	GNAI2
ABCA7	0.0017313	0.351418	0.092	0.068	1	0	ABCA7
EP300	0.00174223	0.264127	0.207	0.173	1	0	EP300
SLCO3A1	0.00174449	0.291535	0.148	0.118	1	0	SLCO3A1
IGBP1	0.00179993	0.049357	0.045	0.068	1	0	IGBP1
CHMP2A	0.00181382	0.329596	0.275	0.246	1	0	CHMP2A
CHCHD1	0.00184486	0.00719538	0.026	0.045	1	0	CHCHD1
SCAMP2	0.0018457	0.0211597	0.04	0.062	1	0	SCAMP2
PRKRIR	0.00185494	0.00637023	0.02	0.036	1	0	PRKRIR
PUM2	0.00190511	0.308417	0.11	0.085	1	0	PUM2
FCHO2	0.00191462	0.225131	0.063	0.043	1	0	FCHO2
BCAP31	0.00193531	0.0583112	0.104	0.139	1	0	BCAP31
KDM6A	0.00194633	0.334265	0.053	0.035	1	0	KDM6A
RAP1A	0.00195061	0.290493	0.342	0.316	1	0	RAP1A
GAB2	0.0019827	0.218545	0.071	0.049	1	0	GAB2
JTB	0.00198358	0.0159952	0.158	0.202	1	0	JTB
CEP57	0.00202373	0.0599698	0.029	0.048	1	0	CEP57
SEMA4A	0.00203472	0.192573	0.064	0.044	1	0	SEMA4A
SULF2	0.0020379	0.25014	0.088	0.064	1	0	SULF2
ARHGEF40	0.00204293	0.124791	0.088	0.064	1	0	ARHGEF40
UBR2	0.00205336	0.240511	0.167	0.135	1	0	UBR2
IFNAR1	0.00205689	0.223993	0.183	0.149	1	0	IFNAR1
RP11-670E13.6	0.00206941	0.260355	0.084	0.061	1	0	RP11-670E13.6
IVNS1ABP	0.00210126	0.270565	0.162	0.132	1	0	IVNS1ABP
APOBR	0.0021053	0.228118	0.091	0.067	1	0	APOBR
SLCO4C1	0.0021245	0.180487	0.032	0.019	1	0	SLCO4C1
REPS2	0.00214154	0.204216	0.086	0.062	1	0	REPS2
THBD	0.00215629	0.201257	0.051	0.033	1	0	THBD
SQSTM1	0.00216593	0.449157	0.206	0.18	1	0	SQSTM1
GRB2	0.00217821	0.266174	0.283	0.25	1	0	GRB2
RAB2A	0.00218206	0.320465	0.21	0.179	1	0	RAB2A
ANKRD50	0.00218616	0.0512018	0.004	0.001	1	0	ANKRD50
NEDD8	0.00220574	0.0262175	0.162	0.208	1	0	NEDD8
EMC6	0.00222348	0.00162528	0.039	0.06	1	0	EMC6
FOSB	0.0022331	0.197618	0.043	0.027	1	0	FOSB
VPS8	0.00223758	0.290577	0.079	0.058	1	0	VPS8
WBP2	0.00225462	0.338947	0.142	0.114	1	0	WBP2
UFM1	0.00227256	0.00837225	0.026	0.044	1	0	UFM1
PICALM	0.00228339	0.161625	0.254	0.213	1	0	PICALM
CDKN2D	0.00229298	0.219591	0.375	0.341	1	0	CDKN2D
RHOB	0.00229752	0.225985	0.154	0.123	1	0	RHOB
C1orf132	0.00230808	0.241872	0.077	0.056	1	0	C1orf132
MIR22HG	0.00231272	0.223248	0.044	0.028	1	0	MIR22HG
RTN3	0.00233401	0.213069	0.286	0.246	1	0	RTN3
NUDT16L1	0.0023832	0.00171296	0.024	0.041	1	0	NUDT16L1
NFAM1	0.00240202	0.171689	0.135	0.105	1	0	NFAM1
ARRDC4	0.00241485	0.140948	0.023	0.012	1	0	ARRDC4
TOPORS-AS1	0.00245409	0.288914	0.17	0.139	1	0	TOPORS-AS1
CCDC149	0.00245438	0.104362	0.005	0.001	1	0	CCDC149
RP11-561P12.5	0.0024872	0.0781167	0.006	0.001	1	0	RP11-561P12.5
COL4A3BP	0.00250407	0.254162	0.106	0.081	1	0	COL4A3BP
ATP5J	0.00251306	0.0616111	0.121	0.16	1	0	ATP5J
CPQ	0.00252193	0.199282	0.139	0.109	1	0	CPQ
TMEM184B	0.00256001	0.240269	0.031	0.018	1	0	TMEM184B
PPP1R15A	0.00259966	0.267344	0.12	0.093	1	0	PPP1R15A
DGAT2	0.0026162	0.206219	0.107	0.08	1	0	DGAT2
IPO7	0.00263568	0.00711027	0.005	0.015	1	0	IPO7
PLGRKT	0.00268385	0.0261669	0.028	0.046	1	0	PLGRKT
PPP3CA	0.002705	0.249198	0.195	0.161	1	0	PPP3CA
PSMC4	0.00272011	0.0444872	0.024	0.041	1	0	PSMC4
TYMP	0.00272748	0.180793	0.344	0.303	1	0	TYMP
DIDO1	0.00272767	0.0180118	0.027	0.045	1	0	DIDO1
TUBA1C	0.00273689	0.00832055	0.012	0.025	1	0	TUBA1C
ACTR1A	0.00278749	0.00811378	0.026	0.043	1	0	ACTR1A
PSMD11	0.00284414	0.0228641	0.029	0.047	1	0	PSMD11
NCOR1	0.00285275	0.024646	0.099	0.132	1	0	NCOR1
TNFRSF10C	0.00287074	0.160215	0.215	0.177	1	0	TNFRSF10C
BICD2	0.0028974	0.201104	0.092	0.068	1	0	BICD2
PSMD13	0.00293876	0.0227054	0.064	0.09	1	0	PSMD13
ATP6V0A1	0.00296787	0.233273	0.052	0.035	1	0	ATP6V0A1
HDAC1	0.0029773	0.0844405	0.046	0.068	1	0	HDAC1
TMEM170B	0.00298587	0.144944	0.022	0.011	1	0	TMEM170B
RGS19	0.00300989	0.330095	0.159	0.132	1	0	RGS19
HLX	0.00304567	0.192741	0.053	0.035	1	0	HLX
VPS29	0.00305053	0.00837833	0.076	0.104	1	0	VPS29
CA4	0.00305152	0.130916	0.042	0.026	1	0	CA4
GPR108	0.0031382	0.0168196	0.037	0.058	1	0	GPR108
WAS	0.00314403	0.276865	0.254	0.222	1	0	WAS
POMP	0.00314831	0.0316076	0.142	0.182	1	0	POMP
CSNK2B	0.00315929	0.0841331	0.105	0.14	1	0	CSNK2B
PGRMC2	0.00321267	0.00650563	0.013	0.026	1	0	PGRMC2
SURF1	0.00321618	0.0591863	0.048	0.071	1	0	SURF1
SH3BP1	0.0032191	0.0319324	0.04	0.06	1	0	SH3BP1
WIPF2	0.00323654	0.272183	0.112	0.087	1	0	WIPF2
GNPAT	0.00323834	0.0285211	0.013	0.026	1	0	GNPAT
CAMLG	0.00324129	0.0171188	0.078	0.106	1	0	CAMLG
FAAP20	0.00324769	0.0337654	0.06	0.085	1	0	FAAP20
RBPJ	0.00329959	0.253971	0.228	0.194	1	0	RBPJ
PIGX	0.00336232	0.251225	0.134	0.107	1	0	PIGX
ARHGAP26	0.00339207	0.241309	0.193	0.161	1	0	ARHGAP26
PMF1	0.00340148	0.00106677	0.026	0.043	1	0	PMF1
CTA-384D8.34	0.00341365	0.161871	0.065	0.046	1	0	CTA-384D8.34
ZNF688	0.00341937	0.0215963	0.013	0.026	1	0	ZNF688
UBE2D3	0.00344392	0.176485	0.478	0.464	1	0	UBE2D3
SIGLEC10	0.00344706	0.114902	0.054	0.036	1	0	SIGLEC10
ITGAM	0.00346818	0.250776	0.101	0.077	1	0	ITGAM
FOSL2	0.00348452	0.209434	0.112	0.086	1	0	FOSL2
TLN1	0.00350228	0.297316	0.257	0.228	1	0	TLN1
DIP2A	0.00352607	0.0169965	0.035	0.054	1	0	DIP2A
TLR2	0.00352695	0.189681	0.167	0.134	1	0	TLR2
CYP27A1	0.00353171	0.234449	0.029	0.017	1	0	CYP27A1
IL16	0.00357117	0.0521654	0.09	0.12	1	0	IL16
RAP1B	0.00359077	0.0686636	0.134	0.173	1	0	RAP1B
LAT2	0.00361662	0.192009	0.112	0.086	1	0	LAT2
ETFA	0.00362939	0.00517487	0.023	0.038	1	0	ETFA
FAM107B	0.00365168	0.0161645	0.119	0.155	1	0	FAM107B
EVI5	0.0036802	0.170453	0.038	0.024	1	0	EVI5
RAPGEF2	0.00369577	0.200294	0.076	0.055	1	0	RAPGEF2
MEFV	0.00371442	0.214434	0.128	0.1	1	0	MEFV
GAPT	0.00373563	0.122949	0.049	0.033	1	0	GAPT
STK38L	0.00374178	0.183535	0.056	0.038	1	0	STK38L
NQO2	0.00374612	0.220607	0.076	0.055	1	0	NQO2
FAM177A1	0.003808	0.316491	0.125	0.101	1	0	FAM177A1
ERGIC2	0.00382607	0.0400636	0.051	0.073	1	0	ERGIC2
CEACAM4	0.00383028	0.23149	0.057	0.039	1	0	CEACAM4
ISCA1	0.00391407	0.0934573	0.032	0.05	1	0	ISCA1
GRN	0.00393316	0.220069	0.109	0.084	1	0	GRN
SLC9A3R1	0.00393922	0.0259553	0.121	0.156	1	0	SLC9A3R1
VBP1	0.00396967	0.0156045	0.033	0.051	1	0	VBP1
RP5-858L17.1	0.00401328	0.104055	0.012	0.005	1	0	RP5-858L17.1
ZNF511	0.00404641	0.0324764	0.014	0.027	1	0	ZNF511
TOPORS	0.00412296	0.253331	0.162	0.134	1	0	TOPORS
PPWD1	0.00414194	0.0147494	0.016	0.03	1	0	PPWD1
KCTD12	0.00414955	0.120798	0.039	0.025	1	0	KCTD12
SERPINB1	0.00416031	0.248489	0.301	0.269	1	0	SERPINB1
DDX46	0.00420929	0.0192892	0.081	0.11	1	0	DDX46
KLF13	0.00422496	0.0397012	0.089	0.119	1	0	KLF13
PGD	0.00422579	0.211353	0.129	0.103	1	0	PGD
COPS4	0.00429404	0.0374909	0.012	0.024	1	0	COPS4
RP4-647C14.3	0.00431267	0.128054	0.016	0.008	1	0	RP4-647C14.3
MRPL21	0.00436973	0.00176274	0.016	0.029	1	0	MRPL21
HMOX2	0.0044668	0.0773756	0.046	0.067	1	0	HMOX2
IFNGR1	0.00448638	0.272748	0.172	0.144	1	0	IFNGR1
ZFAS1	0.00454925	0.0590655	0.201	0.251	1	0	ZFAS1
SCAND1	0.00458536	0.091328	0.095	0.126	1	0	SCAND1
PPP6R1	0.00467715	0.0137728	0.025	0.041	1	0	PPP6R1
POP4	0.00471211	0.00174271	0.016	0.029	1	0	POP4
SLBP	0.00475907	0.0245171	0.078	0.105	1	0	SLBP
DIS3	0.00483739	0.00178561	0.024	0.039	1	0	DIS3
NSMCE2	0.00484467	0.00536005	0.01	0.022	1	0	NSMCE2
CXorf21	0.00485433	0.152727	0.036	0.022	1	0	CXorf21
CBX3	0.00486945	0.0146366	0.095	0.125	1	0	CBX3
TFAM	0.00488767	0.00238715	0.023	0.039	1	0	TFAM
TM2D1	0.0049982	0.00365532	0.029	0.046	1	0	TM2D1
BTNL3	0.00503349	0.129529	0.012	0.005	1	0	BTNL3
RABAC1	0.00503359	0.0214684	0.156	0.196	1	0	RABAC1
VPS4A	0.00504765	0.0263306	0.021	0.036	1	0	VPS4A
LINC00958	0.00505035	0.0962397	0.007	0.002	1	0	LINC00958
ATG16L2	0.0051026	0.227125	0.168	0.138	1	0	ATG16L2
VNN3	0.00512051	0.18875	0.123	0.097	1	0	VNN3
PISD	0.00512083	0.189507	0.071	0.052	1	0	PISD
PLK3	0.00512361	0.246065	0.109	0.086	1	0	PLK3
GSTO1	0.00513925	0.0604807	0.061	0.085	1	0	GSTO1
CCDC189	0.00514564	0.0527307	0.003	0	1	0	CCDC189
RAP2C	0.00515622	0.265046	0.067	0.049	1	0	RAP2C
LINC00683	0.00516681	0.0438623	0.003	0	1	0	LINC00683
PPM1F	0.00521046	0.229401	0.123	0.097	1	0	PPM1F
GPR162	0.00521255	0.0817072	0.012	0.005	1	0	GPR162
KLHDC3	0.00530868	0.0259111	0.016	0.03	1	0	KLHDC3
ZCCHC11	0.00533049	0.0248959	0.041	0.061	1	0	ZCCHC11
CDK14	0.00533897	0.136803	0.022	0.012	1	0	CDK14
ARHGAP4	0.00536135	0.0804229	0.076	0.102	1	0	ARHGAP4
RASGRP2	0.00536954	0.0705241	0.096	0.127	1	0	RASGRP2
CBL	0.00539567	0.249749	0.073	0.054	1	0	CBL
AP2M1	0.00541821	0.102273	0.077	0.105	1	0	AP2M1
PADI4	0.00543425	0.176398	0.071	0.052	1	0	PADI4
GABARAP	0.00543975	0.126422	0.337	0.298	1	0	GABARAP
BZW1	0.00546574	0.0558369	0.111	0.144	1	0	BZW1
TBXAS1	0.00550591	0.175678	0.113	0.088	1	0	TBXAS1
SUMO1	0.00554026	0.0343754	0.107	0.14	1	0	SUMO1
NR3C1	0.00562934	0.277339	0.196	0.169	1	0	NR3C1
PMPCA	0.00564762	0.00333656	0.01	0.021	1	0	PMPCA
MAP1LC3A	0.00565099	0.174587	0.084	0.062	1	0	MAP1LC3A
IK	0.00567145	0.0269165	0.123	0.157	1	0	IK
STK40	0.00567641	0.258279	0.14	0.113	1	0	STK40
SLX1A	0.00568917	0.078149	0.006	0.002	1	0	SLX1A
PHOSPHO1	0.00570729	0.231057	0.082	0.062	1	0	PHOSPHO1
IL1RAP	0.0057444	0.158954	0.159	0.129	1	0	IL1RAP
ATP11A	0.00575803	0.281365	0.076	0.057	1	0	ATP11A
RPS6KA5	0.00577855	0.257417	0.158	0.13	1	0	RPS6KA5
RRP8	0.00579084	0.015206	0.007	0.017	1	0	RRP8
BTK	0.00581515	0.125747	0.021	0.011	1	0	BTK
PTPN2	0.00596958	0.0292375	0.057	0.08	1	0	PTPN2
BRPF3	0.00600185	0.180781	0.023	0.013	1	0	BRPF3
MAP2K2	0.00601525	0.0757971	0.082	0.109	1	0	MAP2K2
GUK1	0.00604825	0.0782479	0.217	0.271	1	0	GUK1
ALPK1	0.00605738	0.199824	0.114	0.09	1	0	ALPK1
NAAA	0.00608295	0.0254412	0.023	0.038	1	0	NAAA
TUBA1B	0.00613781	0.060703	0.14	0.177	1	0	TUBA1B
MBD2	0.00627154	0.0270834	0.086	0.114	1	0	MBD2
DAPK2	0.00628623	0.17992	0.062	0.044	1	0	DAPK2
RAB8B	0.00628732	0.254849	0.156	0.129	1	0	RAB8B
TSPYL1	0.00628742	0.0288911	0.048	0.068	1	0	TSPYL1
LINC00694	0.00631097	0.184434	0.038	0.024	1	0	LINC00694
KAZN	0.00636003	0.117198	0.029	0.017	1	0	KAZN
LNPEP	0.00641468	0.016833	0.056	0.078	1	0	LNPEP
LRRC4	0.00644167	0.11803	0.031	0.019	1	0	LRRC4
PI3	0.00645273	0.265571	0.081	0.061	1	0	PI3
PRKAG1	0.0064697	0.0224569	0.017	0.03	1	0	PRKAG1
KIAA1257	0.00648264	0.110557	0.015	0.007	1	0	KIAA1257
SLC22A1	0.00650871	0.0682518	0.004	0.001	1	0	SLC22A1
OSCAR	0.00651105	0.128962	0.025	0.014	1	0	OSCAR
OSGIN1	0.00653705	0.0545991	0.004	0.001	1	0	OSGIN1
FAM212B-AS1	0.00654273	0.0515118	0.004	0.001	1	0	FAM212B-AS1
ADARB2	0.0065541	0.0491672	0.004	0.001	1	0	ADARB2
MPHOSPH8	0.00657014	0.0419153	0.126	0.16	1	0	MPHOSPH8
PPP1R2	0.00661932	0.00922539	0.134	0.169	1	0	PPP1R2
JAK1	0.00667625	0.256364	0.425	0.416	1	0	JAK1
NFATC2IP	0.00667834	0.0335249	0.031	0.047	1	0	NFATC2IP
TAGAP	0.00669771	0.264646	0.303	0.277	1	0	TAGAP
HNRNPH2	0.00671207	0.303944	0.165	0.138	1	0	HNRNPH2
ARL11	0.0067896	0.18557	0.036	0.023	1	0	ARL11
LONRF1	0.00679992	0.198678	0.031	0.019	1	0	LONRF1
KCNJ15	0.00680098	0.126766	0.174	0.142	1	0	KCNJ15
ANKRD12	0.00684557	0.0193945	0.219	0.269	1	0	ANKRD12
CPNE1	0.00694221	0.0344627	0.068	0.092	1	0	CPNE1
CBFA2T3	0.00696899	0.183471	0.042	0.028	1	0	CBFA2T3
NFATC1	0.00701847	0.00882975	0.01	0.021	1	0	NFATC1
UTRN	0.00726141	0.0816483	0.061	0.084	1	0	UTRN
KLHL8	0.00728414	0.217877	0.05	0.035	1	0	KLHL8
UBE2J2	0.00733297	0.0215304	0.038	0.057	1	0	UBE2J2
LPGAT1	0.00741952	0.198552	0.173	0.145	1	0	LPGAT1
CCAR2	0.00743342	0.0016928	0.009	0.018	1	0	CCAR2
TP53INP1	0.00743809	0.195887	0.1	0.078	1	0	TP53INP1
TMEM208	0.00744908	0.0535267	0.034	0.052	1	0	TMEM208
RP11-977B10.2	0.00746921	0.157256	0.034	0.022	1	0	RP11-977B10.2
PLIN5	0.00749108	0.201075	0.043	0.029	1	0	PLIN5
ARF1	0.00753296	0.0420018	0.172	0.214	1	0	ARF1
PRPF40A	0.0075414	0.0516345	0.103	0.133	1	0	PRPF40A
TP53I11	0.00757397	0.155148	0.029	0.018	1	0	TP53I11
FAM26F	0.0075808	0.234368	0.094	0.073	1	0	FAM26F
ANGPT1	0.00763108	0.109431	0.011	0.005	1	0	ANGPT1
TLR8	0.00764783	0.156653	0.107	0.084	1	0	TLR8
LSM3	0.00764954	0.0591129	0.084	0.11	1	0	LSM3
CLCN4	0.00773667	0.121487	0.015	0.007	1	0	CLCN4
TMEM164	0.0077854	0.131681	0.074	0.055	1	0	TMEM164
CIR1	0.00780277	0.169734	0.325	0.294	1	0	CIR1
AC009506.1	0.00781322	0.107013	0.024	0.014	1	0	AC009506.1
CCDC125	0.00788471	0.169712	0.038	0.025	1	0	CCDC125
HCG27	0.00791787	0.144976	0.041	0.028	1	0	HCG27
SUSD6	0.00795333	0.217716	0.109	0.086	1	0	SUSD6
DNAJC4	0.00805541	0.00726769	0.025	0.04	1	0	DNAJC4
MAML3	0.00806736	0.124806	0.031	0.019	1	0	MAML3
PRRC2C	0.00806782	0.0461188	0.165	0.206	1	0	PRRC2C
MYADM	0.00808182	0.125264	0.286	0.25	1	0	MYADM
HMGCR	0.00808843	0.182356	0.042	0.028	1	0	HMGCR
ADAM8	0.00816265	0.264644	0.182	0.156	1	0	ADAM8
CRYZL1	0.00822546	0.000561144	0.013	0.025	1	0	CRYZL1
CDC14A	0.00828313	0.0511655	0.018	0.031	1	0	CDC14A
EPHB4	0.00831356	0.108609	0.007	0.002	1	0	EPHB4
DUSP16	0.00832953	0.00472989	0.011	0.022	1	0	DUSP16
FAM49A	0.00833005	0.157646	0.103	0.08	1	0	FAM49A
STARD7	0.00835498	0.0203958	0.011	0.022	1	0	STARD7
EGR3	0.00849154	0.213191	0.044	0.03	1	0	EGR3
C19orf12	0.00851764	0.0134993	0.008	0.017	1	0	C19orf12
AMPD2	0.00852161	0.220634	0.125	0.101	1	0	AMPD2
XPO6	0.00862111	0.160581	0.274	0.24	1	0	XPO6
SLC40A1	0.00869645	0.185655	0.115	0.091	1	0	SLC40A1
MSN	0.00879353	0.274016	0.356	0.34	1	0	MSN
FAM122B	0.00881979	0.00932534	0.009	0.018	1	0	FAM122B
JDP2	0.00885465	0.147367	0.057	0.041	1	0	JDP2
STK24	0.00891167	0.028293	0.069	0.092	1	0	STK24
CENPB	0.00894244	0.00213435	0.007	0.015	1	0	CENPB
TSR3	0.00903947	0.0500578	0.037	0.054	1	0	TSR3
NAA16	0.00904317	0.0162484	0.009	0.019	1	0	NAA16
NIN	0.0091132	0.198506	0.164	0.137	1	0	NIN
CA5B	0.00916666	0.0152312	0.007	0.015	1	0	CA5B
YIPF5	0.00919819	0.0352094	0.024	0.039	1	0	YIPF5
SHOX2	0.00923192	0.0465765	0.002	0	1	0	SHOX2
FMO5	0.00923192	0.0314569	0.002	0	1	0	FMO5
RP11-265N6.1	0.00923192	0.0309505	0.002	0	1	0	RP11-265N6.1
LINC00856	0.00923192	0.0293385	0.002	0	1	0	LINC00856
CNFN	0.00923192	0.029192	0.002	0	1	0	CNFN
HIST1H4B	0.00923192	0.0287788	0.002	0	1	0	HIST1H4B
SPDYA	0.00923192	0.0284834	0.002	0	1	0	SPDYA
EFCAB1	0.00923192	0.0257254	0.002	0	1	0	EFCAB1
HIST2H2AB	0.00923192	0.0252714	0.002	0	1	0	HIST2H2AB
LINC01506	0.00926528	0.144679	0.236	0.202	1	0	LINC01506
SIRPA	0.00926929	0.174922	0.134	0.107	1	0	SIRPA
ELAVL1	0.00928518	0.0248086	0.023	0.036	1	0	ELAVL1
COPB1	0.00940104	0.0321399	0.04	0.058	1	0	COPB1
CYB5R4	0.00962461	0.160304	0.162	0.133	1	0	CYB5R4
CYBB	0.00967979	0.181406	0.051	0.035	1	0	CYBB
SH2B2	0.00974102	0.144368	0.027	0.016	1	0	SH2B2
MKRN1	0.00982428	0.0717795	0.134	0.169	1	0	MKRN1
PSMB4	0.00985244	0.0326865	0.073	0.096	1	0	PSMB4
STAT3	0.00985311	0.237429	0.256	0.228	1	0	STAT3
DDX56	0.00988346	0.000139018	0.008	0.017	1	0	DDX56
CDIP1	0.00997189	0.0185319	0.007	0.016	1	0	CDIP1
MAML1	0.0099989	0.168385	0.04	0.027	1	0	MAML1
IFITM21	7.43056e-72	0.493485	0.984	0.932	1.1348e-67	1	IFITM2
S100A91	1.44311e-63	0.530516	0.971	0.879	2.20392e-59	1	S100A9
SRGN1	1.35755e-60	0.491753	0.98	0.935	2.07326e-56	1	SRGN
ITM2B1	7.18717e-48	0.415228	0.956	0.936	1.09762e-43	1	ITM2B
MNDA1	1.64403e-46	0.431294	0.951	0.815	2.51076e-42	1	MNDA
H3F3A1	8.17473e-46	0.393263	0.982	0.965	1.24844e-41	1	H3F3A
LST11	1.47326e-42	0.488896	0.856	0.737	2.24996e-38	1	LST1
S100A111	1.37407e-40	0.43998	0.916	0.867	2.09848e-36	1	S100A11
S100A81	1.22452e-39	0.419288	0.974	0.862	1.87009e-35	1	S100A8
FTH11	2.49738e-39	0.374818	0.997	0.987	3.81399e-35	1	FTH1
FTL1	4.79069e-39	0.351599	0.98	0.982	7.31634e-35	1	FTL
NAMPT1	3.30957e-38	0.359013	0.974	0.851	5.05437e-34	1	NAMPT
TYROBP1	1.88912e-36	0.465143	0.821	0.712	2.88506e-32	1	TYROBP
SOD21	1.09403e-35	0.407962	0.92	0.81	1.6708e-31	1	SOD2
LITAF1	9.62588e-35	0.46085	0.846	0.799	1.47006e-30	1	LITAF
ACTB1	3.06478e-34	0.363154	0.952	0.944	4.68052e-30	1	ACTB
H3F3B1	1.82715e-33	0.333941	0.963	0.96	2.79043e-29	1	H3F3B
GCA1	3.41488e-30	0.495566	0.731	0.637	5.2152e-26	1	GCA
BASP11	4.01742e-30	0.591575	0.636	0.525	6.1354e-26	1	BASP1
CTSS1	2.12437e-27	0.400552	0.839	0.752	3.24434e-23	1	CTSS
CXCL81	4.10721e-25	0.564125	0.679	0.566	6.27253e-21	1	CXCL8
RGS21	1.9331e-24	0.414042	0.741	0.643	2.95223e-20	1	RGS2
FCGR3B1	1.80999e-22	0.297423	0.907	0.786	2.76422e-18	1	FCGR3B
CSF3R1	1.27983e-21	0.276622	0.861	0.77	1.95456e-17	1	CSF3R
ATP5E1	7.56433e-21	0.347823	0.81	0.847	1.15522e-16	1	ATP5E
CMTM21	1.03188e-20	0.428687	0.672	0.584	1.57589e-16	1	CMTM2
PROK21	1.20363e-20	0.794041	0.351	0.251	1.83819e-16	1	PROK2
ANP32A1	8.84938e-20	0.451996	0.668	0.617	1.35148e-15	1	ANP32A
S100A121	1.4049e-19	0.859112	0.369	0.273	2.14557e-15	1	S100A12
ZFP36L11	3.60536e-19	0.486376	0.703	0.677	5.50611e-15	1	ZFP36L1
CEBPB1	1.01352e-18	0.411542	0.71	0.66	1.54785e-14	1	CEBPB
RNF1491	4.13967e-18	0.461746	0.642	0.595	6.3221e-14	1	RNF149
SDCBP1	5.49047e-18	0.438007	0.635	0.591	8.38504e-14	1	SDCBP
S100A61	1.30214e-17	0.434004	0.798	0.823	1.98863e-13	1	S100A6
MYL61	1.91991e-17	0.352099	0.764	0.793	2.93208e-13	1	MYL6
NEAT11	2.65171e-17	0.228412	0.978	0.952	4.04969e-13	1	NEAT1
FPR11	5.73239e-17	0.42253	0.606	0.54	8.75451e-13	1	FPR1
ARPC31	3.743e-15	0.408331	0.669	0.693	5.7163e-11	1	ARPC3
CXCR21	8.13638e-15	0.365734	0.654	0.58	1.24259e-10	1	CXCR2
LYN1	1.2664e-14	0.434199	0.557	0.495	1.93405e-10	1	LYN
OAZ11	3.60727e-14	0.298987	0.791	0.845	5.50902e-10	1	OAZ1
TMEM1541	7.41059e-14	0.423128	0.602	0.551	1.13174e-09	1	TMEM154
B2M1	7.99959e-14	0.156291	0.999	0.993	1.2217e-09	1	B2M
PTPRC1	2.27913e-13	0.314888	0.781	0.83	3.48068e-09	1	PTPRC
BCL2A11	2.77806e-13	0.555233	0.437	0.382	4.24265e-09	1	BCL2A1
HLA-B1	4.39901e-13	0.199042	0.938	0.954	6.71817e-09	1	HLA-B
RGS181	9.29492e-13	0.68883	0.293	0.227	1.41952e-08	1	RGS18
HSP90B1	1.13882e-12	0.0210628	0.051	0.12	1.73921e-08	1	HSP90B1
SLC25A371	1.47799e-12	0.262205	0.766	0.74	2.25719e-08	1	SLC25A37
ALOX5AP1	2.70064e-12	0.534592	0.507	0.473	4.12441e-08	1	ALOX5AP
VNN21	2.8638e-12	0.468258	0.498	0.446	4.37359e-08	1	VNN2
PPIB	3.26664e-12	0.0181935	0.091	0.177	4.98881e-08	1	PPIB
CAST	4.75649e-12	0.0238944	0.066	0.14	7.26412e-08	1	CAST
PSMA1	8.89417e-12	0.0275996	0.042	0.102	1.35832e-07	1	PSMA1
FAM65B1	9.06228e-12	0.347991	0.677	0.675	1.38399e-07	1	FAM65B
NDUFA11	9.7998e-12	0.00285748	0.087	0.169	1.49663e-07	1	NDUFA11
PNISR	1.20711e-11	0.0237708	0.134	0.236	1.8435e-07	1	PNISR
EVI2B1	1.30939e-11	0.417865	0.61	0.608	1.9997e-07	1	EVI2B
HLA-C1	1.53176e-11	0.178045	0.944	0.95	2.3393e-07	1	HLA-C
FCER1G1	1.55944e-11	0.511319	0.428	0.371	2.38157e-07	1	FCER1G
MXD11	2.06234e-11	0.373429	0.549	0.501	3.1496e-07	1	MXD1
SERPINA11	3.81225e-11	0.408909	0.516	0.474	5.82208e-07	1	SERPINA1
AIF11	4.90756e-11	0.412348	0.57	0.523	7.49482e-07	1	AIF1
ATP5J1	5.36404e-11	0.00040844	0.091	0.171	8.19196e-07	1	ATP5J
ARGLU1	7.50579e-11	0.0422128	0.083	0.16	1.14629e-06	1	ARGLU1
POLR1D	8.03404e-11	0.0168296	0.054	0.117	1.22696e-06	1	POLR1D
LCP11	8.06775e-11	0.399973	0.589	0.599	1.23211e-06	1	LCP1
FPR21	1.38698e-10	0.533054	0.306	0.245	2.1182e-06	1	FPR2
CEBPD1	1.49843e-10	0.406356	0.565	0.52	2.28841e-06	1	CEBPD
SRP9	2.4846e-10	0.0475603	0.051	0.11	3.79448e-06	1	SRP9
FAM107B1	2.82121e-10	0.0280518	0.09	0.166	4.30855e-06	1	FAM107B
SPCS1	3.0587e-10	0.0262022	0.104	0.187	4.67125e-06	1	SPCS1
LEPROTL11	4.01592e-10	0.0062392	0.086	0.16	6.13312e-06	1	LEPROTL1
COPS6	4.53137e-10	0.0296509	0.025	0.07	6.92031e-06	1	COPS6
ACTR21	4.64318e-10	0.450299	0.514	0.502	7.09107e-06	1	ACTR2
C11orf58	5.00083e-10	0.00348411	0.083	0.154	7.63727e-06	1	C11orf58
ARPC21	5.47627e-10	0.301094	0.698	0.742	8.36336e-06	1	ARPC2
TALDO11	5.72305e-10	0.357957	0.57	0.552	8.74024e-06	1	TALDO1
NCF11	6.18735e-10	0.357599	0.578	0.547	9.44932e-06	1	NCF1
LRRK21	6.6495e-10	0.383172	0.457	0.403	1.01551e-05	1	LRRK2
SRI	8.18553e-10	0.0325365	0.047	0.103	1.25009e-05	1	SRI
SNRPG1	1.00836e-09	0.00731644	0.057	0.117	1.53997e-05	1	SNRPG
TERF2IP	1.07265e-09	0.0132812	0.081	0.15	1.63816e-05	1	TERF2IP
SMAP21	1.20582e-09	0.329683	0.587	0.57	1.84153e-05	1	SMAP2
CTDNEP11	1.31695e-09	0.00847077	0.062	0.124	2.01125e-05	1	CTDNEP1
PNRC11	1.57297e-09	0.327832	0.659	0.706	2.40224e-05	1	PNRC1
LAMP21	2.16021e-09	0.528822	0.312	0.259	3.29908e-05	1	LAMP2
GPX41	2.22395e-09	0.0307949	0.098	0.174	3.39642e-05	1	GPX4
OGFRL11	2.23631e-09	0.476189	0.333	0.279	3.41529e-05	1	OGFRL1
DDX18	2.35683e-09	0.00261471	0.032	0.078	3.59936e-05	1	DDX18
TRA2B	2.51774e-09	0.00588717	0.051	0.106	3.8451e-05	1	TRA2B
CSF2RB1	2.56917e-09	0.442499	0.384	0.335	3.92363e-05	1	CSF2RB
SET1	2.68391e-09	0.090736	0.144	0.238	4.09886e-05	1	SET
PSMA2	2.68552e-09	0.052015	0.059	0.117	4.10133e-05	1	PSMA2
BSG	2.95294e-09	0.0655501	0.074	0.139	4.50973e-05	1	BSG
CCM21	3.11496e-09	0.00843892	0.048	0.101	4.75717e-05	1	CCM2
LINC012721	3.3016e-09	0.495704	0.341	0.289	5.0422e-05	1	LINC01272
OCIAD1	3.52498e-09	0.0639189	0.059	0.117	5.38334e-05	1	OCIAD1
NEDD81	3.91568e-09	0.0657478	0.131	0.219	5.98002e-05	1	NEDD8
CLTA	4.99511e-09	0.0624821	0.052	0.107	7.62853e-05	1	CLTA
MME1	5.27157e-09	0.514708	0.302	0.248	8.05075e-05	1	MME
AQP91	5.49407e-09	0.372227	0.421	0.371	8.39055e-05	1	AQP9
VPS28	5.76279e-09	0.027176	0.129	0.214	8.80094e-05	1	VPS28
SRSF10	6.1135e-09	0.0297897	0.037	0.084	9.33653e-05	1	SRSF10
VAMP2	6.17295e-09	0.0398128	0.212	0.33	9.42733e-05	1	VAMP2
TBCA	6.21678e-09	0.0118093	0.079	0.143	9.49426e-05	1	TBCA
UBE2I	6.24042e-09	0.0977298	0.083	0.151	9.53037e-05	1	UBE2I
TRAM1	8.01633e-09	0.0323855	0.037	0.084	0.000122425	1	TRAM1
RALY	8.3455e-09	0.0463883	0.054	0.109	0.000127452	1	RALY
GLUL1	8.38685e-09	0.361497	0.529	0.501	0.000128084	1	GLUL
VDAC2	8.92479e-09	0.00839369	0.037	0.084	0.000136299	1	VDAC2
ANXA5	9.54019e-09	0.0599066	0.049	0.1	0.000145698	1	ANXA5
MARCKS1	1.119e-08	0.521275	0.329	0.273	0.000170894	1	MARCKS
ARHGDIA1	1.27006e-08	0.0524962	0.089	0.157	0.000193964	1	ARHGDIA
SUMO11	1.27157e-08	0.0434793	0.083	0.148	0.000194194	1	SUMO1
ATRX	1.32778e-08	0.132505	0.103	0.177	0.000202778	1	ATRX
DYNLRB1	1.39337e-08	0.0453632	0.06	0.115	0.000212796	1	DYNLRB1
IL2RG	1.40325e-08	0.0217254	0.189	0.295	0.000214304	1	IL2RG
CCND3	1.413e-08	0.0684633	0.106	0.181	0.000215794	1	CCND3
ALKBH7	1.41664e-08	0.0351046	0.037	0.083	0.000216349	1	ALKBH7
RBM25	1.42241e-08	0.0184646	0.14	0.226	0.000217231	1	RBM25
FKBP8	1.47678e-08	0.0188086	0.211	0.326	0.000225534	1	FKBP8
PPP1CC1	1.49332e-08	0.0156089	0.062	0.119	0.00022806	1	PPP1CC
SYNE2	1.51273e-08	0.0653226	0.099	0.17	0.000231025	1	SYNE2
SKP1	1.64109e-08	0.0526122	0.192	0.301	0.000250627	1	SKP1
FCGR2A1	1.64456e-08	0.369956	0.442	0.402	0.000251158	1	FCGR2A
BRI31	1.70132e-08	0.403787	0.478	0.448	0.000259826	1	BRI3
NDUFB4	1.7225e-08	0.0483073	0.064	0.121	0.00026306	1	NDUFB4
NDUFS6	1.74377e-08	0.0429307	0.055	0.108	0.000266308	1	NDUFS6
CKLF1	1.94072e-08	0.469755	0.455	0.439	0.000296387	1	CKLF
NCF21	1.94504e-08	0.3822	0.43	0.387	0.000297047	1	NCF2
CD441	2.74613e-08	0.0475481	0.126	0.205	0.000419388	1	CD44
PSMB6	3.23615e-08	0.0473351	0.036	0.08	0.000494225	1	PSMB6
COPE	3.30823e-08	0.038355	0.102	0.172	0.000505232	1	COPE
SKAP21	3.33911e-08	0.476105	0.334	0.284	0.000509949	1	SKAP2
CCSER2	3.63923e-08	0.00434693	0.022	0.059	0.000555783	1	CCSER2
DDT	3.72258e-08	0.037256	0.079	0.14	0.000568513	1	DDT
CMTM61	3.76019e-08	0.406762	0.434	0.403	0.000574256	1	CMTM6
YTHDF2	3.91695e-08	0.000573318	0.031	0.072	0.000598197	1	YTHDF2
RNPS1	4.04406e-08	0.0126063	0.035	0.077	0.000617609	1	RNPS1
SAP18	4.0984e-08	0.0833599	0.147	0.234	0.000625908	1	SAP18
C9orf16	4.22504e-08	0.0911288	0.101	0.171	0.000645247	1	C9orf16
TMCO1	4.38605e-08	0.0191332	0.043	0.089	0.000669837	1	TMCO1
SEC14L11	4.72653e-08	0.360362	0.479	0.449	0.000721835	1	SEC14L1
NDUFA13	4.96708e-08	0.109139	0.089	0.154	0.000758573	1	NDUFA13
SNX3	5.12413e-08	0.0572915	0.094	0.161	0.000782557	1	SNX3
SSR3	5.1346e-08	0.0230138	0.03	0.069	0.000784157	1	SSR3
THOC7	5.22303e-08	0.0267476	0.045	0.092	0.000797661	1	THOC7
GBP5	5.87833e-08	0.0918969	0.104	0.172	0.000897739	1	GBP5
ZFP36L2	6.6069e-08	0.013489	0.237	0.355	0.00100901	1	ZFP36L2
TMED21	6.79921e-08	0.013333	0.054	0.104	0.00103838	1	TMED2
KRTCAP2	7.25836e-08	0.0848226	0.062	0.115	0.0011085	1	KRTCAP2
PNRC2	7.51856e-08	0.0217388	0.043	0.089	0.00114823	1	PNRC2
ZC3H15	7.65569e-08	0.000120744	0.053	0.103	0.00116918	1	ZC3H15
WDR83OS	7.67093e-08	0.0636201	0.108	0.179	0.0011715	1	WDR83OS
PPIG	7.67322e-08	0.0449803	0.1	0.168	0.00117185	1	PPIG
KHDRBS1	8.24247e-08	0.0224263	0.088	0.151	0.00125879	1	KHDRBS1
S1PR4	9.76642e-08	0.0112547	0.126	0.202	0.00149153	1	S1PR4
IL161	9.9531e-08	0.0411424	0.071	0.127	0.00152004	1	IL16
MAGOH	1.0471e-07	0.0659491	0.051	0.099	0.00159913	1	MAGOH
ACSL11	1.13456e-07	0.428589	0.374	0.329	0.0017327	1	ACSL1
NUDC	1.17284e-07	0.0099333	0.03	0.069	0.00179116	1	NUDC
SEC61B	1.1765e-07	0.0588936	0.153	0.241	0.00179675	1	SEC61B
STEAP41	1.18544e-07	0.441971	0.289	0.239	0.0018104	1	STEAP4
COX6A1	1.21759e-07	0.077363	0.145	0.229	0.0018595	1	COX6A1
MPHOSPH81	1.28074e-07	0.110941	0.102	0.169	0.00195595	1	MPHOSPH8
SS18L2	1.30979e-07	0.0126213	0.041	0.085	0.00200031	1	SS18L2
SMCHD11	1.48899e-07	0.298891	0.647	0.66	0.00227399	1	SMCHD1
NDUFA3	1.64645e-07	0.0928147	0.081	0.141	0.00251446	1	NDUFA3
GNAS	1.79277e-07	0.0302075	0.23	0.346	0.00273791	1	GNAS
SH3BGRL31	1.80433e-07	0.258826	0.716	0.768	0.00275557	1	SH3BGRL3
VIMP	1.89324e-07	0.000778885	0.019	0.051	0.00289136	1	VIMP
H2AFV	1.90718e-07	0.0467223	0.115	0.187	0.00291265	1	H2AFV
CCDC53	2.00742e-07	0.0035632	0.018	0.049	0.00306573	1	CCDC53
BRD2	2.03765e-07	0.0608993	0.079	0.136	0.00311189	1	BRD2
CSNK2B1	2.0495e-07	0.0828027	0.086	0.146	0.00312999	1	CSNK2B
SUB1	2.1514e-07	0.0330643	0.217	0.328	0.00328562	1	SUB1
COTL11	2.18506e-07	0.332918	0.595	0.618	0.00333702	1	COTL1
SRP19	2.68241e-07	0.0184162	0.037	0.078	0.00409657	1	SRP19
JTB1	2.83148e-07	0.126493	0.133	0.211	0.00432423	1	JTB
GCC2	2.93725e-07	0.130444	0.09	0.151	0.00448576	1	GCC2
FAM129A1	2.98157e-07	0.366282	0.504	0.491	0.00455346	1	FAM129A
MBOAT71	3.01445e-07	0.390481	0.373	0.335	0.00460366	1	MBOAT7
PPP1CA	3.03106e-07	0.155638	0.152	0.239	0.00462903	1	PPP1CA
SEC11A1	3.07509e-07	0.0754842	0.075	0.13	0.00469628	1	SEC11A
PPP1R21	3.08308e-07	0.0661393	0.11	0.177	0.00470848	1	PPP1R2
SRSF9	3.1522e-07	0.103435	0.123	0.196	0.00481404	1	SRSF9
AP2S1	3.33898e-07	0.0674	0.064	0.116	0.00509929	1	AP2S1
PSMB41	3.34172e-07	0.0463521	0.055	0.103	0.00510348	1	PSMB4
WHSC1L1	3.38196e-07	0.0215025	0.097	0.16	0.00516493	1	WHSC1L1
EML41	3.6465e-07	0.0425669	0.055	0.102	0.00556893	1	EML4
MGAT4A	3.67093e-07	0.0198452	0.043	0.085	0.00560624	1	MGAT4A
FOXP1	3.83705e-07	0.105872	0.087	0.146	0.00585995	1	FOXP1
ATP5H	3.96368e-07	0.115134	0.08	0.137	0.00605333	1	ATP5H
ALKBH5	4.02078e-07	0.0234775	0.027	0.062	0.00614054	1	ALKBH5
CAPZB	4.17928e-07	0.0605902	0.186	0.281	0.0063826	1	CAPZB
IKZF1	4.39775e-07	0.0779297	0.089	0.148	0.00671624	1	IKZF1
MEGF91	4.4576e-07	0.457644	0.329	0.292	0.00680765	1	MEGF9
SNX101	4.46334e-07	0.427458	0.354	0.321	0.00681641	1	SNX10
SP100	4.88846e-07	0.0767766	0.116	0.185	0.00746565	1	SP100
ARHGAP15	5.01993e-07	0.0791821	0.079	0.135	0.00766644	1	ARHGAP15
C16orf54	5.53542e-07	0.0784341	0.117	0.188	0.0084537	1	C16orf54
NCOR11	5.63481e-07	0.122493	0.081	0.138	0.00860548	1	NCOR1
TIMP1	5.69521e-07	0.0880556	0.083	0.139	0.00869773	1	TIMP1
CANX	5.85042e-07	0.0398895	0.033	0.07	0.00893477	1	CANX
DUSP12	6.03548e-07	0.188413	0.688	0.663	0.00921739	1	DUSP1
ARL6IP1	6.18415e-07	0.0880549	0.073	0.127	0.00944444	1	ARL6IP1
SELK	6.37498e-07	0.0665898	0.135	0.208	0.00973586	1	SELK
RBM17	6.67457e-07	0.00260078	0.032	0.069	0.0101934	1	RBM17
RASGRP21	6.89649e-07	0.0339093	0.079	0.133	0.0105323	1	RASGRP2
TRABD	7.55938e-07	0.0736886	0.041	0.082	0.0115447	1	TRABD
BRK11	7.67708e-07	0.131783	0.133	0.207	0.0117244	1	BRK1
TAP1	7.7007e-07	0.00827817	0.112	0.176	0.0117605	1	TAP1
NDUFC1	7.86982e-07	0.0713731	0.051	0.094	0.0120188	1	NDUFC1
HP1BP3	8.19236e-07	0.00724161	0.09	0.148	0.0125114	1	HP1BP3
TXNL1	8.45071e-07	0.051392	0.043	0.084	0.0129059	1	TXNL1
NONO	8.58506e-07	0.0348602	0.033	0.069	0.0131111	1	NONO
DHX36	8.84284e-07	0.0815652	0.034	0.071	0.0135048	1	DHX36
PSMA7	9.408e-07	0.131135	0.19	0.285	0.0143679	1	PSMA7
PTBP1	9.99932e-07	0.0260369	0.037	0.076	0.015271	1	PTBP1
PPCS	1.03245e-06	0.0249772	0.05	0.093	0.0157675	1	PPCS
PDCD6	1.04184e-06	0.141668	0.087	0.145	0.015911	1	PDCD6
SRRM2	1.05146e-06	0.0869798	0.124	0.193	0.0160579	1	SRRM2
MINOS1	1.06435e-06	0.169367	0.1	0.162	0.0162547	1	MINOS1
PRPF31	1.079e-06	0.000611607	0.009	0.033	0.0164785	1	PRPF31
SAT11	1.11948e-06	0.138908	0.771	0.761	0.0170967	1	SAT1
DPY30	1.17407e-06	0.055942	0.037	0.075	0.0179304	1	DPY30
RABAC11	1.26802e-06	0.121125	0.132	0.204	0.0193652	1	RABAC1
CBX31	1.2813e-06	0.0781162	0.078	0.131	0.019568	1	CBX3
P2RY131	1.32227e-06	0.367602	0.312	0.269	0.0201937	1	P2RY13
TRAPPC11	1.33029e-06	0.0881017	0.115	0.182	0.0203162	1	TRAPPC1
CCT5	1.33186e-06	0.0317868	0.037	0.074	0.0203402	1	CCT5
ISCU	1.46688e-06	0.088824	0.147	0.224	0.0224023	1	ISCU
XRCC5	1.46939e-06	0.0665945	0.156	0.235	0.0224405	1	XRCC5
LILRB31	1.47281e-06	0.356895	0.348	0.308	0.0224927	1	LILRB3
CWC15	1.53291e-06	0.0306435	0.048	0.089	0.0234107	1	CWC15
TSPAN14	1.60964e-06	0.0504678	0.054	0.097	0.0245824	1	TSPAN14
UPP1	1.6252e-06	0.00458318	0.019	0.048	0.0248201	1	UPP1
PLXNC11	1.65374e-06	0.463042	0.275	0.231	0.025256	1	PLXNC1
PDCD41	1.68089e-06	0.0219001	0.118	0.184	0.0256705	1	PDCD4
RCSD1	1.75483e-06	0.00376877	0.101	0.16	0.0267997	1	RCSD1
MIDN1	1.82586e-06	0.398057	0.411	0.385	0.0278845	1	MIDN
ACAP21	1.84295e-06	0.471593	0.342	0.314	0.0281455	1	ACAP2
AURKAIP1	1.90148e-06	0.0363226	0.094	0.151	0.0290394	1	AURKAIP1
PDHB	1.96382e-06	0.000649676	0.017	0.045	0.0299915	1	PDHB
DEGS1	1.96898e-06	0.00368143	0.028	0.061	0.0300703	1	DEGS1
PPP2R5C	2.01129e-06	0.114534	0.139	0.213	0.0307165	1	PPP2R5C
ANKRD11	2.09871e-06	0.0598496	0.082	0.135	0.0320516	1	ANKRD11
VPS291	2.10004e-06	0.0695802	0.062	0.109	0.0320719	1	VPS29
MRPL23	2.14207e-06	0.0043747	0.015	0.041	0.0327137	1	MRPL23
TSPYL11	2.26708e-06	0.025924	0.036	0.072	0.0346229	1	TSPYL1
TMEM258	2.32377e-06	0.0777928	0.118	0.183	0.0354886	1	TMEM258
RPS19BP1	2.44096e-06	0.0581111	0.052	0.094	0.0372784	1	RPS19BP1
TUBA1B1	2.50437e-06	0.102782	0.119	0.184	0.0382468	1	TUBA1B
TSC22D4	2.51388e-06	0.0500025	0.089	0.143	0.038392	1	TSC22D4
USMG5	2.52443e-06	0.0943759	0.144	0.217	0.038553	1	USMG5
VMP11	2.60295e-06	0.376063	0.48	0.476	0.0397523	1	VMP1
ARF11	2.65064e-06	0.14374	0.146	0.223	0.0404806	1	ARF1
IK1	2.67091e-06	0.150447	0.103	0.164	0.0407901	1	IK
RRAGA	2.67586e-06	0.0194022	0.028	0.06	0.0408657	1	RRAGA
SYNRG	2.85383e-06	0.0138859	0.039	0.075	0.0435837	1	SYNRG
ADSS	2.85811e-06	0.00030018	0.03	0.063	0.0436491	1	ADSS
WDR1	2.91016e-06	0.0572599	0.098	0.156	0.044444	1	WDR1
PSMB1	2.91519e-06	0.155681	0.128	0.199	0.0445207	1	PSMB1
CREB51	3.17413e-06	0.566985	0.22	0.18	0.0484753	1	CREB5
TPM4	3.20723e-06	0.00303567	0.066	0.112	0.0489809	1	TPM4
NDUFB3	3.2692e-06	0.0221334	0.11	0.17	0.0499273	1	NDUFB3
UQCRQ	3.30128e-06	0.0684413	0.091	0.145	0.0504171	1	UQCRQ
MED4	3.35043e-06	0.0131575	0.041	0.078	0.0511678	1	MED4
CD461	3.35219e-06	0.416624	0.366	0.34	0.0511947	1	CD46
TUBA1A1	3.36235e-06	0.388551	0.517	0.509	0.0513498	1	TUBA1A
ANKRD121	3.37394e-06	0.118632	0.189	0.279	0.0515269	1	ANKRD12
COX20	3.46837e-06	0.00682322	0.022	0.051	0.052969	1	COX20
PAG1	3.51445e-06	0.0190107	0.074	0.122	0.0536726	1	PAG1
BCLAF1	3.90162e-06	0.0245353	0.113	0.173	0.0595855	1	BCLAF1
MKRN11	3.98635e-06	0.0869314	0.114	0.176	0.0608796	1	MKRN1
SYPL1	4.19489e-06	0.0152217	0.022	0.051	0.0640643	1	SYPL1
WASF2	5.16969e-06	0.0333403	0.132	0.199	0.0789514	1	WASF2
STK38	5.26861e-06	0.0161665	0.056	0.097	0.0804622	1	STK38
RP11-138A9.2	5.53053e-06	0.0466304	0.016	0.042	0.0844623	1	RP11-138A9.2
G3BP2	5.53419e-06	0.0780583	0.068	0.113	0.0845181	1	G3BP2
TSR31	5.60018e-06	0.0183495	0.027	0.057	0.085526	1	TSR3
PSMB10	5.60608e-06	0.0392702	0.068	0.114	0.085616	1	PSMB10
HDGF	5.92148e-06	0.0296814	0.031	0.063	0.0904329	1	HDGF
FOS1	5.93198e-06	0.23953	0.535	0.505	0.0905932	1	FOS
GHITM	6.08688e-06	0.187248	0.097	0.154	0.0929589	1	GHITM
SNF8	6.14424e-06	0.0457255	0.03	0.062	0.0938348	1	SNF8
MPLKIP	6.18408e-06	0.0433287	0.031	0.063	0.0944433	1	MPLKIP
ADRM1	6.29891e-06	0.0792547	0.038	0.073	0.096197	1	ADRM1
F8A1	6.41641e-06	0.0799319	0.036	0.07	0.0979915	1	F8A1
SLTM	6.49414e-06	0.0713329	0.059	0.102	0.0991785	1	SLTM
PTEN1	6.67382e-06	0.414024	0.389	0.373	0.101923	1	PTEN
BBX	6.78033e-06	0.0476322	0.049	0.088	0.103549	1	BBX
GDI2	6.99057e-06	0.0575048	0.093	0.146	0.10676	1	GDI2
ALDOA	7.09599e-06	0.0910129	0.272	0.392	0.10837	1	ALDOA
RAC11	7.11167e-06	0.373065	0.54	0.574	0.108609	1	RAC1
UQCR10	7.2797e-06	0.118328	0.159	0.236	0.111176	1	UQCR10
NEMF	7.53702e-06	0.0283397	0.037	0.071	0.115105	1	NEMF
POLR2C	7.56873e-06	0.00185207	0.02	0.046	0.11559	1	POLR2C
UBE2D2	8.04451e-06	0.124283	0.161	0.24	0.122856	1	UBE2D2
RNF10	8.26821e-06	0.0155635	0.066	0.11	0.126272	1	RNF10
UBE2F	8.73694e-06	0.0216646	0.018	0.044	0.133431	1	UBE2F
YWHAE	9.09073e-06	0.0211728	0.04	0.075	0.138834	1	YWHAE
BIN2	9.18128e-06	0.0601994	0.156	0.229	0.140216	1	BIN2
HNRNPU	1.03005e-05	0.138806	0.168	0.248	0.157309	1	HNRNPU
ANAPC11	1.04277e-05	0.0505519	0.049	0.087	0.159252	1	ANAPC11
DNTTIP2	1.09951e-05	0.0420953	0.027	0.056	0.167917	1	DNTTIP2
SH3BGRL	1.12427e-05	0.148775	0.103	0.16	0.171699	1	SH3BGRL
CFDP1	1.15253e-05	0.019161	0.034	0.066	0.176014	1	CFDP1
HNRNPUL1	1.1609e-05	0.0972901	0.069	0.114	0.177292	1	HNRNPUL1
C19orf25	1.17347e-05	0.00595531	0.032	0.064	0.179213	1	C19orf25
FKBP2	1.2192e-05	0.0041606	0.023	0.05	0.186196	1	FKBP2
EFHD21	1.28693e-05	0.351602	0.461	0.46	0.196539	1	EFHD2
LYST1	1.37024e-05	0.340149	0.38	0.358	0.209263	1	LYST
DCXR	1.40094e-05	0.0181154	0.025	0.053	0.213951	1	DCXR
ATP6V0B1	1.42608e-05	0.377613	0.439	0.441	0.217791	1	ATP6V0B
ZNRD1	1.45447e-05	0.0434885	0.033	0.065	0.222126	1	ZNRD1
TMED4	1.47302e-05	0.0155117	0.028	0.057	0.224959	1	TMED4
NCOA41	1.47413e-05	0.340775	0.409	0.397	0.225128	1	NCOA4
NCK1	1.52324e-05	0.0429949	0.027	0.056	0.232629	1	NCK1
RASSF31	1.56725e-05	0.491499	0.333	0.315	0.23935	1	RASSF3
TMEM106B	1.57841e-05	0.0260023	0.016	0.04	0.241054	1	TMEM106B
DNAJC7	1.62442e-05	0.100285	0.039	0.073	0.248081	1	DNAJC7
CNOT7	1.64938e-05	0.0947105	0.047	0.083	0.251894	1	CNOT7
EBAG9	1.6926e-05	0.00944996	0.009	0.028	0.258494	1	EBAG9
BCAP311	1.72721e-05	0.11826	0.092	0.143	0.26378	1	BCAP31
RAB9A	1.7358e-05	0.0288218	0.015	0.038	0.265091	1	RAB9A
DDX21	1.79545e-05	0.0179385	0.049	0.086	0.274201	1	DDX21
PRPF4B	1.85225e-05	0.0649058	0.03	0.06	0.282875	1	PRPF4B
SAR1A	1.86185e-05	0.05591	0.036	0.068	0.284342	1	SAR1A
FAM204A	1.86525e-05	0.0204989	0.036	0.068	0.284861	1	FAM204A
SELL1	1.88276e-05	0.364592	0.474	0.483	0.287534	1	SELL
ASCC2	1.95668e-05	0.0348576	0.012	0.033	0.298824	1	ASCC2
TLK1	1.98513e-05	0.00519849	0.024	0.05	0.303169	1	TLK1
CDKN1B	2.01849e-05	0.0476434	0.083	0.13	0.308264	1	CDKN1B
PKN1	2.0185e-05	0.0434744	0.05	0.086	0.308265	1	PKN1
FAM104A	2.02841e-05	0.0281098	0.03	0.059	0.309778	1	FAM104A
DNAJB1	2.05113e-05	0.04968	0.048	0.084	0.313248	1	DNAJB1
LRPAP1	2.06961e-05	0.0198977	0.034	0.065	0.316071	1	LRPAP1
PSMD131	2.14411e-05	0.0836144	0.054	0.093	0.327448	1	PSMD13
UBR5	2.15713e-05	0.000958474	0.031	0.062	0.329437	1	UBR5
CCDC124	2.20446e-05	0.0241173	0.014	0.036	0.336665	1	CCDC124
BCAS2	2.21135e-05	0.059444	0.031	0.061	0.337717	1	BCAS2
EIF4G2	2.2222e-05	0.0820462	0.158	0.229	0.339374	1	EIF4G2
GOLGA4	2.27312e-05	0.0303261	0.045	0.079	0.347151	1	GOLGA4
SRSF1	2.28873e-05	0.0687753	0.031	0.062	0.349534	1	SRSF1
COX8A	2.29016e-05	0.152357	0.148	0.218	0.349753	1	COX8A
TCF25	2.29582e-05	0.106915	0.14	0.205	0.350617	1	TCF25
SAMD9	2.33386e-05	0.016177	0.107	0.161	0.356428	1	SAMD9
HPCAL1	2.3765e-05	0.0188715	0.039	0.071	0.362938	1	HPCAL1
PSMB8	2.41067e-05	0.120012	0.154	0.224	0.368158	1	PSMB8
TCEB1	2.4454e-05	0.0408638	0.062	0.103	0.373462	1	TCEB1
GRK6	2.45602e-05	0.117827	0.066	0.107	0.375084	1	GRK6
IQGAP2	2.48061e-05	0.0708355	0.139	0.203	0.378839	1	IQGAP2
TMEM165	2.49969e-05	0.00504533	0.045	0.08	0.381753	1	TMEM165
NMRK1	2.50209e-05	0.0189647	0.022	0.047	0.382119	1	NMRK1
PTGS21	2.5381e-05	0.414899	0.417	0.39	0.387619	1	PTGS2
TRAPPC3	2.55112e-05	0.0279806	0.029	0.058	0.389607	1	TRAPPC3
TNIP1	2.58251e-05	0.0282324	0.066	0.107	0.394401	1	TNIP1
CPSF6	2.60107e-05	0.0278282	0.01	0.031	0.397236	1	CPSF6
RNF166	2.67488e-05	0.0545189	0.085	0.132	0.408508	1	RNF166
NUTM2B-AS1	2.67791e-05	0.00456194	0.031	0.06	0.408971	1	NUTM2B-AS1
CSK	2.73334e-05	0.15013	0.125	0.186	0.417436	1	CSK
CMTM7	2.74941e-05	0.050068	0.035	0.065	0.41989	1	CMTM7
COMMD2	2.78461e-05	0.0341605	0.024	0.051	0.425265	1	COMMD2
BUD31	3.07382e-05	0.0474404	0.087	0.135	0.469434	1	BUD31
NAA38	3.1186e-05	0.0728139	0.052	0.089	0.476273	1	NAA38
N4BP2L2	3.13549e-05	0.14905	0.167	0.241	0.478852	1	N4BP2L2
LSM14A	3.1547e-05	0.138621	0.07	0.113	0.481786	1	LSM14A
RAB8A	3.21956e-05	0.000380913	0.081	0.125	0.491691	1	RAB8A
DNAJA1	3.23171e-05	0.0509479	0.162	0.232	0.493547	1	DNAJA1
SHARPIN	3.2346e-05	0.0307248	0.012	0.033	0.493988	1	SHARPIN
LAMTOR41	3.30915e-05	0.392112	0.533	0.566	0.505374	1	LAMTOR4
PEX2	3.33202e-05	0.00513863	0.013	0.034	0.508866	1	PEX2
PRPSAP2	3.42739e-05	0.00871024	0.01	0.029	0.52343	1	PRPSAP2
SNW1	3.4318e-05	0.127127	0.052	0.09	0.524105	1	SNW1
PRKCSH	3.44097e-05	0.0106352	0.033	0.062	0.525506	1	PRKCSH
POU2F2	3.44313e-05	0.00997682	0.028	0.056	0.525835	1	POU2F2
FDFT1	3.51201e-05	0.0745965	0.031	0.06	0.536354	1	FDFT1
WIPI2	3.53751e-05	0.0044789	0.051	0.086	0.540249	1	WIPI2
IQGAP11	3.57277e-05	0.319345	0.475	0.479	0.545634	1	IQGAP1
MGAT1	3.61753e-05	0.00534826	0.053	0.089	0.552469	1	MGAT1
PRPF8	3.75498e-05	0.0181034	0.045	0.078	0.573461	1	PRPF8
DNAJC1	3.84922e-05	0.0691018	0.022	0.047	0.587853	1	DNAJC1
WBP11	3.86456e-05	0.0177692	0.03	0.059	0.590196	1	WBP11
CYTIP	3.89095e-05	0.165195	0.136	0.199	0.594226	1	CYTIP
MXI1	4.02213e-05	0.114443	0.051	0.087	0.61426	1	MXI1
SSR1	4.08135e-05	0.0889712	0.057	0.095	0.623303	1	SSR1
WDR74	4.09925e-05	0.00912895	0.012	0.032	0.626038	1	WDR74
PSMB9	4.11045e-05	0.0184988	0.312	0.426	0.627748	1	PSMB9
C7orf73	4.13456e-05	0.116798	0.081	0.127	0.63143	1	C7orf73
CYSTM1	4.14873e-05	0.472021	0.176	0.142	0.633594	1	CYSTM1
CCDC90B	4.17718e-05	0.0241908	0.019	0.043	0.637939	1	CCDC90B
PECAM11	4.2403e-05	0.382174	0.287	0.256	0.647579	1	PECAM1
SRSF4	4.46486e-05	0.129486	0.089	0.136	0.681874	1	SRSF4
ZC3H13	4.47861e-05	0.0336818	0.048	0.082	0.683973	1	ZC3H13
ACTR10	4.48298e-05	0.0759762	0.037	0.068	0.68464	1	ACTR10
PRDM1	4.49869e-05	0.0548801	0.042	0.074	0.68704	1	PRDM1
DCTN3	4.53638e-05	0.113143	0.057	0.095	0.692796	1	DCTN3
CPNE3	4.57319e-05	0.00921197	0.043	0.075	0.698417	1	CPNE3
LAMTOR2	4.84374e-05	0.0920907	0.037	0.068	0.739736	1	LAMTOR2
FXR1	4.93456e-05	0.0752931	0.047	0.081	0.753606	1	FXR1
COX4I1	5.21081e-05	0.0385262	0.247	0.35	0.795795	1	COX4I1
TIPRL	5.21786e-05	0.0038828	0.03	0.057	0.796871	1	TIPRL
RSU1	5.28484e-05	0.0145599	0.022	0.047	0.807101	1	RSU1
PGAM1	5.3079e-05	0.152295	0.09	0.137	0.810622	1	PGAM1
ESYT2	5.40164e-05	0.0196398	0.015	0.036	0.824938	1	ESYT2
RAP2B	5.44724e-05	0.0221614	0.02	0.044	0.831903	1	RAP2B
TMEM183A	5.59842e-05	0.0536753	0.033	0.062	0.85499	1	TMEM183A
SLC9A3R11	5.63799e-05	0.0994715	0.108	0.161	0.861034	1	SLC9A3R1
RIF1	5.73024e-05	0.0196169	0.028	0.055	0.875122	1	RIF1
AKAP13	5.78101e-05	0.0906687	0.146	0.21	0.882876	1	AKAP13
RNF167	5.86871e-05	0.116711	0.062	0.101	0.89627	1	RNF167
FMNL11	6.00986e-05	0.043579	0.259	0.356	0.917826	1	FMNL1
NFATC3	6.06449e-05	0.0558195	0.057	0.094	0.926168	1	NFATC3
CDC42SE2	6.11584e-05	0.150403	0.164	0.236	0.934011	1	CDC42SE2
ZFP361	6.19548e-05	0.382193	0.472	0.482	0.946174	1	ZFP36
STIM2	6.30646e-05	0.00394005	0.024	0.049	0.963122	1	STIM2
SEC63	6.34799e-05	0.0117453	0.02	0.044	0.969465	1	SEC63
GABPB1	6.34906e-05	0.0983805	0.035	0.065	0.969628	1	GABPB1
BAX	6.36593e-05	0.138584	0.066	0.106	0.972204	1	BAX
ZNHIT1	6.57771e-05	0.124419	0.087	0.133	1	1	ZNHIT1
UBQLN2	6.64759e-05	0.00864712	0.034	0.063	1	1	UBQLN2
COX7A2	6.65108e-05	0.136709	0.2	0.284	1	1	COX7A2
MOAP1	6.67501e-05	0.0174437	0.012	0.031	1	1	MOAP1
VCP	6.78756e-05	0.0684221	0.052	0.086	1	1	VCP
GABARAP1	6.81408e-05	0.464118	0.32	0.306	1	1	GABARAP
FAM96A	6.84104e-05	0.00567576	0.028	0.055	1	1	FAM96A
COX19	6.9449e-05	0.0408932	0.018	0.041	1	1	COX19
PPP1R11	7.0666e-05	0.0823999	0.04	0.071	1	1	PPP1R11
CTBS1	7.14076e-05	0.411981	0.277	0.248	1	1	CTBS
USP7	7.2586e-05	0.0493961	0.04	0.071	1	1	USP7
C19orf66	7.37373e-05	0.0404614	0.039	0.069	1	1	C19orf66
PTP4A2	7.70932e-05	0.119335	0.221	0.312	1	1	PTP4A2
WBP21	8.08672e-05	0.0328048	0.09	0.136	1	1	WBP2
SLC2A31	8.25527e-05	0.398491	0.331	0.307	1	1	SLC2A3
UBTF	8.26914e-05	0.0259648	0.033	0.061	1	1	UBTF
THUMPD1	8.31377e-05	0.0359686	0.034	0.062	1	1	THUMPD1
EMC7	8.339e-05	0.0850587	0.036	0.065	1	1	EMC7
ITGAL	8.36603e-05	0.0860766	0.05	0.084	1	1	ITGAL
NUB1	8.57136e-05	0.0565638	0.077	0.119	1	1	NUB1
CASP4	8.68889e-05	0.071045	0.18	0.253	1	1	CASP4
EHD1	8.92761e-05	0.0504522	0.071	0.11	1	1	EHD1
LIMD2	9.24059e-05	0.099475	0.214	0.301	1	1	LIMD2
2022-03-06	9.39953e-05	0.010889	0.056	0.09	1	1	2022-03-06
SHISA5	9.47608e-05	0.048549	0.102	0.15	1	1	SHISA5
TRIP11	9.52435e-05	0.0725068	0.022	0.045	1	1	TRIP11
SLBP1	9.68882e-05	0.07667	0.069	0.108	1	1	SLBP
PTPN61	0.000101596	0.0585421	0.216	0.299	1	1	PTPN6
TXN1	0.000102585	0.491904	0.395	0.397	1	1	TXN
CDC26	0.000102891	0.124595	0.068	0.108	1	1	CDC26
GPBP1	0.000103155	0.137371	0.116	0.17	1	1	GPBP1
APH1A	0.000103582	0.0641898	0.045	0.076	1	1	APH1A
CNST	0.000104515	0.00731556	0.008	0.024	1	1	CNST
IPO9	0.00010477	0.00237554	0.005	0.019	1	1	IPO9
SSU72	0.000105713	0.150576	0.133	0.191	1	1	SSU72
CERK	0.000109518	0.0112427	0.037	0.066	1	1	CERK
CSTB	0.000109731	0.18087	0.133	0.192	1	1	CSTB
PIGT	0.000110212	0.0182294	0.012	0.03	1	1	PIGT
CDA1	0.00011191	0.427951	0.275	0.247	1	1	CDA
CISD2	0.000113591	0.0386138	0.016	0.037	1	1	CISD2
KPNB1	0.000113756	0.0915639	0.142	0.203	1	1	KPNB1
FGL21	0.000113982	0.312505	0.367	0.345	1	1	FGL2
ZNF524	0.000115127	0.00635117	0.02	0.043	1	1	ZNF524
FBXL15	0.000115548	0.00325875	0.014	0.034	1	1	FBXL15
GRAMD1A	0.000116102	0.0515587	0.041	0.07	1	1	GRAMD1A
RSF11	0.000116851	0.157762	0.075	0.116	1	1	RSF1
RNF114	0.000117594	0.000749174	0.049	0.081	1	1	RNF114
CNBP	0.000118887	0.173971	0.231	0.325	1	1	CNBP
ZNF800	0.000119148	0.0615527	0.02	0.042	1	1	ZNF800
AHSA2	0.00012166	0.0141047	0.017	0.038	1	1	AHSA2
NDRG1	0.000122074	0.0104847	0.024	0.047	1	1	NDRG1
COQ10B	0.000125463	0.0143025	0.043	0.074	1	1	COQ10B
TOB1	0.000126859	0.067705	0.053	0.087	1	1	TOB1
EIF5	0.000127025	0.174491	0.127	0.183	1	1	EIF5
MORF4L21	0.000128414	0.0492737	0.025	0.049	1	1	MORF4L2
ASAH1	0.000129452	0.478588	0.268	0.242	1	1	ASAH1
ADD3	0.000129957	0.202412	0.122	0.178	1	1	ADD3
NKAP	0.000129972	0.0129078	0.026	0.051	1	1	NKAP
DDX52	0.000130909	0.0077775	0.011	0.029	1	1	DDX52
PPP6C	0.000131116	0.043915	0.045	0.075	1	1	PPP6C
PTPN21	0.000132631	0.11647	0.05	0.083	1	1	PTPN2
NGLY1	0.000134284	0.00853383	0.024	0.048	1	1	NGLY1
NRBP1	0.000134434	0.0267237	0.031	0.058	1	1	NRBP1
LINC015061	0.000134549	0.419043	0.236	0.202	1	1	LINC01506
ELF1	0.000134884	0.120305	0.172	0.241	1	1	ELF1
SARAF	0.000137038	0.047746	0.277	0.385	1	1	SARAF
TMEM59	0.000138092	0.143986	0.235	0.327	1	1	TMEM59
TAOK3	0.000140067	0.0750447	0.107	0.156	1	1	TAOK3
LY961	0.000140359	0.413583	0.315	0.295	1	1	LY96
PCGF5	0.000140847	0.085206	0.047	0.078	1	1	PCGF5
ATP6AP2	0.000141876	0.177166	0.09	0.135	1	1	ATP6AP2
TSNAX	0.000142396	0.012126	0.036	0.064	1	1	TSNAX
ZNF277	0.000143227	0.011583	0.007	0.023	1	1	ZNF277
YPEL31	0.000144858	0.30487	0.569	0.619	1	1	YPEL3
SMG1	0.000145913	0.0349531	0.07	0.108	1	1	SMG1
CCDC69	0.000148792	0.0357572	0.052	0.085	1	1	CCDC69
MRPL44	0.000148974	0.0070338	0.021	0.043	1	1	MRPL44
CASP1	0.000150872	0.076676	0.112	0.163	1	1	CASP1
SART1	0.000155225	0.00695127	0.014	0.033	1	1	SART1
MOB4	0.000155931	0.0572722	0.052	0.084	1	1	MOB4
SF3B1	0.000157649	0.1117	0.181	0.252	1	1	SF3B1
STK10	0.000158021	0.069806	0.11	0.16	1	1	STK10
MYADM1	0.000158225	0.50701	0.278	0.255	1	1	MYADM
ZBTB1	0.000158508	0.00859836	0.011	0.029	1	1	ZBTB1
C1orf162	0.000159354	0.015308	0.029	0.054	1	1	C1orf162
TTC1	0.000161582	0.0440682	0.045	0.076	1	1	TTC1
TMEM87A	0.000166479	0.00281857	0.018	0.038	1	1	TMEM87A
TES	0.000167912	0.073564	0.037	0.064	1	1	TES
ASH1L	0.000169342	0.037506	0.067	0.104	1	1	ASH1L
RHEB	0.000171904	0.0739674	0.044	0.074	1	1	RHEB
DCAF5	0.000171925	0.0710312	0.018	0.039	1	1	DCAF5
SH3BP51	0.00017465	0.090251	0.06	0.095	1	1	SH3BP5
LRRC75A	0.000175719	0.00392796	0.007	0.023	1	1	LRRC75A
UBE2A	0.000175828	0.0264575	0.041	0.07	1	1	UBE2A
TGFB1	0.000176865	0.195687	0.18	0.255	1	1	TGFB1
LYSMD2	0.000179923	0.0152531	0.119	0.169	1	1	LYSMD2
SAMSN1	0.000181351	0.0572663	0.038	0.066	1	1	SAMSN1
CD3021	0.000181718	0.462681	0.172	0.141	1	1	CD302
UBE2E3	0.000181958	0.0544172	0.035	0.062	1	1	UBE2E3
APPL1	0.000182793	0.0145818	0.014	0.032	1	1	APPL1
CNOT6L	0.00018586	0.124747	0.058	0.092	1	1	CNOT6L
MBD21	0.000187985	0.209243	0.076	0.117	1	1	MBD2
PLP2	0.000190775	0.225882	0.07	0.108	1	1	PLP2
LSM31	0.000191247	0.0807375	0.074	0.113	1	1	LSM3
ANXA7	0.000194619	0.0980145	0.082	0.123	1	1	ANXA7
THOC2	0.000195852	0.0364081	0.026	0.05	1	1	THOC2
POMP1	0.000196073	0.14148	0.13	0.185	1	1	POMP
EPC1	0.000196466	0.143618	0.08	0.121	1	1	EPC1
SMARCA4	0.00019654	0.0028784	0.006	0.02	1	1	SMARCA4
TAX1BP1	0.000198242	0.0964851	0.19	0.263	1	1	TAX1BP1
CLEC7A1	0.000200286	0.377137	0.336	0.315	1	1	CLEC7A
ORMDL2	0.000200689	0.0116662	0.024	0.047	1	1	ORMDL2
ZBTB7A	0.000201338	0.0742101	0.068	0.105	1	1	ZBTB7A
TMBIM1	0.000201546	0.00299612	0.02	0.041	1	1	TMBIM1
NUDT16L11	0.000206664	0.0369583	0.02	0.042	1	1	NUDT16L1
SERP1	0.000207154	0.161817	0.24	0.334	1	1	SERP1
SZRD1	0.000208659	0.0149648	0.024	0.047	1	1	SZRD1
ANAPC15	0.000209937	0.0312857	0.016	0.036	1	1	ANAPC15
ABCA1	0.000214669	0.404358	0.083	0.058	1	1	ABCA1
MMADHC	0.000218801	0.0777752	0.07	0.107	1	1	MMADHC
MTF2	0.000218967	0.0759654	0.026	0.05	1	1	MTF2
AKNA	0.000223066	0.124757	0.137	0.194	1	1	AKNA
KRCC1	0.000223323	0.0325698	0.028	0.052	1	1	KRCC1
CYLD	0.000224129	0.122932	0.137	0.194	1	1	CYLD
PCNA	0.000224315	0.0405457	0.011	0.028	1	1	PCNA
CCL4	0.000226974	0.0520275	0.057	0.089	1	1	CCL4
F11R	0.000229971	0.423327	0.085	0.059	1	1	F11R
ACTN4	0.000232142	0.0583745	0.123	0.175	1	1	ACTN4
MDM4	0.000235056	0.0781768	0.094	0.138	1	1	MDM4
LUC7L2	0.000236116	0.0307111	0.025	0.048	1	1	LUC7L2
GSK3A	0.000238484	0.0145801	0.027	0.051	1	1	GSK3A
HNRNPL	0.000244253	0.0252078	0.045	0.075	1	1	HNRNPL
RBM6	0.000247187	0.0971127	0.037	0.063	1	1	RBM6
AKTIP	0.00024788	0.0242957	0.016	0.036	1	1	AKTIP
SIRT7	0.000252001	0.0580682	0.039	0.066	1	1	SIRT7
SEPT7	0.000258245	0.124235	0.223	0.31	1	1	SEPT7
ISG20	0.000259012	0.0767628	0.251	0.34	1	1	ISG20
IDS1	0.000261099	0.434803	0.354	0.348	1	1	IDS
ARAP2	0.000261524	0.0116483	0.024	0.047	1	1	ARAP2
IDH3B	0.000264864	0.0164034	0.02	0.041	1	1	IDH3B
LMF2	0.000265621	0.0509729	0.022	0.044	1	1	LMF2
UBE2V2	0.000267573	0.0122488	0.024	0.046	1	1	UBE2V2
BTF3L4	0.00026886	0.0347029	0.037	0.064	1	1	BTF3L4
EFCAB14	0.000269665	0.0542872	0.037	0.064	1	1	EFCAB14
PLXDC21	0.00027341	0.47223	0.106	0.078	1	1	PLXDC2
FKBP1A	0.000275165	0.504438	0.325	0.32	1	1	FKBP1A
MIS18BP1	0.000277267	0.00250127	0.037	0.064	1	1	MIS18BP1
OTUD6B-AS1	0.0002841	0.0665805	0.021	0.042	1	1	OTUD6B-AS1
PCMT1	0.000287592	0.091845	0.048	0.078	1	1	PCMT1
CORO7	0.000295274	0.0522896	0.041	0.068	1	1	CORO7
MCL11	0.000296525	0.256778	0.568	0.604	1	1	MCL1
SORL11	0.000308931	0.223695	0.559	0.574	1	1	SORL1
CHTOP	0.000309512	0.0601814	0.034	0.06	1	1	CHTOP
ANAPC4	0.000312443	1.58514e-05	0.004	0.016	1	1	ANAPC4
VTI1B	0.000314993	0.095516	0.028	0.052	1	1	VTI1B
ALYREF	0.000317726	0.0108807	0.02	0.04	1	1	ALYREF
RIC8A	0.000319604	0.0309272	0.019	0.039	1	1	RIC8A
PSMB8-AS1	0.000322104	0.123288	0.078	0.117	1	1	PSMB8-AS1
FYB1	0.000322694	0.285391	0.56	0.603	1	1	FYB
NSL1	0.000322974	0.0629196	0.027	0.05	1	1	NSL1
ROCK1	0.000328486	0.0565971	0.159	0.221	1	1	ROCK1
ARL8A	0.000332038	0.0320875	0.045	0.074	1	1	ARL8A
IGF2R1	0.000338578	0.427487	0.262	0.241	1	1	IGF2R
CTDSP2	0.000340094	0.0224299	0.077	0.115	1	1	CTDSP2
CLTB	0.00034173	0.0955546	0.07	0.107	1	1	CLTB
CSDE1	0.000342142	0.180774	0.169	0.237	1	1	CSDE1
2022-03-02	0.000342772	0.0183053	0.024	0.045	1	1	2022-03-02
SIPA1	0.000344626	0.0820087	0.09	0.132	1	1	SIPA1
DRG1	0.000350375	0.00397051	0.007	0.021	1	1	DRG1
ATAD1	0.000353876	0.00868623	0.007	0.021	1	1	ATAD1
RSRP1	0.000356543	0.150633	0.155	0.217	1	1	RSRP1
UBE2B1	0.000360268	0.368005	0.465	0.491	1	1	UBE2B
SF3B6	0.000367161	0.154183	0.161	0.224	1	1	SF3B6
PELI11	0.000367809	0.401303	0.244	0.218	1	1	PELI1
DDX55	0.000370328	0.0017745	0.004	0.016	1	1	DDX55
IRF9	0.000371121	0.0815394	0.06	0.092	1	1	IRF9
ZFAND6	0.000377109	0.0365912	0.092	0.133	1	1	ZFAND6
ZNF791	0.000382479	0.0285104	0.024	0.045	1	1	ZNF791
MCTS1	0.000386452	0.059992	0.022	0.043	1	1	MCTS1
BCL7B	0.00038892	0.0554111	0.02	0.04	1	1	BCL7B
PRELID3B	0.000392707	0.0589926	0.025	0.047	1	1	PRELID3B
TSTA3	0.000392737	0.0564962	0.016	0.034	1	1	TSTA3
DDRGK1	0.00039296	0.0518685	0.014	0.032	1	1	DDRGK1
SMARCA2	0.000393002	0.00449661	0.038	0.064	1	1	SMARCA2
ZMYM2	0.000396337	0.0563948	0.049	0.078	1	1	ZMYM2
NFATC2IP1	0.00039778	0.0521708	0.026	0.048	1	1	NFATC2IP
BLOC1S1	0.000398149	0.154229	0.166	0.23	1	1	BLOC1S1
KCNAB2	0.000401669	0.0538718	0.016	0.034	1	1	KCNAB2
FYTTD1	0.000403944	0.0122216	0.016	0.034	1	1	FYTTD1
CDC5L	0.000405233	0.0706608	0.037	0.064	1	1	CDC5L
AKT1	0.000414608	0.0346178	0.036	0.062	1	1	AKT1
CTDSP1	0.000419976	0.141365	0.071	0.107	1	1	CTDSP1
SLU7	0.000420158	0.011181	0.072	0.107	1	1	SLU7
FRYL	0.000420405	0.0369861	0.035	0.061	1	1	FRYL
PSTPIP1	0.000422431	0.0829398	0.064	0.098	1	1	PSTPIP1
CHMP5	0.000423397	0.0411199	0.09	0.131	1	1	CHMP5
EPB41	0.00042484	0.125651	0.155	0.216	1	1	EPB41
PSMD111	0.000431589	0.0234296	0.026	0.047	1	1	PSMD11
PSMG3	0.000432208	0.0235539	0.007	0.021	1	1	PSMG3
PRDX5	0.000436569	0.179206	0.138	0.194	1	1	PRDX5
RAB11FIP11	0.000436823	0.274455	0.406	0.391	1	1	RAB11FIP1
IL12RB1	0.000437524	0.0113696	0.01	0.025	1	1	IL12RB1
ACO2	0.000438179	0.00982249	0.01	0.026	1	1	ACO2
RPP25L	0.000438946	0.034676	0.011	0.027	1	1	RPP25L
ARPC51	0.000440667	0.316568	0.544	0.586	1	1	ARPC5
PSMD12	0.000443964	0.0152434	0.026	0.047	1	1	PSMD12
NSFL1C	0.000446157	0.0428636	0.068	0.103	1	1	NSFL1C
ZCCHC17	0.000461865	0.0286682	0.014	0.031	1	1	ZCCHC17
TPRKB	0.000465533	0.0139045	0.019	0.038	1	1	TPRKB
DUSP61	0.000468305	0.417432	0.28	0.256	1	1	DUSP6
TXLNG	0.000470173	0.00356605	0.005	0.018	1	1	TXLNG
SREK1	0.000470584	0.117559	0.039	0.066	1	1	SREK1
FIP1L1	0.000471831	0.0264621	0.027	0.049	1	1	FIP1L1
ZNF430	0.000475482	0.0852266	0.03	0.053	1	1	ZNF430
ROMO1	0.000475754	0.0832958	0.042	0.069	1	1	ROMO1
RPS26	0.000476486	0.174248	0.224	0.31	1	1	RPS26
VMA21	0.000481578	0.018453	0.014	0.031	1	1	VMA21
CTSD	0.00048436	0.101968	0.087	0.127	1	1	CTSD
SNRNP27	0.00048498	0.0355523	0.015	0.033	1	1	SNRNP27
KIF13A	0.000486027	0.384297	0.078	0.054	1	1	KIF13A
ADAM81	0.000488461	0.0133595	0.129	0.179	1	1	ADAM8
COX17	0.000495595	0.163615	0.052	0.083	1	1	COX17
CLINT1	0.000495809	0.0426788	0.025	0.046	1	1	CLINT1
MAPK1IP1L	0.000505892	0.0511505	0.035	0.059	1	1	MAPK1IP1L
MAN2C1	0.000508691	0.00514337	0.007	0.02	1	1	MAN2C1
SMARCA5	0.000516073	0.112538	0.057	0.089	1	1	SMARCA5
LAMTOR5	0.000517779	0.236912	0.123	0.174	1	1	LAMTOR5
RHOT2	0.000522953	0.0814771	0.019	0.038	1	1	RHOT2
VPS35	0.000523016	0.0969079	0.058	0.09	1	1	VPS35
SIRPA1	0.000523371	0.389594	0.135	0.107	1	1	SIRPA
CD931	0.000524823	0.405711	0.224	0.195	1	1	CD93
CHD2	0.000525969	0.0439163	0.06	0.092	1	1	CHD2
AQR	0.000537776	0.0260568	0.016	0.034	1	1	AQR
RER1	0.000538128	0.132262	0.097	0.139	1	1	RER1
TMEM170A	0.000556925	0.0162837	0.024	0.045	1	1	TMEM170A
CD2BP2	0.000562745	0.0395312	0.036	0.061	1	1	CD2BP2
LRRC58	0.000564032	0.023439	0.009	0.024	1	1	LRRC58
NUP50	0.000565142	0.0424919	0.085	0.124	1	1	NUP50
LFNG	0.000572397	0.0234959	0.024	0.044	1	1	LFNG
SRP54	0.000573369	0.0307925	0.031	0.055	1	1	SRP54
ATP5L	0.000575823	0.0764885	0.27	0.37	1	1	ATP5L
PSMC1	0.000578654	0.0532516	0.052	0.082	1	1	PSMC1
POLR2F	0.000585631	0.0846652	0.045	0.072	1	1	POLR2F
MGA	0.000588358	0.0129255	0.009	0.023	1	1	MGA
CTCF	0.0005898	0.0406506	0.041	0.067	1	1	CTCF
CTSC	0.000602051	0.168498	0.126	0.177	1	1	CTSC
DNAJB14	0.000602787	0.0560624	0.052	0.081	1	1	DNAJB14
PPP4R3A	0.000604694	0.065425	0.059	0.091	1	1	PPP4R3A
LBR1	0.000605649	0.434103	0.318	0.308	1	1	LBR
GGNBP2	0.000612569	0.124247	0.093	0.134	1	1	GGNBP2
C5AR11	0.000613621	0.252267	0.396	0.378	1	1	C5AR1
ZNF638	0.000613791	0.112471	0.051	0.081	1	1	ZNF638
CCNL1	0.000618212	0.0585349	0.207	0.279	1	1	CCNL1
SESN3	0.000618443	0.00527116	0.018	0.036	1	1	SESN3
MECP2	0.000619692	0.10074	0.058	0.089	1	1	MECP2
PICALM1	0.000621708	0.411567	0.242	0.218	1	1	PICALM
PCNP	0.000625847	0.157925	0.046	0.074	1	1	PCNP
NFE2	0.000627238	0.513224	0.129	0.103	1	1	NFE2
PLEC	0.00063859	0.0262747	0.015	0.032	1	1	PLEC
AKAP17A	0.000641027	0.0771138	0.037	0.062	1	1	AKAP17A
DENR	0.000641467	0.082254	0.037	0.062	1	1	DENR
IRF2BP2	0.000646153	0.0209947	0.044	0.07	1	1	IRF2BP2
RASSF1	0.000648254	0.0266916	0.014	0.03	1	1	RASSF1
SNX21	0.00065072	0.050605	0.047	0.075	1	1	SNX2
TROVE2	0.000651176	0.00677705	0.043	0.069	1	1	TROVE2
RYBP	0.000653655	0.449562	0.178	0.153	1	1	RYBP
COMMD8	0.000663194	0.0636063	0.028	0.05	1	1	COMMD8
PSMA4	0.000681275	0.203849	0.075	0.111	1	1	PSMA4
CNOT4	0.000705422	0.0168349	0.026	0.046	1	1	CNOT4
PRKAR1A1	0.000706499	0.394013	0.314	0.303	1	1	PRKAR1A
ARIH1	0.000708649	0.0124437	0.037	0.061	1	1	ARIH1
ZNF655	0.000718482	0.135699	0.051	0.079	1	1	ZNF655
ZFAND2B	0.000720225	0.10328	0.031	0.054	1	1	ZFAND2B
USP1	0.000724259	0.0507078	0.036	0.06	1	1	USP1
LSM12	0.000731711	0.0368206	0.02	0.039	1	1	LSM12
PRPF40A1	0.000733484	0.156618	0.094	0.135	1	1	PRPF40A
COX7B	0.000733907	0.21821	0.138	0.194	1	1	COX7B
FADD	0.000734756	0.00785312	0.007	0.02	1	1	FADD
ACAA1	0.000739177	0.0420873	0.033	0.057	1	1	ACAA1
DDX42	0.000741904	0.0109806	0.022	0.041	1	1	DDX42
KANSL1	0.000743784	0.116117	0.076	0.112	1	1	KANSL1
TRAPPC2	0.000746719	0.0509566	0.016	0.033	1	1	TRAPPC2
FGFR1OP2	0.000754756	0.161436	0.083	0.12	1	1	FGFR1OP2
PABPC1	0.0007555	0.0542062	0.311	0.428	1	1	PABPC1
LSM1	0.000755755	0.0971405	0.023	0.043	1	1	LSM1
MSRB2	0.000764786	0.555143	0.096	0.072	1	1	MSRB2
C11orf57	0.000767093	0.0137755	0.01	0.024	1	1	C11orf57
CHTF8	0.000776086	0.0368918	0.015	0.032	1	1	CHTF8
RBM26	0.000782575	0.0641164	0.048	0.075	1	1	RBM26
CLN3	0.000791409	0.0603624	0.016	0.034	1	1	CLN3
CUL3	0.000793551	0.110271	0.091	0.13	1	1	CUL3
LZIC	0.000801314	0.0304932	0.023	0.043	1	1	LZIC
DPP8	0.000803624	0.0193681	0.036	0.06	1	1	DPP8
ZKSCAN1	0.000803745	0.046552	0.024	0.045	1	1	ZKSCAN1
XIAP	0.000818867	0.0522625	0.064	0.096	1	1	XIAP
TNRC6B	0.000823185	0.154647	0.188	0.256	1	1	TNRC6B
DERL2	0.000826346	0.120791	0.033	0.057	1	1	DERL2
ALDH9A1	0.000828505	0.0373841	0.033	0.057	1	1	ALDH9A1
SF3A1	0.000830388	0.0293013	0.051	0.079	1	1	SF3A1
ATP6V1A1	0.000831594	0.49913	0.186	0.161	1	1	ATP6V1A
ATP6V1G1	0.000832038	0.112549	0.287	0.388	1	1	ATP6V1G1
CHD4	0.000833532	0.0475338	0.062	0.093	1	1	CHD4
ZFAS11	0.000834809	0.150591	0.187	0.255	1	1	ZFAS1
ZNF276	0.000840526	0.0512338	0.04	0.065	1	1	ZNF276
TPST2	0.000847081	0.0441813	0.053	0.082	1	1	TPST2
ARF5	0.000847644	0.156223	0.118	0.166	1	1	ARF5
LAMTOR1	0.000855482	0.17422	0.097	0.138	1	1	LAMTOR1
ADRBK1	0.000862003	0.128737	0.136	0.189	1	1	ADRBK1
UGP2	0.000863009	0.175537	0.062	0.094	1	1	UGP2
PRKAA1	0.000864357	0.0241479	0.029	0.051	1	1	PRKAA1
TUBGCP2	0.000868727	0.0417256	0.021	0.04	1	1	TUBGCP2
FNBP1	0.000878703	0.162855	0.111	0.155	1	1	FNBP1
USP33	0.000888852	0.0468016	0.035	0.058	1	1	USP33
BZW11	0.00088969	0.18039	0.103	0.146	1	1	BZW1
MAT2B	0.000893352	0.193719	0.082	0.12	1	1	MAT2B
NUDT5	0.000901326	0.0407326	0.063	0.094	1	1	NUDT5
ZFX	0.000902284	0.0132867	0.03	0.051	1	1	ZFX
RNF1301	0.00090425	0.36137	0.275	0.255	1	1	RNF130
RNF11	0.000907671	0.0200429	0.039	0.064	1	1	RNF11
ZNF766	0.000907766	0.0604035	0.014	0.03	1	1	ZNF766
UNC50	0.000931163	0.0224031	0.017	0.034	1	1	UNC50
SEC62	0.000935131	0.187008	0.19	0.259	1	1	SEC62
SYTL3	0.000935473	0.0503872	0.023	0.042	1	1	SYTL3
TBPL1	0.000941766	0.0427313	0.031	0.053	1	1	TBPL1
DDX39B	0.000948977	0.00828657	0.009	0.023	1	1	DDX39B
PTPN18	0.000957332	0.0766546	0.027	0.048	1	1	PTPN18
SPTBN1	0.000970574	0.029017	0.018	0.035	1	1	SPTBN1
NUP2141	0.00097387	0.394127	0.228	0.203	1	1	NUP214
WIPF11	0.000983021	0.297577	0.453	0.466	1	1	WIPF1
OARD1	0.000995054	0.0629601	0.018	0.035	1	1	OARD1
HCFC1R1	0.0009987	0.0244832	0.007	0.02	1	1	HCFC1R1
ARMCX3	0.000998742	0.0269868	0.008	0.021	1	1	ARMCX3
CLEC4E1	0.00100997	0.354789	0.187	0.161	1	1	CLEC4E
DAXX	0.00103099	0.0581739	0.026	0.047	1	1	DAXX
PGRMC21	0.00103895	0.0210147	0.012	0.027	1	1	PGRMC2
ACADVL	0.00104096	0.0597439	0.018	0.035	1	1	ACADVL
SMPD1	0.00105301	0.000255117	0.006	0.018	1	1	SMPD1
BTN3A1	0.00106417	0.0330668	0.041	0.066	1	1	BTN3A1
DIDO11	0.00106804	0.0372596	0.026	0.046	1	1	DIDO1
MARK3	0.00106912	0.0310026	0.052	0.079	1	1	MARK3
ELMO1	0.00107382	0.0222184	0.026	0.047	1	1	ELMO1
MRPL33	0.00107384	0.157034	0.064	0.096	1	1	MRPL33
ADPGK	0.00109126	0.0589148	0.049	0.076	1	1	ADPGK
MRPS36	0.00109548	0.0436253	0.037	0.061	1	1	MRPS36
SMIM12	0.00109551	0.0623411	0.024	0.043	1	1	SMIM12
USP8	0.00109633	0.0578758	0.07	0.102	1	1	USP8
KCMF1	0.00110047	0.0883626	0.06	0.09	1	1	KCMF1
CNOT11	0.00110142	0.0103573	0.018	0.035	1	1	CNOT11
GTF2F2	0.00111034	0.0296332	0.017	0.034	1	1	GTF2F2
ATP6V1E1	0.00111747	0.125041	0.064	0.096	1	1	ATP6V1E1
ATMIN	0.00111902	0.00719077	0.009	0.022	1	1	ATMIN
XPC	0.00112201	0.0397458	0.039	0.063	1	1	XPC
PRPS2	0.00113381	0.0032138	0.003	0.013	1	1	PRPS2
VOPP1	0.00114892	0.0999375	0.049	0.076	1	1	VOPP1
FGD3	0.00115071	0.134708	0.112	0.156	1	1	FGD3
PDE7A	0.0011692	0.0688508	0.044	0.069	1	1	PDE7A
CDC34	0.00117198	0.0115114	0.027	0.047	1	1	CDC34
DSCR3	0.00119448	0.00535595	0.016	0.033	1	1	DSCR3
RBMX2	0.00119911	0.0268957	0.017	0.034	1	1	RBMX2
COA6	0.00120235	0.0133453	0.012	0.026	1	1	COA6
GIT2	0.00120245	0.0325656	0.068	0.099	1	1	GIT2
CD164	0.00121336	0.123595	0.104	0.145	1	1	CD164
POLR2J	0.00123401	0.100546	0.106	0.147	1	1	POLR2J
MICU2	0.00123675	0.0807432	0.027	0.047	1	1	MICU2
NOL8	0.00124707	0.0104332	0.009	0.023	1	1	NOL8
EBPL	0.00126019	0.0955629	0.02	0.039	1	1	EBPL
SMU1	0.00126074	0.0665287	0.027	0.047	1	1	SMU1
CERS5	0.00128126	0.0131281	0.013	0.028	1	1	CERS5
BAD	0.00128831	0.0337836	0.019	0.036	1	1	BAD
ADGRE2	0.00128928	0.351285	0.14	0.113	1	1	ADGRE2
ADNP	0.00129049	0.077121	0.033	0.056	1	1	ADNP
PAIP1	0.00134206	0.00945967	0.01	0.024	1	1	PAIP1
SNTB2	0.00134318	0.000391438	0.012	0.027	1	1	SNTB2
VIM	0.00136076	0.0626735	0.333	0.432	1	1	VIM
MRPL28	0.0013724	0.047985	0.027	0.047	1	1	MRPL28
NAPA	0.00138549	0.065633	0.06	0.09	1	1	NAPA
PHF20	0.00139499	0.0522271	0.096	0.133	1	1	PHF20
FAM3A	0.00139612	0.00882258	0.003	0.013	1	1	FAM3A
XRN1	0.00140209	0.0352168	0.061	0.09	1	1	XRN1
SAFB	0.00140318	0.114178	0.045	0.07	1	1	SAFB
SGK11	0.00140418	0.41406	0.212	0.185	1	1	SGK1
EMB	0.00140695	0.186781	0.065	0.096	1	1	EMB
ARRDC1	0.00142249	0.0291747	0.035	0.057	1	1	ARRDC1
ZFR	0.0014231	0.0493021	0.026	0.046	1	1	ZFR
PRKAG2	0.00144501	0.0234965	0.04	0.064	1	1	PRKAG2
PSPC1	0.00145312	0.000647284	0.016	0.032	1	1	PSPC1
SLC6A61	0.00145445	0.373438	0.23	0.207	1	1	SLC6A6
COX6B1	0.0014603	0.139314	0.29	0.395	1	1	COX6B1
CTSB	0.00146614	0.107257	0.038	0.062	1	1	CTSB
TIMM22	0.00147568	0.0200648	0.004	0.014	1	1	TIMM22
RBM471	0.00147834	0.324649	0.238	0.216	1	1	RBM47
FAM49B1	0.00148378	0.331819	0.417	0.436	1	1	FAM49B
TMEM70	0.00149034	0.0373259	0.022	0.04	1	1	TMEM70
CRTC3	0.00150402	0.00845121	0.009	0.022	1	1	CRTC3
NUMA1	0.00150617	0.0248838	0.016	0.032	1	1	NUMA1
TNFRSF10C1	0.00151464	0.381357	0.205	0.182	1	1	TNFRSF10C
DEK	0.00151985	0.223327	0.146	0.199	1	1	DEK
BAK1	0.00152463	0.0105373	0.009	0.022	1	1	BAK1
CISD1	0.00153713	0.00604036	0.01	0.024	1	1	CISD1
CAMLG1	0.00154638	0.161369	0.074	0.107	1	1	CAMLG
PARP4	0.00157241	0.0103	0.023	0.041	1	1	PARP4
WTAP	0.00158912	0.116587	0.096	0.135	1	1	WTAP
PTPN1	0.00160171	0.0192555	0.033	0.055	1	1	PTPN1
SAP30BP	0.00160333	0.03788	0.043	0.067	1	1	SAP30BP
GMFG1	0.0016166	0.240036	0.606	0.692	1	1	GMFG
APIP	0.00162187	0.0268286	0.01	0.024	1	1	APIP
ZSCAN16-AS1	0.00162635	0.0253729	0.01	0.024	1	1	ZSCAN16-AS1
SCNM1	0.00163492	0.0747806	0.033	0.054	1	1	SCNM1
CAMK2G	0.00164854	0.0106074	0.049	0.074	1	1	CAMK2G
ZCCHC10	0.00165147	0.00150843	0.013	0.028	1	1	ZCCHC10
SAFB2	0.00166222	0.10005	0.043	0.068	1	1	SAFB2
NBEAL1	0.00166542	0.0386099	0.008	0.02	1	1	NBEAL1
FAM105A	0.00166721	0.022553	0.015	0.031	1	1	FAM105A
PIGBOS1	0.00167692	0.0664186	0.037	0.059	1	1	PIGBOS1
TMEM159	0.00169899	0.0057372	0.003	0.013	1	1	TMEM159
PPP3CB	0.00170556	0.025652	0.014	0.03	1	1	PPP3CB
RP11-295G20.2	0.0017073	0.450648	0.073	0.053	1	1	RP11-295G20.2
TPRG1L	0.00171452	0.0146634	0.033	0.054	1	1	TPRG1L
EMD	0.0017379	0.0445373	0.026	0.046	1	1	EMD
MFSD11	0.00174856	0.030393	0.01	0.023	1	1	MFSD11
ARMC10	0.00176769	0.0302304	0.011	0.025	1	1	ARMC10
EAPP	0.0017694	0.155743	0.109	0.15	1	1	EAPP
ISY1	0.00177418	0.00227711	0.021	0.039	1	1	ISY1
LMAN2	0.00179454	0.182425	0.074	0.107	1	1	LMAN2
CBLL1	0.00180114	0.0916871	0.029	0.049	1	1	CBLL1
MAP3K21	0.00180124	0.485279	0.24	0.224	1	1	MAP3K2
SPI11	0.00181087	0.360369	0.31	0.297	1	1	SPI1
METTL9	0.00181096	0.297781	0.089	0.127	1	1	METTL9
USO1	0.00181591	0.0322899	0.018	0.035	1	1	USO1
DMTF1	0.00181686	0.00333042	0.011	0.025	1	1	DMTF1
RNASEH1	0.0018206	0.0107069	0.005	0.016	1	1	RNASEH1
UFD1L	0.00183471	0.0681248	0.049	0.075	1	1	UFD1L
CD551	0.00185413	0.382799	0.298	0.287	1	1	CD55
TAF6	0.00185439	0.0247727	0.005	0.016	1	1	TAF6
SEC61A1	0.0019023	0.0249876	0.014	0.029	1	1	SEC61A1
EPS15	0.00190375	0.0619597	0.052	0.078	1	1	EPS15
SLC20A1	0.00192721	0.0319609	0.035	0.056	1	1	SLC20A1
ZNF721	0.00193946	0.0422749	0.017	0.033	1	1	ZNF721
GIT1	0.00194309	0.01531	0.008	0.02	1	1	GIT1
NT5C3A	0.00199022	0.0400642	0.06	0.088	1	1	NT5C3A
CCDC59	0.00199036	0.155011	0.056	0.083	1	1	CCDC59
DNAJA2	0.00199157	0.191701	0.057	0.085	1	1	DNAJA2
ACBD3	0.00199815	0.0543284	0.032	0.053	1	1	ACBD3
ACIN1	0.00199906	0.016246	0.038	0.061	1	1	ACIN1
CABIN1	0.00201399	0.0300631	0.053	0.079	1	1	CABIN1
TAPBP	0.00202928	0.112559	0.207	0.275	1	1	TAPBP
LLPH	0.00206159	0.0974835	0.045	0.069	1	1	LLPH
GPR65	0.0020955	0.116564	0.081	0.114	1	1	GPR65
UROD	0.0020962	0.0153654	0.009	0.022	1	1	UROD
DDX41	0.00211517	0.0041473	0.004	0.014	1	1	DDX41
FAM219B	0.00211709	0.00695306	0.006	0.017	1	1	FAM219B
PSMD1	0.00212966	0.0790199	0.018	0.034	1	1	PSMD1
RP11-489E7.4	0.00214675	0.00496222	0.006	0.017	1	1	RP11-489E7.4
CKS2	0.00215167	0.00410532	0.006	0.017	1	1	CKS2
PPP2R5E	0.00219244	0.0746384	0.033	0.054	1	1	PPP2R5E
RBM22	0.00219329	0.0560927	0.049	0.074	1	1	RBM22
CCDC28A	0.00219513	0.0069167	0.038	0.06	1	1	CCDC28A
THRAP3	0.00219735	0.231685	0.127	0.174	1	1	THRAP3
FBXW2	0.00219753	0.0117881	0.014	0.028	1	1	FBXW2
OBFC1	0.00220031	0.0357912	0.014	0.029	1	1	OBFC1
BRMS1	0.00220123	0.0849986	0.03	0.05	1	1	BRMS1
ARHGEF2	0.00221996	0.075811	0.07	0.1	1	1	ARHGEF2
PAFAH1B1	0.00228537	0.0695576	0.076	0.108	1	1	PAFAH1B1
LYZ1	0.00229361	0.380507	0.226	0.204	1	1	LYZ
API5	0.00229782	0.0260651	0.013	0.027	1	1	API5
BLOC1S6	0.0023224	0.0200882	0.041	0.063	1	1	BLOC1S6
MLXIP	0.00233447	0.025574	0.025	0.043	1	1	MLXIP
C1orf122	0.00233774	0.0161062	0.018	0.034	1	1	C1orf122
NUP62	0.00234472	0.0506088	0.012	0.025	1	1	NUP62
TIMP21	0.00236664	0.385479	0.195	0.173	1	1	TIMP2
CHURC1	0.00237828	0.203392	0.177	0.239	1	1	CHURC1
ZNF92	0.00239785	0.0013885	0.007	0.019	1	1	ZNF92
ROCK2	0.00240045	0.0101675	0.018	0.034	1	1	ROCK2
DUSP11	0.00240532	0.129333	0.027	0.046	1	1	DUSP11
RGP1	0.00241107	0.00288042	0.011	0.024	1	1	RGP1
DDA1	0.00241502	0.00582819	0.012	0.026	1	1	DDA1
C17orf62	0.00243777	0.135361	0.063	0.092	1	1	C17orf62
GRPEL1	0.00244752	0.0148782	0.012	0.026	1	1	GRPEL1
GYG1	0.0024699	0.113276	0.021	0.038	1	1	GYG1
DESI1	0.00249093	0.00211955	0.009	0.021	1	1	DESI1
DR1	0.00253226	0.116992	0.052	0.078	1	1	DR1
2022-03-08	0.00255248	0.0690515	0.041	0.064	1	1	2022-03-08
NUDT4	0.00257152	0.0873592	0.024	0.042	1	1	NUDT4
STX12	0.00260776	0.0035391	0.024	0.041	1	1	STX12
RSRC2	0.00262027	0.204266	0.066	0.095	1	1	RSRC2
COPB2	0.00263768	0.145094	0.046	0.07	1	1	COPB2
CLCN3	0.00264381	0.0072364	0.009	0.02	1	1	CLCN3
IL1R1	0.00264441	0.227358	0.017	0.008	1	1	IL1R1
SIRT2	0.00265077	0.0378523	0.014	0.029	1	1	SIRT2
CXXC1	0.00267986	0.0540482	0.009	0.02	1	1	CXXC1
SURF4	0.00269966	0.0937715	0.031	0.051	1	1	SURF4
HMGN2	0.00270001	0.329074	0.156	0.213	1	1	HMGN2
WDR48	0.00278217	0.00226843	0.02	0.036	1	1	WDR48
PHKG2	0.00278715	0.0166237	0.016	0.031	1	1	PHKG2
BST1	0.00279847	0.372366	0.096	0.075	1	1	BST1
CSNK1D	0.00280599	0.0677258	0.078	0.11	1	1	CSNK1D
SF1	0.00281296	0.159716	0.211	0.281	1	1	SF1
ADRB2	0.00283851	0.0308557	0.01	0.022	1	1	ADRB2
NFX1	0.00284145	0.00626752	0.007	0.018	1	1	NFX1
LINC00657	0.0028424	0.0210275	0.051	0.075	1	1	LINC00657
PAPD4	0.00287991	0.0195035	0.027	0.045	1	1	PAPD4
CNOT2	0.00288186	0.137536	0.042	0.065	1	1	CNOT2
TSPAN31	0.00289186	0.012593	0.007	0.018	1	1	TSPAN31
TSC2	0.00289344	0.0393025	0.015	0.03	1	1	TSC2
IL13RA11	0.00291637	0.397593	0.172	0.15	1	1	IL13RA1
CMTM3	0.00292335	0.183338	0.035	0.056	1	1	CMTM3
ADIPOR1	0.00303835	0.200974	0.102	0.142	1	1	ADIPOR1
SPPL3	0.00304543	0.0152479	0.025	0.043	1	1	SPPL3
LINC00152	0.00305686	0.0920056	0.074	0.105	1	1	LINC00152
C15orf57	0.00306577	0.0311384	0.009	0.021	1	1	C15orf57
CBX7	0.0030792	0.028667	0.029	0.048	1	1	CBX7
LMBRD1	0.00310434	0.0793688	0.099	0.136	1	1	LMBRD1
RNF216	0.00311639	0.097796	0.028	0.046	1	1	RNF216
TESC	0.00311811	0.0368954	0.017	0.032	1	1	TESC
ERGIC21	0.00315222	0.107482	0.049	0.073	1	1	ERGIC2
CEBPG	0.00315732	0.000221813	0.005	0.015	1	1	CEBPG
MPC1	0.00316081	0.064464	0.037	0.058	1	1	MPC1
MTIF3	0.0031661	0.209688	0.058	0.085	1	1	MTIF3
ZNF770	0.00318096	0.0142905	0.012	0.025	1	1	ZNF770
CD37	0.00322174	0.169839	0.284	0.382	1	1	CD37
FAM177A11	0.00326387	0.0694832	0.085	0.118	1	1	FAM177A1
TRIM13	0.00327414	0.0237388	0.008	0.019	1	1	TRIM13
DERL1	0.00328808	0.0911964	0.035	0.055	1	1	DERL1
C6orf89	0.00329235	0.0144559	0.033	0.053	1	1	C6orf89
HUWE1	0.0033372	0.015984	0.021	0.037	1	1	HUWE1
CYTH1	0.00338724	0.202257	0.117	0.158	1	1	CYTH1
ATXN3	0.00340036	0.0275328	0.023	0.04	1	1	ATXN3
DCAF11	0.00342218	0.0432533	0.037	0.058	1	1	DCAF11
SHOC2	0.00342269	0.433001	0.203	0.184	1	1	SHOC2
UNC13D	0.00342436	0.0787406	0.037	0.058	1	1	UNC13D
HNRNPC	0.00345314	0.172156	0.243	0.322	1	1	HNRNPC
GPR155	0.00348485	0.0370535	0.081	0.112	1	1	GPR155
USP22	0.00348949	0.0211244	0.033	0.053	1	1	USP22
OGT	0.00349343	0.14912	0.046	0.069	1	1	OGT
CUEDC2	0.00355349	0.0381073	0.016	0.031	1	1	CUEDC2
ACYP2	0.00355429	0.0133851	0.01	0.023	1	1	ACYP2
C17orf49	0.00357094	0.00820496	0.009	0.021	1	1	C17orf49
MED17	0.00357096	0.0392978	0.02	0.036	1	1	MED17
RQCD1	0.0035867	0.0379287	0.013	0.026	1	1	RQCD1
LRRC6	0.00363996	0.0841502	0.005	0.001	1	1	LRRC6
KCNJ151	0.00364175	0.447485	0.167	0.146	1	1	KCNJ15
REEP5	0.00365452	0.192347	0.108	0.148	1	1	REEP5
HERC4	0.00371288	0.0763122	0.051	0.076	1	1	HERC4
AP1S2	0.00379829	0.10387	0.062	0.089	1	1	AP1S2
ITGAE	0.00382185	0.0333332	0.01	0.022	1	1	ITGAE
SLC25A11	0.00383888	0.053852	0.022	0.039	1	1	SLC25A11
SBF1	0.00385242	0.0131608	0.011	0.024	1	1	SBF1
PPIL2	0.00385749	0.00144141	0.008	0.019	1	1	PPIL2
CYHR1	0.00386098	0.0529001	0.023	0.04	1	1	CYHR1
SDF2	0.00387668	0.117579	0.047	0.07	1	1	SDF2
PPM1M	0.00389176	0.0842733	0.027	0.045	1	1	PPM1M
HCAR3	0.00390765	0.376219	0.093	0.072	1	1	HCAR3
ZBTB44	0.00393289	0.140552	0.045	0.068	1	1	ZBTB44
NSRP1	0.00393377	0.104132	0.032	0.052	1	1	NSRP1
DHX30	0.00395569	0.00679681	0.009	0.021	1	1	DHX30
GPATCH8	0.00399683	0.0858584	0.033	0.052	1	1	GPATCH8
FRG1	0.0040186	0.13842	0.041	0.063	1	1	FRG1
STX17	0.00402317	0.00319643	0.009	0.021	1	1	STX17
HCLS1	0.00404064	0.440916	0.339	0.347	1	1	HCLS1
C1orf43	0.00406644	0.214414	0.041	0.063	1	1	C1orf43
TAF11	0.00409028	0.056458	0.022	0.038	1	1	TAF11
TRPM7	0.00409618	0.0231615	0.009	0.021	1	1	TRPM7
GOSR1	0.00410239	0.0571144	0.021	0.037	1	1	GOSR1
TXNDC12	0.00419946	0.0694628	0.061	0.087	1	1	TXNDC12
EIF11	0.00420603	0.156774	0.724	0.8	1	1	EIF1
NSUN5	0.00426424	0.0350984	0.01	0.023	1	1	NSUN5
CD53	0.00428537	0.155015	0.234	0.31	1	1	CD53
SUPT4H1	0.00432655	0.176397	0.116	0.157	1	1	SUPT4H1
LMO4	0.00432846	0.0572068	0.054	0.078	1	1	LMO4
PPM1B	0.00432917	0.150102	0.062	0.09	1	1	PPM1B
MIA3	0.00441799	0.0916713	0.047	0.069	1	1	MIA3
PPP1R12A	0.00444767	0.226577	0.148	0.197	1	1	PPP1R12A
TPRA1	0.00444834	0.00985089	0.003	0.012	1	1	TPRA1
RAP2A	0.00445166	0.009684	0.003	0.012	1	1	RAP2A
TRIM38	0.00445386	0.119073	0.096	0.131	1	1	TRIM38
NFKBIB	0.00445429	0.026679	0.017	0.031	1	1	NFKBIB
PPP2CA	0.00449143	0.185137	0.067	0.095	1	1	PPP2CA
CLOCK	0.00449614	0.00182283	0.005	0.014	1	1	CLOCK
DYSF	0.00453053	0.293501	0.064	0.046	1	1	DYSF
FTSJ3	0.00453609	0.00616531	0.005	0.014	1	1	FTSJ3
MTIF2	0.00455619	0.0102373	0.005	0.014	1	1	MTIF2
MTERF1	0.00455752	0.00659348	0.004	0.013	1	1	MTERF1
OGDH	0.0045786	0.0351784	0.02	0.035	1	1	OGDH
HK1	0.00463044	0.0267224	0.013	0.026	1	1	HK1
FAM134A	0.00463619	0.0776503	0.046	0.068	1	1	FAM134A
RIOK3	0.00464714	0.104343	0.07	0.099	1	1	RIOK3
NAA501	0.00465411	0.045899	0.054	0.079	1	1	NAA50
TIAL1	0.00465619	0.159185	0.052	0.076	1	1	TIAL1
PCBP11	0.00465816	0.379893	0.463	0.516	1	1	PCBP1
STX4	0.00469731	0.0414038	0.022	0.038	1	1	STX4
NUDT3	0.00475065	0.0735139	0.064	0.091	1	1	NUDT3
TGOLN2	0.00475948	0.158544	0.115	0.155	1	1	TGOLN2
RWDD4	0.00476176	0.0157175	0.019	0.034	1	1	RWDD4
TTC17	0.00478928	0.0875424	0.022	0.037	1	1	TTC17
CAMKMT	0.00479521	0.00220931	0.002	0.009	1	1	CAMKMT
CSTA1	0.00481269	0.375531	0.135	0.114	1	1	CSTA
BAG6	0.00483004	0.0758378	0.033	0.053	1	1	BAG6
SDCCAG8	0.00484529	0.00311166	0.016	0.03	1	1	SDCCAG8
RUFY1	0.00485693	0.0349939	0.022	0.038	1	1	RUFY1
WRAP73	0.00485811	0.00342744	0.01	0.022	1	1	WRAP73
RAB35	0.00489073	0.00408794	0.026	0.043	1	1	RAB35
BRD9	0.00493776	0.0385558	0.015	0.029	1	1	BRD9
THUMPD3-AS1	0.00503547	0.11561	0.037	0.057	1	1	THUMPD3-AS1
GBP2	0.00509142	0.150995	0.2	0.261	1	1	GBP2
DAZAP21	0.00510217	0.333787	0.452	0.493	1	1	DAZAP2
ZCCHC3	0.00518186	0.00760348	0.01	0.021	1	1	ZCCHC3
MAEA	0.00518221	0.0860426	0.028	0.046	1	1	MAEA
CTBP1	0.00520074	0.13334	0.033	0.052	1	1	CTBP1
UBALD2	0.00521943	0.217447	0.17	0.224	1	1	UBALD2
TCHP	0.00525023	0.00383081	0.006	0.015	1	1	TCHP
CREB3L2	0.00526338	0.019578	0.006	0.015	1	1	CREB3L2
MAP2K7	0.0052682	0.042883	0.027	0.044	1	1	MAP2K7
USP48	0.00526903	0.0747252	0.03	0.048	1	1	USP48
ITFG1	0.00527171	0.0417018	0.016	0.029	1	1	ITFG1
ARSA	0.00531088	0.0411982	0.026	0.043	1	1	ARSA
SCAF4	0.0053155	0.0296403	0.014	0.028	1	1	SCAF4
CENPT	0.00535441	0.0084	0.005	0.013	1	1	CENPT
ABHD3	0.00537858	0.0376655	0.056	0.08	1	1	ABHD3
DNAJC10	0.00540836	0.0127646	0.009	0.02	1	1	DNAJC10
PRKDC	0.00540878	0.051678	0.056	0.08	1	1	PRKDC
IRS21	0.00542495	0.400686	0.219	0.2	1	1	IRS2
UBA3	0.00549442	0.032267	0.03	0.047	1	1	UBA3
SMAP1	0.00552124	0.142476	0.039	0.059	1	1	SMAP1
UBAP2L	0.00553043	0.0300325	0.018	0.033	1	1	UBAP2L
ARID4A	0.00553923	0.166349	0.103	0.139	1	1	ARID4A
RAPGEF1	0.00559481	0.041058	0.028	0.046	1	1	RAPGEF1
MAPRE1	0.00559911	0.0776989	0.05	0.073	1	1	MAPRE1
GNPTAB	0.00560059	0.0333347	0.013	0.026	1	1	GNPTAB
SGTB	0.00563009	0.00325059	0.018	0.033	1	1	SGTB
KCNJ2	0.00563179	0.375585	0.062	0.045	1	1	KCNJ2
ZNF431	0.00564355	0.0252237	0.01	0.022	1	1	ZNF431
CAP11	0.00565502	0.345991	0.469	0.516	1	1	CAP1
TPI1	0.00566185	0.246075	0.146	0.194	1	1	TPI1
DLST	0.00569089	0.0584369	0.009	0.02	1	1	DLST
PRELID1	0.00570915	0.231316	0.173	0.229	1	1	PRELID1
OSBPL9	0.00571437	0.0178373	0.024	0.04	1	1	OSBPL9
HELZ	0.00572003	0.175287	0.056	0.081	1	1	HELZ
UPF2	0.00572923	0.0702644	0.085	0.115	1	1	UPF2
CRLF3	0.00573179	0.106957	0.07	0.098	1	1	CRLF3
C11orf21	0.00577002	0.00140158	0.02	0.034	1	1	C11orf21
HNRNPK	0.00577823	0.125557	0.303	0.404	1	1	HNRNPK
ICMT	0.00584224	0.00469272	0.002	0.009	1	1	ICMT
UNKL	0.00588275	0.025701	0.016	0.03	1	1	UNKL
LAPTM4A	0.00589992	0.234707	0.073	0.103	1	1	LAPTM4A
WAC-AS1	0.00590989	0.0127315	0.024	0.04	1	1	WAC-AS1
ANKRD17	0.00592514	0.0104221	0.016	0.029	1	1	ANKRD17
CYB5R3	0.00594394	0.0509854	0.017	0.031	1	1	CYB5R3
HPSE	0.00597419	0.279999	0.018	0.009	1	1	HPSE
ARHGAP25	0.00597498	0.0516412	0.121	0.16	1	1	ARHGAP25
ULK1	0.00601388	0.455394	0.081	0.063	1	1	ULK1
GPAT3	0.00603117	0.364531	0.061	0.044	1	1	GPAT3
BAZ1A	0.00604032	0.106946	0.174	0.226	1	1	BAZ1A
SENP6	0.00606672	0.0714926	0.087	0.118	1	1	SENP6
HORMAD1	0.00611777	0.0659656	0.002	0	1	1	HORMAD1
PCAT29	0.00611777	0.0296635	0.002	0	1	1	PCAT29
ITSN2	0.0061345	0.138856	0.092	0.125	1	1	ITSN2
ZNF506	0.00634743	0.030684	0.014	0.027	1	1	ZNF506
PPP2R2A	0.00637937	0.0908963	0.069	0.096	1	1	PPP2R2A
SLC33A1	0.00638327	0.024481	0.005	0.014	1	1	SLC33A1
SOS1	0.006397	0.0418437	0.024	0.04	1	1	SOS1
TBC1D31	0.00641201	6.91995e-05	0.001	0.008	1	1	TBC1D31
ZNF350	0.00646275	0.00909965	0.013	0.025	1	1	ZNF350
CDV3	0.00648526	0.227639	0.101	0.136	1	1	CDV3
PRAF2	0.00650334	0.0111528	0.01	0.022	1	1	PRAF2
ADAM19	0.00652981	0.0523529	0.023	0.039	1	1	ADAM19
LRIF1	0.00654673	0.0846112	0.038	0.058	1	1	LRIF1
CARS2	0.00655486	0.0319174	0.04	0.06	1	1	CARS2
ZMYND8	0.00656074	0.027664	0.022	0.037	1	1	ZMYND8
BAZ2B1	0.00656101	0.0157975	0.13	0.17	1	1	BAZ2B
DERA	0.00658293	0.000535621	0.003	0.011	1	1	DERA
TNRC6C	0.00665079	0.115508	0.02	0.035	1	1	TNRC6C
C2orf49	0.00668288	0.0349731	0.013	0.025	1	1	C2orf49
HSH2D	0.00672506	0.0392199	0.075	0.103	1	1	HSH2D
LTA4H	0.00676139	0.0871126	0.028	0.045	1	1	LTA4H
RSBN1	0.00676691	0.118278	0.035	0.053	1	1	RSBN1
PPIL4	0.00677216	0.0358532	0.021	0.036	1	1	PPIL4
SETD5	0.00680732	0.0740265	0.035	0.054	1	1	SETD5
CHCHD5	0.0068269	0.119222	0.027	0.043	1	1	CHCHD5
DDX6	0.00683495	0.186967	0.112	0.15	1	1	DDX6
CD82	0.00684753	0.113181	0.066	0.092	1	1	CD82
RAB8B1	0.00685818	0.065937	0.111	0.148	1	1	RAB8B
RNF144B	0.0069494	0.359133	0.062	0.046	1	1	RNF144B
TOP1	0.00695777	0.166733	0.098	0.132	1	1	TOP1
PSMB3	0.00700494	0.222358	0.211	0.28	1	1	PSMB3
POLG	0.00702729	0.00835293	0.011	0.023	1	1	POLG
[truncated: 8,953 more rows]

## Sheet: Supp Table 4
Supplementary Table 4: GSEA in the cluster 0 of healthy donors.
pathway	pval	padj	ES	NES	nMoreExtreme	size	leadingEdge
acute inflammatory response	0.00288184	0.113634	0.567886	1.6135	0	21	S100A8 CEBPB TREM1 ALOX5AP IL6R SERPINA1 ADAM8 PTGS2 HLA-E
adaptive thermogenesis	0.00322581	0.113634	0.619887	1.94744	0	33	G0S2 CEBPB SORL1 TLR4 KDM6B SYK TLE3 ARRDC3 DDIT3 RBPJ ALPL IGF1R ACSL1 ZNF516 CXCR4
amide biosynthetic process	0.0010352	0.113634	-0.750417	-2.49062	0	359	RPS12 RPL10 RPS4X CCL5 RPL13 EEF1A1 RPL18A RPL5 RPS18 RPSA RPS8 RPL3 RPL10A RPS23 RPL23A RPL22 RPS19 RPS13 RPL6 RPS2 RPS6 RPL18 RPL19 RPS5 RPLP2 RPS15 RPS3 RPL13A RPL32 RPL12 RPS14 RPL14 RPS27 RPL26 RPL35 RPS27A RPL15 RPL9 RPL11 RPLP0 RPL7A RPL4 RPL36 RPL29 RPS15A RPS3A EEF1B2 RPL8 RPL21 RPL24 RPS28 RPS16 RPL37A RPL7 RPS7 NPM1 RPL35A RPS21 RPL27 RPLP1 RPS24 RPS29 RPL34 RPS10 RPS20 RPL36A RPL28 RP…
amyloid beta clearance	0.00236967	0.113634	0.850217	2.01563	0	10	C5AR1 ABCA7 ITGB2 MME IFNGR1 ITGAM IGF1R HMGCR PICALM HDAC1
arp2 3 complex mediated actin nucleation	0.00253165	0.113634	0.683069	1.74555	0	14	GMFG ARPC5 ARPC1B ARPC2 ACTR2 WAS ARPC3 ARF1 BRK1
astrocyte development	0.00236967	0.113634	0.813183	1.92783	0	10	S100A8 C5AR1 S100A9 TLR4 IFNGR1 TSPAN2 GRN FPR2
astrocyte differentiation	0.00268097	0.113634	0.682774	1.82424	0	17	S100A8 C5AR1 S100A9 TLR4 IFNGR1 STAT3 TSPAN2 GRN FPR2
autophagosome organization	0.0030581	0.113634	0.635516	1.90448	0	26	RAB7A GABARAPL2 RALB TP53INP2 MAP1LC3B VMP1 LRRK2 ATG16L2 SNX18 TP53INP1 MAP1LC3A GABARAP RNF5
biological process involved in interspecies interaction between organisms	0.00101729	0.113634	-0.425497	-1.4229	0	449	CCL5 NKG7 RPSA IFIT1 RPS19 GNLY ISG15 RSAD2 RPL13A TRAC IL7R TRBC2 RPS15A HERC5 MX1 IFIT3 PPIA GZMA IFIT2 TRBC1 IFI6 LY6E LCK CD81 HSPA8 GZMM IFITM3 RPL30 HSP90AB1 EIF2AK2 IFI44L RPL39 LGALS1 ITGB1 SNCA FYN TPT1 PRF1 ANXA1 CMPK2 RNF213 VAMP8 IFI16 IFIT5 SAMHD1 KLRD1 PRDX2 PRDX1 IL10RA SIGIRR OAS3 XBP1 ZC3HAV1 HLA-DRB1 PARP14 LYAR LGALS3 HLA-DPA1 CD74 IFI44 OAS2 ACTG1 PLAC8 TRIM22 OPTN GZMB EIF5A …
bone remodeling	0.00253165	0.113634	0.713519	1.82336	0	14	RAB7A RAB3D RASSF2 SYK SNX10 ADAM8 GREM1
cellular amide metabolic process	0.00102249	0.113634	-0.695504	-2.32239	0	437	RPS12 RPL10 RPS4X CCL5 RPL13 EEF1A1 RPL18A RPL5 RPS18 RPSA RPS8 RPL3 RPL10A RPS23 RPL23A RPL22 RPS19 RPS13 RPL6 RPS2 RPS6 RPL18 RPL19 RPS5 RPLP2 RPS15 RPS3 RPL13A RPL32 RPL12 RPS14 RPL14 RPS27 RPL26 RPL35 RPS27A RPL15 RPL9 RPL11 RPLP0 RPL7A RPL4 RPL36 RPL29 RPS15A RPS3A EEF1B2 RPL8 RPL21 RPL24 RPS28 RPS16 RPL37A RPL7 RPS7 NPM1 RPL35A RPS21 RPL27 RPLP1 RPS24 RPS29 RPL34 RPS10 RPS20 RPL36A RPL28 RP…
cellular oxidant detoxification	0.00146199	0.113634	-0.734944	-1.81351	0	30	HBA1 HBB HBA2 SOD1 PRDX2 PRDX1 HBD HBM GSTK1 PARK7 MGST3
cellular response to mechanical stimulus	0.00288184	0.113634	0.709902	2.01701	0	21	MAP2K4 IRF1 TLR4 MTPN CYBA PTGS2 TNFRSF1A IGF1R MAP3K2 TLR8
cellular response to toxic substance	0.00138889	0.113634	-0.698383	-1.79916	0	37	HBA1 HBB HBA2 SOD1 PRDX2 PRDX1 HBD HBM GSTK1 PARK7 MGST3
cytokine production involved in inflammatory response	0.00282486	0.113634	0.661086	1.80886	0	19	PYCARD IL17RA HIF1A TLR4 IL1R2 STAT3 MEFV ALOX5 SIRPA CLEC7A
cytoplasmic translation	0.00118483	0.113634	-0.921809	-2.79984	0	116	RPS12 RPL10 RPS4X RPL13 RPL18A RPL5 RPS18 RPSA RPS8 RPL3 RPL10A RPS23 RPL23A RPL22 RPS19 RPS13 RPL6 RPS2 RPS6 RPL18 RPL19 RPS5 RPLP2 RPS15 RPS3 RPL13A RPL32 RPL12 RPS14 RPL14 RPS27 RPL26 RPL35 RPS27A RPL15 RPL9 RPL11 RPLP0 RPL7A RPL4 RPL36 RPL29 RPS15A RPS3A RPL8 RPL21 RPL24 RPS28 RPS16 RPL37A RPL7 RPS7 RPL35A RPS21 RPL27 RPLP1 RPS24 RPS29 RPL34 RPS10 RPS20 RPL36A RPL28 RPS25 RPL27A RPL31 YBX1 RP…
defense response to symbiont	0.00120482	0.113634	-0.558966	-1.68223	0	102	IFIT1 ISG15 RSAD2 HERC5 MX1 IFIT3 IFIT2 IFI6 IFITM3 EIF2AK2 IFI44L PRF1 VAMP8 IFI16 IFIT5 SAMHD1 OAS3 ZC3HAV1 OAS2 TRIM22 OAS1 GBP1 DDX60 C1QBP APOBEC3G BST2 OASL IFITM1 STAT2 SPON2 RNF125 BCL2L1 APOBEC3C
detection of stimulus	0.0031348	0.113634	0.579073	1.74822	0	28	PAK1 SOD2 GNAQ TLR4 TMEM120A ARRB2 TLR1 PTPRJ LY96 CXCR4 TLR2 CLEC7A CYB5R4 HLA-B
detoxification	0.00275103	0.113634	-0.680668	-1.77671	1	41	HBA1 HBB HBA2 MT2A SOD1 PRDX2 PRDX1 HBD HBM GSTK1 PARK7 MGST3
embryonic placenta development	0.00261097	0.113634	0.685364	1.7798	0	15	CEBPB JUNB HIF1A NCOA1 GRB2 ZFP36L1 RBPJ
endosome organization	0.00288184	0.113634	0.627044	1.78159	0	21	SQSTM1 RAB7A CHMP2A VPS37B SNX10 CHMP1B VPS4A
endothelium development	0.00319489	0.113634	0.611597	1.8596	0	29	ITGAX RAP1A KDM6B MSN RAP2C PECAM1 RBPJ TNFRSF1A RHOA RHOB CXCR4 BTG1 RAPGEF2 SLC40A1 MYADM CSNK2B RAP1B GPX1
erbb signaling pathway	0.00321543	0.113634	0.560578	1.74285	0	32	RAB7A IQGAP1 NCF1 RASSF2 PTPN12 MMP9 GRB2 HIP1 RPS6KA5 RBPJ CBL PLAUR PTPRJ REPS2
extracellular matrix disassembly	0.00222222	0.113634	0.875936	2.00315	0	8	CTSS CST3 MMP9 LCP1 ADAM8 PBXIP1
glial cell development	0.00295858	0.113634	0.625597	1.82064	0	23	S100A8 C5AR1 S100A9 TLR4 IFNGR1 TSPAN2 LYN GRN PTEN TLR2 FPR2
histone lysine demethylation	0.00226244	0.113634	0.778127	1.82528	0	9	KDM6A KDM6B UBE2B KDM5B JMJD1C
hydrogen peroxide catabolic process	0.00169779	0.113634	-0.93188	-1.86324	0	11	HBA1 HBB HBA2 SNCA PRDX2 PRDX1 HBD HBM
hydrogen peroxide metabolic process	0.00154321	0.113634	-0.819673	-1.86745	0	19	HBA1 HBB HBA2 SNCA FYN SOD1 PRDX2 PRDX1 HBD HBM
immune response	0.00101112	0.113634	-0.411563	-1.37964	0	488	CCL5 NKG7 IL32 IFIT1 RPS19 GNLY ISG15 RPS6 RSAD2 RPS3 RPL13A IL7R TRBC2 HERC5 MX1 IFIT3 GZMA IFIT2 TRBC1 IFI6 HCST LCK CD81 CD48 GZMM IFITM3 RPL30 HSP90AB1 CD7 CTSW EIF2AK2 CST7 IFI44L RPL39 LGALS1 SNCA FYN PRF1 ANXA1 CD247 VAMP8 IFI16 IFIT5 SAMHD1 ETS1 HLA-DPB1 KLRD1 CRIP1 GPR183 PRDX1 ITM2A OAS3 TRGC2 XBP1 RORA ZC3HAV1 TCF7 HLA-DRB1 PARP14 LYAR LGALS3 LAT HLA-DPA1 CD74 CD27 IFI44 SKAP1 OAS2 CD8…
iron ion transport	0.00253165	0.113634	0.71546	1.82832	0	14	FTL FTH1 SLC11A1 STEAP4 SLC25A37 SLC40A1 B2M
maturation of lsu rrna	0.00148588	0.113634	-0.7426	-1.78424	0	25	RPL10A RPL35 RPL7A RPL7 NSA2 RSL1D1 SNU13 NHP2 DDX18
maturation of ssu rrna	0.00144509	0.113634	-0.796397	-1.9985	0	33	RPS8 RPS19 RPS14 RPS28 RPS16 RPS21
maturation of ssu rrna from tricistronic rrna transcript ssu rrna 5 8s rrna lsu rrna	0.00152439	0.113634	-0.845619	-1.98465	0	22	RPS8 RPS19 RPS14 RPS16 RPS21
muscle adaptation	0.00276243	0.113634	0.690005	1.86826	0	18	TNFRSF1B RGS2 AIF1 MTPN CYBA FOXO3 TNFRSF1A PPP3CA CFLAR
muscle hypertrophy	0.0026738	0.113634	0.670081	1.7586	0	16	TNFRSF1B RGS2 MTPN CYBA TNFRSF1A PPP3CA PAK2
ncrna metabolic process	0.00107643	0.113634	-0.609781	-1.97106	0	240	RPL5 RPS8 RPL10A RPS19 RPS6 RPS15 RPS14 RPL14 RPS27 RPL26 RPL35 RPL11 RPL7A RPS28 RPS16 RPL7 RPS7 RPL35A RPS21 RPL27 RPS24 RPS25 GTF3A NCL NSA2 RPS17 LYAR POLR2L IMP3 RSL1D1 SSB SNU13 PA2G4
ncrna processing	0.00108932	0.113634	-0.630934	-2.02735	0	208	RPL5 RPS8 RPL10A RPS19 RPS6 RPS15 RPS14 RPL14 RPS27 RPL26 RPL35 RPL11 RPL7A RPS28 RPS16 RPL7 RPS7 RPL35A RPS21 RPL27 RPS24 RPS25 NSA2 RPS17 LYAR IMP3 RSL1D1 SSB SNU13 PA2G4
negative regulation of b cell activation	0.00249377	0.113634	0.754397	1.90188	0	13	TYROBP LAPTM5 MNDA LYN CR1 BCL6 BTK NDFIP1
negative regulation of b cell mediated immunity	0.00215983	0.113634	0.825202	1.80861	0	7	CD55 PTPN6 CR1 BCL6 CD46 NDFIP1
negative regulation of cellular protein catabolic process	0.00292826	0.113634	-0.697279	-1.70746	1	28	RPL5 RPL11 RPS7 HSP90AB1 EIF3H RPL23 ANXA2 PARK7 ATRAID
negative regulation of cold induced thermogenesis	0.00215983	0.113634	0.847447	1.85736	0	7	TLR4 TLE3 ARRDC3 DDIT3 RBPJ LNPEP
negative regulation of map kinase activity	0.0026738	0.113634	0.684383	1.79613	0	16	SORL1 RGS2 DUSP1 PTPN6 LYN PTPRJ HMGCR PDCD4
negative regulation of nervous system development	0.00276243	0.113634	0.711303	1.92592	0	18	SORL1 MBP PPP3CA PTEN RAPGEF2 SEMA4A TLR2 B2M ARHGAP4 REST
negative regulation of protein modification by small protein conjugation or removal	0.00144509	0.113634	-0.73869	-1.85369	0	33	RPL5 ISG15 RPS15 RPS3 RPL11 RPS7 PPIA RPS20 FYN RPL37 RPL23 PARK7
negative regulation of protein serine threonine kinase activity	0.00314465	0.113634	0.623519	1.91611	0	30	SORL1 PYCARD RGS2 DUSP1 PTPN6 PRKAR1A LYN PTPRJ CDKN2D PTEN HMGCR
negative regulation of smooth muscle cell proliferation	0.00222222	0.113634	0.831276	1.90102	0	8	AIF1 SOD2 TRIB1 RHOA PTEN PDCD4
negative regulation of synaptic transmission	0.00243902	0.113634	0.787682	1.94521	0	12	RAP1A PTGS2 LRRK2 GNAI2 LILRB2 PTEN RAP1B ARF1
negative regulation of ubiquitin dependent protein catabolic process	0.00305344	0.113634	-0.751994	-1.74586	1	21	RPL5 RPL11 RPS7 HSP90AB1 EIF3H RPL23 PARK7
negative regulation of ubiquitin protein ligase activity	0.00178571	0.113634	-0.938848	-1.78296	0	9	RPL5 RPS15 RPL11 RPS7 RPS20 RPL37 RPL23
negative regulation of ubiquitin protein transferase activity	0.00166389	0.113634	-0.886376	-1.86108	0	13	RPL5 RPS15 RPL11 RPS7 RPS20 RPL37 RPL23 PARK7
negative regulation of viral genome replication	0.00146413	0.113634	-0.79877	-1.95599	0	28	CCL5 IFIT1 ISG15 RSAD2 MX1 IFITM3 EIF2AK2 IFI16 IFIT5 OAS3 ZC3HAV1 OAS2 OAS1 APOBEC3G BST2 OASL IFITM1
negative regulation of viral process	0.00143062	0.113634	-0.769249	-1.94958	0	35	CCL5 IFIT1 ISG15 RSAD2 MX1 PPIA LY6E IFITM3 EIF2AK2 IFI16 IFIT5 OAS3 ZC3HAV1 OAS2 OAS1 APOBEC3G BST2 OASL IFITM1
neurotransmitter secretion	0.00287356	0.113634	0.618819	1.72509	0	20	STXBP2 PTPRN2 MCTP2 STX3 CTBP2 RAP1A LRRK2 RAP1B
non membrane bounded organelle assembly	0.00118064	0.113634	-0.688732	-2.09672	0	118	RPL10 RPL5 RPSA RPL3 RPS23 RPL23A RPS19 RPL6 RPS5 RPS15 RPS3 RPS14 RPS27 RPL11 RPLP0 RPL24 RPS28 NPM1 ITGB1 RPL38 RNF213
organelle assembly	0.00108342	0.113634	-0.516156	-1.66214	0	212	RPL10 RPL5 RPSA RPL3 RPS23 RPL23A RPS19 RPL6 RPS5 RPS15 RPS3 RPS14 RPS27 RPL11 RPLP0 RPL24 RPS28 NPM1 ITGB1 RPL38 RNF213
peptide biosynthetic process	0.00105152	0.113634	-0.765045	-2.51699	0	328	RPS12 RPL10 RPS4X CCL5 RPL13 EEF1A1 RPL18A RPL5 RPS18 RPSA RPS8 RPL3 RPL10A RPS23 RPL23A RPL22 RPS19 RPS13 RPL6 RPS2 RPS6 RPL18 RPL19 RPS5 RPLP2 RPS15 RPS3 RPL13A RPL32 RPL12 RPS14 RPL14 RPS27 RPL26 RPL35 RPS27A RPL15 RPL9 RPL11 RPLP0 RPL7A RPL4 RPL36 RPL29 RPS15A RPS3A EEF1B2 RPL8 RPL21 RPL24 RPS28 RPS16 RPL37A RPL7 RPS7 NPM1 RPL35A RPS21 RPL27 RPLP1 RPS24 RPS29 RPL34 RPS10 RPS20 RPL36A RPL28 RP…
peptide metabolic process	0.00103413	0.113634	-0.727728	-2.41892	0	376	RPS12 RPL10 RPS4X CCL5 RPL13 EEF1A1 RPL18A RPL5 RPS18 RPSA RPS8 RPL3 RPL10A RPS23 RPL23A RPL22 RPS19 RPS13 RPL6 RPS2 RPS6 RPL18 RPL19 RPS5 RPLP2 RPS15 RPS3 RPL13A RPL32 RPL12 RPS14 RPL14 RPS27 RPL26 RPL35 RPS27A RPL15 RPL9 RPL11 RPLP0 RPL7A RPL4 RPL36 RPL29 RPS15A RPS3A EEF1B2 RPL8 RPL21 RPL24 RPS28 RPS16 RPL37A RPL7 RPS7 NPM1 RPL35A RPS21 RPL27 RPLP1 RPS24 RPS29 RPL34 RPS10 RPS20 RPL36A RPL28 RP…
positive regulation of cellular amide metabolic process	0.00251256	0.113634	-0.589935	-1.68939	1	70	RPS4X CCL5 RPL5 RPL26 NPM1 EIF3E EEF2 YBX1 YBX3 EIF5A PKM RPS27L C1QBP RBM3 EIF3D EIF2S3
positive regulation of erbb signaling pathway	0.00222222	0.113634	0.860227	1.96723	0	8	NCF1 MMP9 HIP1 RBPJ CBL PLAUR
positive regulation of interleukin 6 production	0.00311526	0.113634	0.666279	2.00788	0	27	PYCARD TYROBP AIF1 IL17RA IL6R TLR4 PTAFR SYK CYBA MBP TLR1 STAT3 LILRB2 LILRA2 TLR2 CLEC7A IL1RAP TLR8 IL16
positive regulation of neuron apoptotic process	0.00261097	0.113634	0.721349	1.87325	0	15	TYROBP MCL1 FOXO3 DDIT3 ITGAM RHOA GRN
positive regulation of neuron differentiation	0.0026738	0.113634	0.728089	1.91084	0	16	SPAG9 NCOA1 RARA RHOA BCL6 REST CPNE1
positive regulation of synaptic transmission	0.00288184	0.113634	0.588003	1.67066	0	21	SQSTM1 TYROBP STX3 GLUL ARRB2 MME PTGS2 LILRB2 PTEN
positive regulation of translation	0.00127065	0.113634	-0.61338	-1.74534	0	66	RPS4X CCL5 RPL5 RPL26 NPM1 EIF3E EEF2 YBX1 YBX3 EIF5A PKM RPS27L C1QBP RBM3 EIF3D EIF2S3
posttranscriptional regulation of gene expression	0.00108342	0.113634	-0.490362	-1.57908	0	212	RPL10 RPS4X CCL5 RPL5 RPL22 RPS3 RPL13A RPS14 RPL26 NPM1 RPLP1 EIF3E EEF2 YBX1 EIF2AK2 RPL38 RAN YBX3 EIF3H NCL EIF3K EIF4A2 CALR GZMB EIF5A PKM PA2G4 RPS27L HSPB1 C1QBP RBM3 GSPT1 EIF4B APEX1 EIF3D CDC37 EIF5B PURA
protein demethylation	0.00226244	0.113634	0.778127	1.82528	0	9	KDM6A KDM6B UBE2B KDM5B JMJD1C
regulation of axonogenesis	0.00288184	0.113634	0.628688	1.78626	0	21	PAK1 PLXNC1 MBP PAK2 PTEN NIN SEMA4A ARHGAP4 MACF1 SHOX2
regulation of cellular amide metabolic process	0.00110132	0.113634	-0.514965	-1.64304	0	184	RPL10 RPS4X CCL5 RPL5 RPL22 RPS3 RPL13A RPS14 RPL26 NPM1 RPLP1 EIF3E EEF2 YBX1 EIF2AK2 SNCA RPL38 YBX3 EIF3H NCL EIF3K EIF4A2 CALR GZMB EIF5A PKM PA2G4 BIN1 RPS27L HSPB1 C1QBP RBM3 GSPT1 EIF4B EIF3D EIF5B PURA EIF2S3 ORMDL1 SRP9 PNPT1
regulation of cellular macromolecule biosynthetic process	0.00107066	0.113634	-0.491197	-1.59128	0	249	RPL10 RPS4X CCL5 RPL5 RPL22 RPS3 RPL13A RPS14 RPL26 HNRNPA1 NPM1 RPLP1 EIF3E EEF2 YBX1 HSP90AB1 EIF2AK2 RPL38 YBX3 EIF3H NCL ITM2A EIF3K EIF4A2 CCT8 SSBP1 CALR GZMB EIF5A NUCKS1 PKM PA2G4 RPS27L MYC HSPB1 C1QBP CCT3 RBM3 GSPT1 PTGES3 EIF4B RGCC CCR7 CCT2 EIF3D CCT6A EIF5B PURA EIF2S3 PRMT1 SRP9 PNPT1 CCT7 EIF3B DHX36 CCT4
regulation of dna templated transcription in response to stress	0.00261097	0.113634	0.714641	1.85582	0	15	CEBPB HSPA1A HIF1A TMBIM6 DDIT3 RBPJ BACH1 ATF6B
regulation of muscle adaptation	0.0026738	0.113634	0.674968	1.77142	0	16	TNFRSF1B RGS2 AIF1 MTPN FOXO3 TNFRSF1A PPP3CA
regulation of neutrophil degranulation	0.00231481	0.113634	0.908634	1.7273	0	5	SPI1 ITGB2 PTAFR SYK ITGAM
regulation of osteoclast differentiation	0.00243902	0.113634	0.777146	1.91919	0	12	FOS CEBPB TYROBP RASSF2 TLR4 LILRB3
regulation of phagocytosis	0.00316456	0.113634	0.608513	1.88348	0	31	PYCARD FCN1 HCK ABCA7 SIRPB1 SLC11A1 RAB31 CAMK1D FGR SYK CYBA FCER1G PTPRJ CD300LF PTPRC TLR2 SIRPA CLEC7A FPR2
regulation of receptor mediated endocytosis	0.00295858	0.113634	0.648491	1.88727	0	23	NUMB SDCBP ANKRD13A SYK ARRB2 HIP1 RAC1 CBL PICALM ANGPT1 B2M AP2M1 ARF6 GREM1 ARF1
regulation of regulated secretory pathway	0.00311526	0.113634	0.642177	1.93525	0	27	SPI1 STXBP2 RAB3D ITGB2 RAP1A FGR PTAFR SYK LRRK2 ITGAM GNAI2 LYN GAB2 RAP1B REST
regulation of ubiquitin protein ligase activity	0.00168919	0.113634	-0.895316	-1.83575	0	12	RPL5 RPS15 RPL11 RPS7 RPS20 RPL37 RPL23
regulation of ubiquitin protein transferase activity	0.00148148	0.113634	-0.759099	-1.83848	0	26	RPL5 RPS2 RPS15 RPL11 RPS7 RPS20 RPL37 RPL23 PARK7
regulation of vasoconstriction	0.00236967	0.113634	0.773609	1.83401	0	10	HRH2 DOCK5 CYSLTR1 PTGS2 RHOA TBXAS1
regulation of viral genome replication	0.00134771	0.113634	-0.698473	-1.86659	0	45	CCL5 IFIT1 ISG15 RSAD2 MX1 PPIA IFITM3 EIF2AK2 IFI16 IFIT5 OAS3 ZC3HAV1 OAS2 OAS1 APOBEC3G BST2 OASL IFITM1 RAD23A
regulation of viral process	0.00127065	0.113634	-0.642342	-1.82775	0	66	CCL5 IFIT1 ISG15 RSAD2 MX1 PPIA LY6E IFITM3 EIF2AK2 LGALS1 IFI16 IFIT5 OAS3 ZC3HAV1 HLA-DRB1 CD74 OAS2 TRIM22 OAS1 APOBEC3G BST2 OASL STOM IFITM1 RAD23A
response to hydrogen peroxide	0.00273224	0.113634	-0.696115	-1.81611	1	39	HBA1 HBB HBA2 RPS3 FYN ANXA1 SOD1
response to inorganic substance	0.00232829	0.113634	-0.517279	-1.58577	1	124	HBA1 HBB HBA2 RPS3 MT-CO1 HNRNPA1 MT2A SNCA FYN ANXA1 CUTA SOD1 CRIP1 PRDX2 PRDX1 AQP3 UCP2 ACTG1 CALR PARK7 PARP1 MYC CAPN2 ITPKB CCR7 APEX1
response to progesterone	0.00243902	0.113634	0.729589	1.80175	0	12	FOS ABHD2 WBP2 MBP IGF1R FOSB TLR2 TXNIP
response to toxic substance	0.0025974	0.113634	-0.614523	-1.71557	1	61	HBA1 HBB HBA2 CCL5 MT2A SOD1 PRDX2 PRDX1 HBD HBM GSTK1
response to virus	0.002331	0.113634	-0.528092	-1.64034	1	139	CCL5 IFIT1 ISG15 RSAD2 RPS15A HERC5 MX1 IFIT3 IFIT2 IFI6 IFITM3 EIF2AK2 IFI44L TPT1 PRF1 VAMP8 IFI16 IFIT5 SAMHD1 OAS3 ZC3HAV1 IFI44 OAS2 TRIM22 EIF5A OAS1 GBP1 DDX60 ENO1 HSPB1 C1QBP APOBEC3G BST2 OASL IFITM1 STAT2 SPON2 GATA3 RNF125 BCL2L1 APOBEC3C URI1
ribonucleoprotein complex biogenesis	0.00106838	0.113634	-0.672647	-2.1807	0	250	RPL10 RPL5 RPSA RPS8 RPL3 RPL10A RPL23A RPS19 RPL6 RPS6 RPS5 RPS15 RPL13A RPS14 RPL14 RPS27 RPL26 RPL35 RPL11 RPLP0 RPL7A RPL24 RPS28 RPS16 RPL7 RPS7 NPM1 RPL35A RPS21 RPL27 RPS24 RPS25 SNRPD2 HSP90AB1 RPL38 RAN GTF3A NSA2 RPS17 LYAR IMP3 SNRPF RSL1D1 SNU13 PA2G4 RPS27L C1QBP CLNS1A PTGES3 EIF4B SNRPB NHP2 FBL LSM4 NOP58
ribonucleoprotein complex subunit organization	0.00121507	0.113634	-0.732887	-2.19039	0	98	RPL10 RPL5 RPSA RPL3 RPL23A RPS19 RPL6 RPS5 RPS15 RPL13A RPS14 RPS27 RPL11 RPLP0 RPL24 RPS28 SNRPD2 HSP90AB1 RPL38
ribosomal large subunit assembly	0.00152905	0.113634	-0.91489	-2.1043	0	20	RPL10 RPL5 RPL3 RPL23A RPL6 RPL11 RPLP0 RPL24 RPL38
ribosomal large subunit biogenesis	0.00131926	0.113634	-0.830313	-2.29619	0	58	RPL10 RPL5 RPL3 RPL10A RPL23A RPL6 RPL14 RPL26 RPL35 RPL11 RPLP0 RPL7A RPL24 RPL7 NPM1 RPL35A RPL38 GTF3A NSA2
ribosomal small subunit assembly	0.00166389	0.113634	-0.915691	-1.92263	0	13	RPSA RPS19 RPS5 RPS15 RPS14 RPS27 RPS28 RPL38
ribosomal small subunit biogenesis	0.00132802	0.113634	-0.843733	-2.30363	0	52	RPSA RPS8 RPS19 RPS6 RPS5 RPS15 RPS14 RPS27 RPS28 RPS16 RPS7 NPM1 RPS21 RPS24 RPS25 RPL38 RPS17
ribosome assembly	0.0013624	0.113634	-0.87314	-2.30862	0	44	RPL10 RPL5 RPSA RPL3 RPL23A RPS19 RPL6 RPS5 RPS15 RPS14 RPS27 RPL11 RPLP0 RPL24 RPS28 NPM1 RPL38
ribosome biogenesis	0.00110011	0.113634	-0.730637	-2.33579	0	192	RPL10 RPL5 RPSA RPS8 RPL3 RPL10A RPL23A RPS19 RPL6 RPS6 RPS5 RPS15 RPS14 RPL14 RPS27 RPL26 RPL35 RPL11 RPLP0 RPL7A RPL24 RPS28 RPS16 RPL7 RPS7 NPM1 RPL35A RPS21 RPL27 RPS24 RPS25 RPL38 RAN GTF3A NSA2 RPS17 LYAR IMP3
rna processing	0.00102459	0.113634	-0.492162	-1.64175	0	426	RPL5 RPS8 RPL10A RPS19 RPS13 RPS6 RPS15 RPS14 RPL14 RPS27 RPL26 RPL35 RPL11 RPL7A RPS28 RPS16 RPL7 RPS7 HNRNPA1 RPL35A RPS21 RPL27 RPS24 RPS25 HSPA8 YBX1 SNRPD2 NCL NSA2 RPS17 LYAR LGALS3 AHNAK IMP3 C9orf78 SRSF7 SF3B5 SNRPN SNRPF RSL1D1 SSB SNU13 PA2G4 RBM38 NONO SNRPB2 C1QBP RBM3 CLNS1A SNRPB SRSF8 NHP2 SRSF11 RBMX RBM17 FBL LSM4 NOP58 SNHG7 RBM6 PRMT1 SNRPD3 RNPS1 DDX18 ZRANB2 PNPT1
rrna metabolic process	0.00113895	0.113634	-0.704733	-2.2122	0	158	RPL5 RPS8 RPL10A RPS19 RPS6 RPS15 RPS14 RPL14 RPS27 RPL26 RPL35 RPL11 RPL7A RPS28 RPS16 RPL7 RPS7 RPL35A RPS21 RPL27 RPS24 RPS25 GTF3A NCL NSA2 RPS17 LYAR IMP3 RSL1D1 SNU13 PA2G4
sequestering of metal ion	0.00231481	0.113634	0.926139	1.76058	0	5	S100A8 FTL FTH1 S100A9
superoxide anion generation	0.0026738	0.113634	0.711773	1.86801	0	16	TYROBP NCF2 NCF4 SOD2 NCF1 ITGB2 SYK CYBA ITGAM GNAI2 CYBB CLEC7A FPR2
tissue remodeling	0.00303951	0.113634	0.65505	1.9412	0	25	RAB7A CST3 RAB3D RASSF2 HIF1A SYK SNX10 ADAM8 RBPJ PPP3CA
toll like receptor 2 signaling pathway	0.00215983	0.113634	0.823023	1.80383	0	7	PJA2 CYBA TLR1 LYN TLR2 TNIP2
transition metal ion transport	0.00289017	0.113634	0.602448	1.73411	0	22	FTL FTH1 SLC11A1 STEAP4 SLC25A37 SLC40A1 B2M TCN1
translational initiation	0.00127226	0.113634	-0.671484	-1.91	0	67	CCL5 RPS5 RPS3 RPL13A RPS3A NPM1 EIF3E EIF2AK2 EIF3F EIF3G EIF3H RPS17 EIF3K EIF3M EIF4A2 EIF3L HSPB1 EIF4B EIF3D EIF5B EIF2S3
vasculogenesis	0.00236967	0.113634	0.79227	1.87825	0	10	JUNB QKI TGFBR2 RAP1A ZFP36L1 RAPGEF2 CCM2
viral genome replication	0.00129032	0.113634	-0.637695	-1.78812	0	62	CCL5 IFIT1 ISG15 RSAD2 MX1 PPIA HSPA8 IFITM3 EIF2AK2 IFI16 IFIT5 OAS3 ZC3HAV1 OAS2 OAS1 NUCKS1 APOBEC3G BST2 OASL STOM IFITM1 RAD23A PPIB APOBEC3C
viral life cycle	0.00118064	0.113634	-0.554756	-1.68886	0	118	CCL5 RPSA IFIT1 ISG15 RSAD2 MX1 PPIA LY6E CD81 HSPA8 IFITM3 HSP90AB1 EIF2AK2 LGALS1 ITGB1 VAMP8 IFI16 IFIT5 OAS3 ZC3HAV1 HLA-DRB1 CD74 OAS2 TRIM22 OAS1 NUCKS1 APOBEC3G BST2 OASL STOM ITGB7 IFITM1 RAD23A
viral process	0.00114155	0.113634	-0.531036	-1.66997	0	160	CCL5 RPSA IFIT1 ISG15 RSAD2 MX1 PPIA LY6E CD81 HSPA8 IFITM3 HSP90AB1 EIF2AK2 EIF3F LGALS1 ITGB1 RAN EIF3G VAMP8 IFI16 IFIT5 OAS3 ZC3HAV1 HLA-DRB1 CD74 OAS2 TRIM22 EIF3L OAS1 NUCKS1 SSB APOBEC3G BST2 OASL STOM ITGB7 IFITM1 RAD23A EIF3D LEF1 PPIB PRMT1 BCL2L1 APOBEC3C
temperature homeostasis	0.00326797	0.114043	0.656413	2.07891	0	34	SQSTM1 G0S2 CEBPB TLR4 KDM6B SYK TLE3 PTGS2 ARRDC3 DDIT3 RBPJ ALPL STAT3 IGF1R ACSL1 ZNF516 CXCR4
external encapsulating structure organization	0.00330033	0.114106	0.552723	1.76438	0	35	TNFRSF1B MMP25 CTSS CST3 CRISPLD2 MMP9 LCP1 ADAM8 TNFRSF1A SULF2 BCL3 CFLAR
cytokinesis	0.00362319	0.115147	0.50683	1.62536	0	38	AHCTF1 CHMP2A ACTR2 SVIL PLK3 PKN2 IGF1R RHOA CHMP1B RHOB SNX18 PRPF40A CDC14A ARF1
gas transport	0.00371058	0.115147	-0.9173	-1.66748	1	7	HBA1 HBB HBA2 HBD HBM
glial cell differentiation	0.003663	0.115147	0.54919	1.78957	0	40	S100A8 C5AR1 S100A9 TNFRSF1B TLR4 IFNGR1 STAT3 TSPAN2 LYN RHOA GRN CXCR4 PTEN TLR2 FPR2 HDAC1
interleukin 6 production	0.00371747	0.115147	0.615456	2.03169	0	42	CEBPB PYCARD TYROBP AIF1 IL17RA IL6R C5AR2 TLR4 PTPN6 PTAFR SYK ARRB2 CYBA MBP TLR1 STAT3 LILRB2 LILRA2 TLR2 SIRPA CLEC7A IL1RAP TLR8 HLA-B
lysosomal transport	0.00371747	0.115147	0.556156	1.83593	0	42	SORL1 HSPA1A RAB7A PSAP LAPTM5 CHMP2A DENND3 IGF2R NCOA4 LRRK2 LYST LAMP2 CHMP1B RHOB GRN
oxygen transport	0.00371058	0.115147	-0.9173	-1.66748	1	7	HBA1 HBB HBA2 HBD HBM
regulation of exocytosis	0.0037037	0.115147	0.558442	1.78808	0	39	SPI1 STXBP2 RAB7A RAB3D SDCBP ITGB2 CHMP2A RAP1A FGR PTAFR SYK LRRK2 RAB8B ITGAM GNAI2 LYN GAB2
regulation of protein modification by small protein conjugation or removal	0.00370828	0.115147	-0.559918	-1.64318	2	85	RPL5 RPS2 ISG15 RPS15 RPS3 RPL11 RPS7 PPIA RPS20 UBB HSP90AB1 FYN RPL37 RPL23 RBX1 PARK7
response to mechanical stimulus	0.003663	0.115147	0.63207	2.05964	0	40	FOS BTG2 MAP2K4 IRF1 TLR4 MTPN TMEM120A CHI3L1 TGFBR2 CYBA PTGS2 JUND TNFRSF1A IGF1R RHOA CXCR4 FOSB MAP3K2 TXNIP TLR8
response to oxidative stress	0.00348837	0.115147	-0.499424	-1.54395	2	129	HBA1 HBB HBA2 RPS3 PPIA MT-CO1 SNCA FYN ANXA1 SOD1 PRDX2 PRDX1 UCP2 NDUFA12 RBX1 PARK7 NONO PARP1 HSPB1 FBXO7 CAPN2
ribosomal small subunit export from nucleus	0.0034904	0.115147	-0.923861	-1.65803	1	6	RPS15 NPM1 RAN
vacuole organization	0.00373134	0.115147	0.534469	1.78665	0	44	RAB7A LAPTM5 GABARAPL2 RALB TP53INP2 MAP1LC3B VMP1 LRRK2 LYST ATG16L2 GRN SNX18 TP53INP1 MAP1LC3A GABARAP RNF5
vascular process in circulatory system	0.0037037	0.115147	0.541571	1.73406	0	39	RGS2 HRH2 SOD2 SLC2A3 DOCK5 SLCO3A1 CYSLTR1 SLC19A1 PTGS2 RHOA PTPRJ SLC6A6 TBXAS1 ANGPT1 SLC22A1 GPX1
actin polymerization or depolymerization	0.00401606	0.117718	0.51105	1.7342	0	50	PYCARD MSRB1 AIF1 ARPC5 ARPC1B HCK MTPN ARPC2 VASP COTL1 WAS GRB2 SVIL RAC1 ARPC3 RICTOR CDC42EP2 RHOA PREX1 WIPF1 PLEK MYADM ARF6 HAX1
fat cell differentiation	0.00404858	0.117718	0.473588	1.62253	0	53	CEBPD CEBPB RGS2 SOD2 TMEM120A OSBPL8 CTBP2 OSBPL11 EP300 ZFP36L1 PTGS2 ZFP36 DDIT3 ZNF516 STEAP4 ALOX5 JDP2
positive regulation of cell projection organization	0.00393701	0.117718	0.499048	1.76797	0	57	S100A9 RGS2 PLXNC1 ARPC2 ACTR2 CAMK1D RAP1A EP300 RAB8B RAC1 RHOQ CDC42EP2 LYN IGF1R CFLAR GRN RAPGEF2 NIN
receptor mediated endocytosis	0.00393701	0.117718	0.539472	1.91118	0	57	SORL1 CXCR2 CXCL8 NUMB SDCBP ANKRD13A ITGB2 CXCR1 IGF2R RAB31 TGFBR2 CAP1 SYK CD14 ARRB2 FCER1G GRB2 HIP1 RAC1 PDLIM7 ITGAM CBL FCHO2 PICALM ANGPT1 FPR2 B2M AP2M1 ARF6 GREM1
regulation of neurogenesis	0.00401606	0.117718	0.475735	1.67338	0	56	TNFRSF1B SORL1 NUMB HIF1A PLXNC1 ACTR2 MME MBP PPP3CA LYN CXCR4 PTEN RAPGEF2 NIN SEMA4A TLR2 B2M HDAC1 ARHGAP4 MACF1 SHOX2 REST
regulation of small gtpase mediated signal transduction	0.00404858	0.117718	0.493146	1.68953	0	53	ARHGAP9 SQSTM1 RALBP1 DENND3 MAP4K4 CYTH4 TAGAP RAC1 CBL ARHGAP26 PREX1 CDC42SE1 BCL6 SOS2 RALGPS2 CCDC125 GABARAP ARHGEF40 ARF6 ARHGAP4 ARHGEF1 ARHGDIA
response to carbohydrate	0.00408163	0.117718	0.491547	1.65696	0	48	IRS2 PTPRN2 SOD2 KLF7 HIF1A TGFBR2 GLUL CYBA FOXO3 ZFP36L1 PTGS2 PPP3CA LYN IGF1R RHOA RMI1 CLEC7A TXNIP
tumor necrosis factor superfamily cytokine production	0.00409836	0.117718	0.482384	1.70154	0	58	PYCARD TYROBP C5AR2 TLR4 RARA PTPN6 PTAFR SYK CD14 ARRB2 CYBA IFNGR1 ADAM8 TLR1 HLA-E LRRK2 ZFP36 STAT3 CLEC4A BCL3 PTPRJ LILRA2 LY96 UBE2J1 PTPRC TLR2 CYBB SIRPA CLEC7A ANGPT1
vacuolar transport	0.00404858	0.117718	0.540093	1.85037	0	53	SORL1 HSPA1A RAB7A PSAP LAPTM5 CHMP2A DENND3 TMEM50A IGF2R NCOA4 VPS37B LRRK2 LYST LAMP2 CHMP1B RHOB GRN
pattern recognition receptor signaling pathway	0.00416667	0.118766	0.478257	1.64425	0	54	HSPA1A CTSS FCN1 PJA2 IRF1 SEC14L1 TLR4 PUM2 NINJ1 CLEC4E DDX3X CD14 ARRB2 CYBA TLR1 LYN CD300LF SLC15A4 USP15 LILRA2 LY96 ALPK1 TLR2 CLEC7A TLR8 PELI1 BTK
defense response to other organism	0.00421496	0.119232	-0.428735	-1.40435	3	296	CCL5 NKG7 IFIT1 RPS19 GNLY ISG15 RSAD2 RPL13A IL7R TRBC2 HERC5 MX1 IFIT3 IFIT2 TRBC1 IFI6 LCK GZMM IFITM3 RPL30 HSP90AB1 EIF2AK2 IFI44L RPL39 SNCA FYN PRF1 ANXA1 RNF213 VAMP8 IFI16 IFIT5 SAMHD1 KLRD1 PRDX1 OAS3 ZC3HAV1 PARP14 LYAR LGALS3 HLA-DPA1 CD74 OAS2 ACTG1 PLAC8 TRIM22 OPTN GZMB IFI35 OAS1 GBP1 DDX60 ZAP70 MIF TRDC SPN NONO CD84 MYC KLRG1 C1QBP APOBEC3G BST2 OASL IFITM1 SH2D1A STAT2 XRCC6 S…
innate immune response	0.00429646	0.120624	-0.443988	-1.43636	3	245	CCL5 NKG7 IFIT1 RPS19 ISG15 RSAD2 RPL13A TRBC2 HERC5 MX1 IFIT3 IFIT2 TRBC1 IFI6 LCK GZMM IFITM3 HSP90AB1 EIF2AK2 RPL39 SNCA FYN ANXA1 IFI16 IFIT5 SAMHD1 KLRD1 PRDX1 OAS3 ZC3HAV1 PARP14 LYAR LGALS3 HLA-DPA1 CD74 OAS2 ACTG1 TRIM22 OPTN GZMB IFI35 OAS1 GBP1 DDX60 ZAP70 MIF TRDC NONO CD84 MYC KLRG1 C1QBP APOBEC3G BST2 OASL IFITM1 SH2D1A STAT2 XRCC6 SPON2 CDC37 CD6 RASGRP1 PYHIN1 GATA3
response to type i interferon	0.00439239	0.122397	-0.692284	-1.69523	2	28	IFIT1 ISG15 MX1 IFITM3 HSP90AB1 SAMHD1 OAS3 OAS2 OAS1 IFITM1 STAT2 CDC37
translational elongation	0.00445765	0.123295	-0.728675	-1.75079	2	25	EEF1A1 RPLP2 EEF1B2 RPLP1 EEF2 EIF5A SRP9 EEF1D TUFM
bone resorption	0.00487805	0.125302	0.702227	1.73418	1	12	RAB7A RAB3D SYK SNX10 ADAM8
glomerulus development	0.00473934	0.125302	0.763125	1.80915	1	10	IL6R IQGAP1 BASP1 PECAM1 SULF2 CFLAR ANGPT1
glycerolipid metabolic process	0.0049505	0.125302	0.438115	1.65398	0	83	ABHD2 SORL1 FAM126B MBOAT7 OSBPL8 MBOAT2 SERINC1 GPCPD1 IMPA2 PIGX ACSL1 APOBR DGAT2 PLIN5 PTEN LPGAT1 PLEK IPMK PISD DBI DGKZ GPX1 CTDNEP1
phagocytosis	0.0049505	0.125302	0.503831	1.81724	0	72	PYCARD TYROBP AIF1 CD93 RAB7A NCF2 FCN1 ICAM3 HCK PAK1 ABCA7 XKR8 NCF4 SIRPB1 ITGB2 SLC11A1 TLR4 RARA RAB31 CAMK1D FGR SYK CD14 CYBA FCER1G RHOG CD302 PECAM1 RAC1 LYST ITGAM LYN CEACAM4 PTPRJ CD300LF CDC42SE1 PTPRC TLR2 SIRPA CLEC7A
positive regulation of protein catabolic process	0.0049505	0.125302	0.46323	1.68002	0	73	TNFRSF1B SORL1 HSPA1A RAB7A OAZ1 AGTPBP1 OAZ2 LAPTM5 PTTG1IP MSN ADAM8 LRRK2 WWP2 PLK3 FBXL5 TRIB1 ZYG11B PTEN RNF19B CBFA2T3 GABARAP
positive regulation of signal transduction by p53 class mediator	0.00494234	0.125302	-0.813734	-1.73856	2	14	RPS15 RPL26 RPS7 RPS20 UBB RPL37 RPL23 EIF5A MYC PYHIN1
regulation of gene silencing by rna	0.00498753	0.125302	0.709868	1.78963	1	13	NEAT1 PUM2 ZFP36 PPP3CA STAT3 MAP2K2 ELAVL1 NCOR1
regulation of neutrophil activation	0.004662	0.125302	0.888508	1.79833	1	6	SPI1 ITGB2 PTAFR SYK ITGAM GRN
regulation of system process	0.005	0.125302	0.459297	1.67256	0	75	TNFRSF1B RGS2 AIF1 PPP1R12B SGK1 HRH2 CELF2 KCNE3 MTPN ITGAX DOCK5 PTAFR CYBA CYSLTR1 FOXO3 PTGS2 LRRK2 RAB8B TNFRSF1A PPP3CA GNAI2 RHOA DSC2 PTEN TYMP TBXAS1 PROK2
response to interleukin 6	0.00484262	0.125302	0.761175	1.84187	1	11	SPI1 SELPLG IL6R CHI3L1 JAK1 STAT3 CAMP PTPN2
response to molecule of bacterial origin	0.00490196	0.125302	0.456556	1.71057	0	82	S100A8 FOS C5AR1 S100A9 TNFRSF1B CEBPB SPI1 PYCARD HCK CXCL8 CD55 SOD2 SLC11A1 TLR4 RARA LITAF PTAFR CD14 CDK19 PTGS2 TLR1 JUND CSF2RB ZFP36 TRIB1 ALPL LYN RHOA IFNAR1 LILRB2 LILRA2 LY96 THBD TLR2 SIRPA CXCL1 PELI1 B2M
triglyceride metabolic process	0.00498753	0.125302	0.691772	1.744	1	13	SORL1 MBOAT7 ACSL1 APOBR DGAT2 PLIN5 LPGAT1 GPX1 CTDNEP1
vasoconstriction	0.00484262	0.125302	0.748584	1.81141	1	11	HRH2 DOCK5 CYSLTR1 PTGS2 RHOA TBXAS1
vesicle docking	0.00498753	0.125302	0.701485	1.76849	1	13	STXBP2 RAB3D STX3 RALB CTBP2 RAB8B PLEK
regulation of neuron projection development	0.00505051	0.125724	0.495002	1.81076	0	76	S100A9 RGS2 PAK1 PLXNC1 ACTR2 CAMK1D RAP1A EP300 MBP LRRK2 DENND5A PPP3CA PAK2 LYN IGF1R RHOA CFLAR GRN PTEN RAPGEF2 NIN SEMA4A SDC2 B2M ARF6 ARHGAP4 MACF1 SHOX2
ras protein signal transduction	0.00518135	0.128127	0.439593	1.64773	0	85	SQSTM1 RALBP1 AIF1 SDCBP DENND3 RALB RAP1A MAP4K4 CYTH4 WAS RHOG GRB2 RAP2C RAC1 CBL DOK3 CDC42EP2 RHOA RHOB CDC42SE1 BCL6 SOS2 RAPGEF2 RALGPS2 CCDC125 GABARAP ARF6 ARHGAP4 RASGRP2 RAP1B ARHGEF1 ARHGDIA
peptidyl cysteine modification	0.00522193	0.128281	0.657064	1.70631	1	15	S100A8 S100A9 TXN RAB3D ZDHHC18
response to reactive oxygen species	0.00530504	0.129471	-0.595629	-1.64467	3	59	HBA1 HBB HBA2 RPS3 FYN ANXA1 SOD1 PRDX2 PRDX1 UCP2 RBX1 PARK7
actin filament organization	0.00561798	0.130295	0.42771	1.63383	0	96	PYCARD MSRB1 AIF1 GMFG ARPC5 ARPC1B HCK PAK1 ACTN1 MTPN ARPC2 VASP ACTR2 LCP1 COTL1 MYO1F WAS RHOG PHACTR1 GRB2 SVIL HIP1 RAC1 ARPC3 RICTOR CASS4 PAK2 CDC42EP2 RHOA PPM1F MARCKS RHOB PREX1 WIPF1 PLEK
cellular response to external stimulus	0.00558659	0.130295	0.446503	1.68282	0	88	FOS CDA AIF1 PMAIP1 MAP2K4 IRF1 NCOA1 RXRA TLR4 MTPN GABARAPL2 RALB GLUL CYBA MAP1LC3B FOXO3 PTGS2 LRRK2 TNFRSF1A CBL LAMP2 LYN IGF1R CPEB4 DSC2 RRAGD PTPRC MAP3K2 MAP1LC3A TLR8 GABARAP
fc receptor signaling pathway	0.00552486	0.130295	0.633748	1.71594	1	18	HCK PAK1 MAP2K4 CLEC4E FGR SYK FCER1G LYN PTPRJ PTPRC BTK
multicellular organismal homeostasis	0.00543478	0.130295	0.410984	1.56428	0	93	SQSTM1 G0S2 CEBPB RAB7A RAB3D SLC11A1 TLR4 TP53INP2 KDM6B SYK TLE3 SNX10 ADAM8 PTGS2 MBP ARRDC3 DDIT3 PECAM1 RBPJ ALPL LYZ STAT3 IGF1R ACSL1 ZNF516 AMPD2 CXCR4 SLC40A1 ACTB ANGPT1 B2M
negative regulation of phosphorylation	0.00561798	0.130295	0.385009	1.47071	0	96	SPAG9 SORL1 PYCARD RGS2 DUSP1 IRS2 GNAQ RASSF2 MIDN PTPN6 ARRB2 UBE2B LRRK2 CBL PAK2 TRIB1 PRKAR1A STAT3 LYN PPM1F PTPRJ CDKN2D PTEN PTPRC CBFA2T3 HMGCR SIRPA DUSP6 MYADM ANGPT1
regulation of anatomical structure size	0.00546448	0.130295	0.41777	1.59443	0	94	PYCARD RGS2 LAMTOR4 ARPC5 ARPC1B HCK HRH2 SOD2 MTPN ARPC2 VASP DOCK5 COTL1 WAS MSN CYSLTR1 PPP1R15A GRB2 SVIL PTGS2 LRRK2 RAC1 ARPC3 RICTOR SLC12A6 CDC42EP2 RHOA PTEN PLEK SEMA4A TBXAS1 PICALM MYADM AP2M1 ARF6 ARHGAP4 MACF1 HAX1 GPX1
response to steroid hormone	0.00552486	0.130295	0.385404	1.47427	0	95	FOS ABHD2 AIF1 HSPA1A SGK1 PAK1 WBP2 RXRA TGFBR2 PTAFR NCOA4 CYBA NR3C1 FOXO3 EP300 ZFP36L1 PTGS2 MBP ZFP36 ALPL IGF1R RHOA CFLAR PADI2 FOSB TLR2 CYBB TXNIP
synaptic signaling	0.00537634	0.130295	0.391337	1.48146	0	92	SQSTM1 STXBP2 TYROBP HRH2 PTPRN2 SDCBP MCTP2 SRGN GNAQ STX3 RARA CTBP2 RAP1A GLUL ARRB2 MME PTGS2 MBP LRRK2 PPP3CA SLC12A6 GNAI2 LILRB2 EGR3 SLC6A6 PTEN RAPGEF2 IL1RAP GABARAP LRRC4 DGKZ RAP1B
blood vessel morphogenesis	0.00598802	0.13485	0.409778	1.56874	0	107	C5AR1 TNFAIP2 SPI1 CXCL8 GTF2I JUNB QKI HIF1A CHI3L1 NINJ1 ITGAX TGFBR2 RAP1A SYK GLUL CYSLTR1 ADAM8 ZFP36L1 PTGS2 JAK1 RBPJ SLC12A6 STAT3 RHOA RHOB GRN ANPEP EGLN1 EGR3 CXCR4 BTG1 PTEN RAPGEF2 SEMA4A CYBB TYMP ALOX5 PROK2 SAT1 ANGPT1 EPHB4
cellular response to hormone stimulus	0.00704225	0.13485	0.405231	1.61527	0	131	FOS ABHD2 SORL1 NAMPT AIF1 IRS2 HSPA1A CTSS SGK1 PAK1 WBP2 NCOA1 RXRA RARA RAB31 OSBPL8 NCOA4 CYBA NR3C1 LMO2 FOXO3 GRB2 EP300 ZFP36L1 ZFP36 RAB8B RHOQ GNAI2 STAT3 LYN IGF1R RHOA PTPRE ACSL1 CFLAR PADI2
cellular response to lipid	0.00704225	0.13485	0.345438	1.40326	0	143	ABHD2 TNFRSF1B CEBPB SPI1 PYCARD HSPA1A SGK1 HCK CXCL8 PAK1 CD55 WBP2 RXRA TLR4 RARA LITAF PTAFR SYK CD14 NCOA4 NR3C1 MSN CDK19 FOXO3 EP300 ZFP36L1 ZFP36 TRIB1 LYN IGF1R RHOA LILRB2 CFLAR PADI2 LILRA2 LY96 DGAT2 TLR2 SIRPA CXCL1
endocytosis	0.00699301	0.13485	0.39377	1.58521	0	133	RALBP1 SORL1 PYCARD AIF1 RAB7A CXCR2 FCN1 CXCL8 ABCA7 XKR8 NUMB SDCBP ANKRD13A ITGB2 CXCR1 IGF2R RAB31 LRP10 TGFBR2 CAP1 SYK CD14 ARRB2 FCER1G RHOG SNX10 GRB2 HIP1 LRRK2 RAC1 PDLIM7 ITGAM CBL RHOQ PPP3CA APOBR FCHO2 SNX18 REPS2 PICALM CLEC7A ACTB ANGPT1 FPR2 B2M AP2M1 ARF6
g protein coupled receptor signaling pathway	0.00588235	0.13485	0.411763	1.57718	0	103	C5AR1 SORL1 RGS2 ADGRG3 APLP2 CXCR2 FCN1 GNB2 CXCL8 HRH2 FPR1 PSAP GNG5 GNAQ C5AR2 RGS19 CXCR1 ADGRE5 IGF2R PTPN6 P2RY13 PTAFR ARRB2 CYSLTR1 ARRDC3 RAC1 GNAI2 PREX1 CXCR4 RAPGEF2 PLEK PROK2 RGS18 CXCL1 GNG7 FPR2 GPR162 DGKZ
glycerolipid catabolic process	0.00678733	0.13485	0.746112	1.75018	2	9	ABHD2 SORL1 GPCPD1 PLIN5 PNPLA6
interleukin 6 mediated signaling pathway	0.00647948	0.13485	0.807807	1.77048	2	7	SPI1 IL6R JAK1 STAT3 PTPN2
leukocyte migration involved in inflammatory response	0.00647948	0.13485	0.800503	1.75447	2	7	S100A8 S100A9 NINJ1 ADAM8 ALOX5
myeloid cell activation involved in immune response	0.00626959	0.13485	0.576683	1.741	1	28	SPI1 STXBP2 PYCARD TYROBP ITGB2 PTPN6 FGR PTAFR SYK FCER1G ITGAM CBL LYN GRN GAB2 LILRA2 LAT2 BTK
negative regulation of b cell proliferation	0.00699301	0.13485	0.81514	1.64983	2	6	TYROBP MNDA LYN BTK ATM
negative regulation of phosphorus metabolic process	0.00632911	0.13485	0.397501	1.54996	0	115	SPAG9 SORL1 PYCARD RGS2 DUSP1 CDA IRS2 IQGAP1 GNAQ RASSF2 MIDN PTPN6 BOD1L1 ARRB2 PPP1R15A UBE2B LRRK2 CBL PAK2 TRIB1 PRKAR1A GNAI2 STAT3 LYN PPM1F PTPRJ CDKN2D PTEN PLEK PTPRC CBFA2T3 HMGCR SIRPA DUSP6 MYADM ANGPT1
negative regulation of toll like receptor signaling pathway	0.00699301	0.13485	0.812683	1.64486	2	6	ARRB2 LYN CD300LF LILRA2 GPR108
negative regulation of transmembrane transport	0.00623053	0.13485	0.572796	1.72616	1	27	RGS2 IRS2 OAZ1 SLC43A2 OAZ2 MMP9 KCNE3
negative regulation of transport	0.00595238	0.13485	0.398944	1.53364	0	106	RAB11FIP1 TNFRSF1B SPI1 RGS2 IRS2 RAB7A OAZ1 TXN ABCA7 SLC43A2 SDCBP OAZ2 ANKRD13A KLF7 MMP9 KCNE3 MIDN RAP1A TMBIM6 PTGS2 LRRK2 WWP2 RAC1 TNFRSF1A PPP3CA GNAI2 PPM1F CD300LF LILRB2 UBE2J1 PTEN TLR2 HMGCR SIRPA PICALM ANGPT1 ARF6 RAP1B GSTO1
nervous system process	0.00699301	0.13485	0.376072	1.49718	0	130	FOS C5AR1 TNFRSF1B CEBPB BTG2 SGK1 ABCA7 AGTPBP1 SOD2 PJA2 HIF1A TMEM120A ACTR2 ITGAX PTAFR ARRB2 MME EP300 PTGS2 MBP RP2 LRRK2 DDIT3 PPP3CA LILRB2 CDKN2D CXCR4 PTEN TLR2 HMGCR TYMP PROK2 PICALM
plasma membrane organization	0.00643087	0.13485	0.537542	1.67123	1	32	FOLR3 S100A9 ABCA7 XKR8 CHMP2A VMP1 CHMP1B CR1 CXCR4 PTEN PTPRC
positive regulation of cell growth	0.00638978	0.13485	0.563383	1.71301	1	29	S100A8 S100A9 SDCBP MTPN DDX3X CYBA RHOA CXCR4 MACF1
positive regulation of epithelial cell proliferation	0.00638978	0.13485	0.538516	1.6374	1	29	C5AR1 C5AR2 JAML HIF1A GLUL CYBA KDM5B STAT3 CFLAR GRN EGR3
positive regulation of locomotion	0.00694444	0.13485	0.385764	1.52591	0	128	C5AR1 SPI1 SPAG9 S100A11 PYCARD AIF1 IRS2 IL6R CXCL8 PAK1 NUMB SDCBP SOD2 HIF1A MMP9 STX3 TLR4 CAMK1D ITGAX TGFBR2 DOCK5 FGR PTAFR MAP4K4 ADAM8 PTGS2 PECAM1 RAC1 PPP3CA CASS4 GNAI2 STAT3 LYN IGF1R RHOA PPM1F RHOB GRN CXCR4 RAPGEF2 PTPRC SEMA4A DAPK2 CLEC7A MYADM ANGPT1 FPR2 TNFRSF14 ARF6
positive regulation of neuron projection development	0.00623053	0.13485	0.561233	1.69132	1	27	S100A9 RGS2 ACTR2 CAMK1D RAP1A EP300 LYN IGF1R CFLAR GRN RAPGEF2
positive regulation of receptor internalization	0.00699301	0.13485	0.813201	1.64591	2	6	SYK ARRB2 ANGPT1 AP2M1 GREM1
positive regulation of vasoconstriction	0.00647948	0.13485	0.804236	1.76265	2	7	HRH2 CYSLTR1 PTGS2 RHOA TBXAS1
regulation of cell projection organization	0.00689655	0.13485	0.411165	1.62052	0	121	S100A9 RGS2 LIMK2 PAK1 PLXNC1 ARPC2 ACTR2 CAMK1D RAP1A WAS RHOG EP300 MBP LRRK2 RAB8B DENND5A RAC1 RHOQ PPP3CA PAK2 CDC42EP2 LYN IGF1R RHOA CFLAR GRN PTEN RAPGEF2 NIN SEMA4A EVI5 SDC2 B2M ARF6 CD44 ARHGAP4 MACF1
regulation of growth	0.00694444	0.13485	0.35069	1.40797	0	135	S100A8 S100A9 SPAG9 RGS2 CDA HSPA1A ST20 TKT SGK1 SDCBP HIF1A MTPN BASP1 TGFBR2 DDX3X CYBA RBPJ PAK2 STAT3 RHOA PPM1F PTPRJ CDKN2D BCL6 CXCR4 BTG1 PTEN HLX SEMA4A DUSP6
regulation of signal transduction by p53 class mediator	0.00685871	0.13485	-0.657555	-1.71559	4	40	RPL5 RPS15 RPL26 RPL11 RPS7 RPS20 UBB RPL37 CD74 RPL23 EIF5A MIF MYC
regulation of vesicle mediated transport	0.00689655	0.13485	0.495173	1.9585	0	122	SPI1 STXBP2 SORL1 PYCARD RAB7A FCN1 HCK ABCA7 RAB3D NUMB SDCBP SIRPB1 ANKRD13A ITGB2 CHMP2A SLC11A1 RAB31 CAMK1D RAP1A FGR PTAFR SYK CD14 ARRB2 CYBA MSN FCER1G HIP1 LRRK2 RAB8B RAC1 ITGAM CBL PPP3CA GNAI2 LYN PTPRJ CD300LF GAB2 PTPRC TLR2 SIRPA PICALM CLEC7A ANGPT1 FPR2 B2M AP2M1 ARF6 MAP2K2 RAP1B GREM1
response to nutrient	0.00692042	0.13485	0.502195	1.60159	1	36	SOD2 NCOA1 RXRA RARA TGFBR2 PTGS2 ALPL GNAI2 IGF1R ACSL1 CDKN2D CYBB GPX1 ENSA GNPAT
small gtpase mediated signal transduction	0.0060241	0.13485	0.436429	1.71711	0	114	ARHGAP9 SQSTM1 RALBP1 AIF1 SDCBP RGS19 DENND3 RALB DOCK5 RAP1A MAP4K4 CYTH4 WAS RHOG GRB2 RAP2C TAGAP RAC1 CBL RHOQ DOK3 ARHGAP26 CDC42EP2 RHOA RHOB PREX1 CDC42SE1 BCL6 SOS2 RAPGEF2 RALGPS2 CCDC125 GABARAP ARHGEF40 ARF6 ARHGAP4 RASGRP2 RAP1B ARHGEF1
t cell activation	0.00660066	0.13485	-0.448207	-1.43288	5	192	CCL5 NKG7 RPL22 RPS6 RSAD2 RPS3 IL7R CD3D CD3E CD2 CD3G LCK CD81 CD48 CD7 LGALS1 FYN ANXA1 SOD1 HLA-DPB1 PRDX2 GPR183 XBP1 RORA TCF7 HLA-DRB1 LGALS3 LAT HLA-DPA1 CD74 CD27 CD8B RHOH CD8A BCL11B ZAP70 SPN CD84 ITPKB ITK CCR7 SIT1 LEF1 CD6 RASGRP1 GATA3
taxis	0.00704225	0.13485	0.426917	1.68008	0	125	S100A8 C5AR1 S100A9 RALBP1 CMTM2 SPI1 S100A12 DUSP1 AIF1 TREM1 CXCR2 IL17RA IL6R CXCL8 FPR1 CKLF C5AR2 JAML KLF7 ITGB2 PLXNC1 STX3 CXCR1 VASP CSF3R CAMK1D NINJ1 PTAFR SYK ARRB2 FCER1G RHOG CYSLTR1 ADAM8 EP300 RPS6KA5 RAC1 LYST PLAUR LYN RHOA PPM1F PTPRJ PREX1 PADI2 EGR3 CXCR4 SEMA4A TYMP DAPK2 ALOX5 PROK2 CXCL1 ANGPT1 EPHB4 FPR2
transmembrane receptor protein tyrosine kinase signaling pathway	0.00613497	0.13485	0.413858	1.61199	0	113	SORL1 MPZL1 NAMPT IRS2 RAB7A HCK IQGAP1 PAK1 NCF1 RASSF2 HIF1A PTPN12 MMP9 IGF2R OSBPL8 FGR SYK GRB2 HIP1 RPS6KA5 RBPJ RAC1 SULF2 CBL RHOQ DOK3 CASS4 PAK2 PLAUR GNAI2 STAT3 LYN IGF1R PTPRE PTPRJ GAB2 REPS2 RAPGEF2 TXNIP SH2B2 ANGPT1 EPHB4
tube morphogenesis	0.00704225	0.13485	0.366723	1.48972	0	143	C5AR1 TNFAIP2 SPI1 CXCL8 GTF2I JUNB PAK1 QKI HIF1A RARA CHI3L1 VASP NINJ1 ITGAX TGFBR2 RAP1A SYK GLUL CYSLTR1 ADAM8 ZFP36L1 PTGS2 JAK1 RBPJ KDM5B SLC12A6 STAT3 RHOA RHOB GRN ANPEP EGLN1 EGR3 CXCR4 BTG1 PTEN RAPGEF2 HLX SEMA4A CYBB TYMP ALOX5 PROK2 SAT1 ANGPT1 EPHB4 CSNK2B
vasculature development	0.00704225	0.13485	0.397016	1.58252	0	131	C5AR1 TNFAIP2 SPI1 IL6R CXCL8 GTF2I JUNB SOD2 QKI HIF1A CHI3L1 NINJ1 ITGAX TGFBR2 RAP1A SYK GLUL CYSLTR1 ADAM8 ZFP36L1 PTGS2 JAK1 DDIT3 PECAM1 RBPJ SLC12A6 STAT3 RHOA RHOB CFLAR GRN ANPEP EGLN1 EGR3 CXCR4 BTG1 PTEN RAPGEF2 SEMA4A CYBB TYMP ALOX5 PROK2 SAT1 ANGPT1 EPHB4
vitamin metabolic process	0.00626959	0.13485	0.561692	1.69574	1	28	CYP4F3 SLC2A3 VNN2 SLC19A1 MTHFS ALPL CYP27A1 VNN3 GSTO1
regulation of tumor necrosis factor mediated signaling pathway	0.007109	0.135434	0.750754	1.77983	2	10	PYCARD HSPA1A LAPTM5 SYK TNFRSF1A CPNE1 PTPN2
developmental maturation	0.00727273	0.137153	0.5013	1.6493	1	41	ABHD2 HIF1A FOXO3 SNX10 LRRK2 DDIT3 RBPJ RHOA PHOSPHO1 SCLT1 ROPN1L PTEN PICALM CLEC7A BTK GREM1
neutrophil activation involved in immune response	0.00726392	0.137153	0.730928	1.76868	2	11	SPI1 STXBP2 TYROBP ITGB2 PTAFR SYK FCER1G ITGAM LILRA2
actin filament polymerization	0.00743494	0.139508	0.523614	1.72851	1	42	PYCARD MSRB1 AIF1 ARPC5 ARPC1B HCK MTPN ARPC2 VASP COTL1 WAS GRB2 SVIL RAC1 ARPC3 RICTOR CDC42EP2 RHOA PREX1
negative regulation of intracellular signal transduction	0.0075188	0.140376	0.379221	1.54207	0	153	SPI1 SORL1 PYCARD RGS2 DUSP1 ADGRG3 HSPA1A BID MCL1 ABCA7 SOD2 RASSF2 HIF1A SEC14L1 MMP9 TLR4 PTTG1IP PTPN6 LITAF C16orf72 DDX3X USP10 ARRB2 TMBIM6 IVNS1ABP RNF149 UBE2B PTGS2 LRRK2 DDIT3 PLAUR UBR2 LYN IGF1R RHOA PTPRJ CDKN2D BCL6 PTEN PLEK PTPRC HMGCR SIRPA CCDC125 DUSP6
negative regulation of cell population proliferation	0.00757576	0.140736	0.397375	1.60233	0	145	FTH1 CEBPB S100A11 TYROBP DUSP1 AIF1 HSPA1A LST1 BTG2 CXCL8 PAK1 AGTPBP1 SOD2 SKAP2 IRF1 MNDA RARA PTPN6 TGFBR2 CTBP2 PTGS2 RBPJ TRIB1 PRKAR1A STAT3 LYN RHOA PTPRJ LILRB2 CDKN2D CR1 BCL6 BTG1 PTEN RAPGEF2 TP53INP1 TLR2 CBFA2T3 ALOX5 CXCL1 TP53I11 PELI1 BTK B2M TNFRSF14 CSNK2B
enzyme linked receptor protein signaling pathway	0.00787402	0.143859	0.404634	1.6539	0	161	FOS SPI1 SORL1 MPZL1 NAMPT IRS2 HSPA1A RAB7A HCK IQGAP1 PAK1 SDCBP NCF1 RASSF2 HIF1A PTPN12 MMP9 UBE2D1 IGF2R OSBPL8 CREBBP TGFBR2 FGR SYK ARRB2 GRB2 EP300 HIP1 RPS6KA5 RBPJ RAC1 SULF2 CBL RHOQ DOK3 CASS4 PAK2 PLAUR GNAI2 STAT3 LYN IGF1R PTPRE PTPRJ GAB2 USP15 IL13RA1 REPS2 RAPGEF2 UBE2D3 TXNIP SH2B2 ANGPT1 EPHB4
export from cell	0.00793651	0.143859	0.349944	1.41558	0	152	RAB11FIP1 TNFRSF1B RALBP1 TNFAIP2 SPI1 STXBP2 IRS2 RAB7A HCK PTPRN2 PAK1 CKLF RAB3D SDCBP MCTP2 KLF7 ITGB2 CHMP2A HIF1A KCNE3 STX3 TLR4 RAB31 MIDN RALB CTBP2 RAP1A FGR PTAFR SYK GLUL ADAM8 LRRK2 RAB8B TNFRSF1A ITGAM CBL PPP3CA KDM5B GNAI2 LYN GAB2 PLEK LAT2 TLR2 SLC40A1 HMGCR ALOX5 CYB5R4
mrna transcription	0.0078329	0.143859	0.647914	1.68254	2	15	C5AR1 NCOA1 RXRA RARA STAT3
regulation of anatomical structure morphogenesis	0.00793651	0.143859	0.409283	1.66758	0	160	C5AR1 RALBP1 SPAG9 LST1 CST3 HCK CXCL8 GTF2I PAK1 ITGB2 HIF1A FMNL1 PLXNC1 ARPC2 CHI3L1 ACTR2 NINJ1 ITGAX TGFBR2 DOCK5 FGR GLUL AGO4 MSN RHOG CYSLTR1 MBP LRRK2 JAK1 RAC1 RHOQ PPP3CA CASS4 PAK2 STAT3 CDC42EP2 RHOA RHOB PREX1 GRN EGLN1 CDC42SE1 BCL6 CXCR4 BTG1 PTEN RAPGEF2 NIN SEMA4A CYBB ALOX5 SDC2 MYADM CD44 ARHGAP4 MACF1 CAMP GREM1
tube development	0.00793651	0.143859	0.371317	1.52287	0	164	C5AR1 TNFAIP2 SPI1 CXCL8 GTF2I JUNB PAK1 CRISPLD2 QKI HIF1A RARA CHI3L1 VASP BASP1 PTPN6 NINJ1 ITGAX ITPK1 TGFBR2 RAP1A SYK GLUL MME CYSLTR1 ADAM8 EP300 ZFP36L1 PTGS2 STK40 JAK1 RBPJ KDM5B SLC12A6 STAT3 RHOA RHOB GRN ANPEP EGLN1 EGR3 CXCR4 BTG1 PTEN RAPGEF2 HLX SEMA4A CYBB TYMP ALOX5 PROK2 SAT1 ANGPT1 EPHB4
actin filament based process	0.00813008	0.146656	0.424569	1.72492	0	159	PYCARD TYROBP MSRB1 AIF1 GMFG ARPC5 ARPC1B HCK IQGAP1 LIMK2 PAK1 ACTN1 SDCBP FMNL1 KCNE3 MTPN ARPC2 VASP ACTR2 LCP1 TLN1 CAP1 COTL1 MYO1F MYL6 WAS RHOG WIPF2 PHACTR1 GRB2 SVIL HIP1 RAC1 ARPC3 PDLIM7 RHOQ RICTOR CASS4 PAK2 ACAP2 ARHGAP26 PRKAR1A CDC42EP2 RHOA PPM1F MARCKS RHOB CFLAR PREX1 WIPF1 BCL6 DSC2 PLEK
cellular response to biotic stimulus	0.00826446	0.148363	0.46698	1.65904	1	60	TNFRSF1B CEBPB SPI1 PYCARD CDA HCK CXCL8 CD55 TLR4 RARA LITAF PTAFR SYK CD14 CDK19 TLR1 ZFP36 DDIT3 TRIB1 LYN RHOA LILRB2 LILRA2 LY96 TLR2 SIRPA CLEC7A TXNIP CXCL1 BTK
cell morphogenesis	0.00925926	0.150419	0.355087	1.45038	0	173	S100A6 SPI1 SPAG9 APLP2 LST1 SGK1 HCK IQGAP1 PAK1 ACTN1 NUMB KLF7 ITGB2 FMNL1 PLXNC1 ARPC2 VASP ACTR2 PTPN6 CAP1 DOCK5 FGR MAP4K4 MEGF9 AGO4 MSN RHOG PHACTR1 ADAM8 EP300 MBP RP2 RPS6KA5 LRRK2 RAC1 RHOQ PPP3CA CASS4 PAK2 CDC42EP2 IGF1R RHOA RHOB PREX1 CDC42SE1 BCL6 CXCR4 PTEN RAPGEF2 NIN SEMA4A PICALM SDC2 MYADM ACTB EPHB4 CD44 ARHGAP4
complement receptor mediated signaling pathway	0.00925926	0.150419	0.852444	1.62048	3	5	C5AR1 FPR1 C5AR2 CR1 FPR2
epithelium development	0.00869565	0.150419	0.346998	1.41364	0	166	CEBPB CEP63 IQGAP1 PAK1 PSAP KLF7 HIF1A MMP9 RARA VASP BASP1 TAGLN2 ITGAX LCP1 ITPK1 TGFBR2 RAP1A KDM6B MSN GRB2 RAP2C EP300 ZFP36L1 ZFP36 PECAM1 RBPJ RAC1 TNFRSF1A KDM5B RHOA RHOB FOSL2 KRT23 CXCR4 SULT1B1 BTG1 CSTA PTEN RAPGEF2 SLC40A1 TXNIP MYADM ACTB KAZN HDAC1 CSNK2B CD44
fc epsilon receptor signaling pathway	0.00863931	0.150419	0.790156	1.7318	3	7	MAP2K4 SYK FCER1G LYN BTK
interleukin 8 production	0.00934579	0.150419	0.552506	1.66502	2	27	PYCARD HSPA1A FCN1 C5AR2 TLR4 CHI3L1 SYK CD14 TLR1 DDIT3 STAT3 BCL3 LILRA2 PTPRC TLR2 CLEC7A TLR8
mononuclear cell differentiation	0.00915332	0.150419	-0.460693	-1.44419	7	156	RPL22 RPS6 RSAD2 IL7R CD3D CD3E CD2 CD3G LCK LGALS1 ITGB1 ANXA1 IFI16 SOD1 PRDX2 GPR183 ITM2A XBP1 RORA TCF7 HLA-DRB1 LGALS3 CD74 CD27 RHOH CD8A SLC25A5 BCL11B IKZF3 ZAP70 SPN ITGA4 MYC FBXO7 ITPKB ITK CCR7 XRCC6 LEF1 RASGRP1 GATA3 GON4L
muscle system process	0.00925926	0.150419	0.422713	1.51292	1	67	TNFRSF1B RGS2 AIF1 PPP1R12B KCNE3 MTPN DOCK5 MYL6 PTAFR CYBA FOXO3 PTGS2 TNFRSF1A SULF2 PPP3CA PAK2 RHOA CFLAR DSC2 CXCR4 PROK2
myd88 dependent toll like receptor signaling pathway	0.00888889	0.150419	0.770208	1.76137	3	8	IRF1 TLR4 TLR1 CD300LF TLR2 TLR8 BTK
negative regulation of leukocyte proliferation	0.00911854	0.150419	0.563684	1.67044	2	25	CEBPB TYROBP LST1 MNDA PTPN6 PRKAR1A LYN LILRB2 CR1 PELI1 BTK TNFRSF14 GREM1
neuron development	0.00934579	0.150419	0.367848	1.4972	0	172	S100A9 S100A6 SPAG9 RGS2 APLP2 LST1 BTG2 SGK1 IQGAP1 PAK1 NUMB AGTPBP1 SOD2 KLF7 PLXNC1 STX3 VASP ACTR2 CAMK1D RAP1A MAP4K4 RHOG PHACTR1 EP300 MBP RPS6KA5 LRRK2 DENND5A RAC1 TOPORS PPP3CA PAK2 TSPAN2 LYN IGF1R RHOA SCLT1 CFLAR GRN CXCR4 PTEN RAPGEF2 NIN SEMA4A PICALM SDC2 ACTB EPHB4 B2M ARF6 ARHGAP4
neuropeptide signaling pathway	0.00932401	0.150419	0.80142	1.62206	3	6	SORL1 CYSLTR1 RAPGEF2 PROK2
positive regulation of osteoclast differentiation	0.00925926	0.150419	0.875935	1.66514	3	5	FOS TYROBP GPR68 TMEM64 IL23A
positive regulation of phagocytosis	0.00911854	0.150419	0.573664	1.70002	2	25	PYCARD FCN1 ABCA7 SIRPB1 SLC11A1 RAB31 CAMK1D CYBA FCER1G PTPRJ CD300LF PTPRC SIRPA CLEC7A FPR2
positive regulation of transcription from rna polymerase ii promoter in response to stress	0.00888889	0.150419	0.779956	1.78366	3	8	CEBPB HIF1A DDIT3 RBPJ ATF6B
regulation of exosomal secretion	0.00888889	0.150419	0.760706	1.73964	3	8	RAB7A SDCBP CHMP2A VPS4A
regulation of humoral immune response mediated by circulating immunoglobulin	0.00925926	0.150419	0.875057	1.66347	3	5	CD55 PTPN6 CR1 CD46 PTPRC
regulation of membrane protein ectodomain proteolysis	0.00925926	0.150419	0.876234	1.66571	3	5	TNFRSF1B TIMP2 ADAM8 LRIG2
regulation of tube size	0.00864553	0.150419	0.563629	1.60141	2	21	RGS2 HRH2 SOD2 DOCK5 CYSLTR1 PTGS2 RHOA TBXAS1 GPX1
response to immobilization stress	0.00925926	0.150419	0.866659	1.6475	3	5	FOS SOD2 ACTR2 FOXO3
signal transduction by p53 class mediator	0.00903226	0.150419	-0.574855	-1.61192	6	62	RPL5 RPS15 RPL26 RPL11 RPS7 RPS20 HINT1 UBB IFI16 RPL37 CD74 RPL23 EIF5A MIF RPS27L MYC
superoxide metabolic process	0.00887574	0.150419	0.586581	1.70709	2	23	TYROBP NCF2 NCF4 SOD2 NCF1 ITGB2 SYK CYBA ITGAM GNAI2 PREX1 CYBB CLEC7A CYB5R4 FPR2
t cell differentiation in thymus	0.00867052	0.150419	-0.663482	-1.66496	5	33	RPS6 IL7R CD3D CD3E CD3G SOD1 CD74 BCL11B ZAP70 ITPKB CCR7 RASGRP1 GATA3 CAMK4
vesicle docking involved in exocytosis	0.00863931	0.150419	0.799141	1.75149	3	7	STXBP2 RAB3D RALB CTBP2 RAB8B PLEK
vitamin transport	0.00888889	0.150419	0.777397	1.77781	3	8	FOLR3 SLC2A3 SLC19A1 TCN1
regulation of nervous system development	0.00943396	0.15054	0.459338	1.6502	1	69	TNFRSF1B SORL1 NUMB HIF1A PLXNC1 RARA ACTR2 ITGAX MME MBP PPP3CA LYN CXCR4 PTEN RAPGEF2 NIN SEMA4A TLR2 TYMP IL1RAP B2M HDAC1 ARHGAP4 MACF1 SHOX2 REST
skeletal muscle organ development	0.00943396	0.15054	0.54564	1.67678	2	30	FOS BTG2 BASP1 MYL6 GPCPD1 SVIL EP300 PPP3CA RHOA CFLAR HLX GPX1 SHOX2
anatomical structure formation involved in morphogenesis	0.00970874	0.151272	0.38179	1.58379	0	178	C5AR1 TNFAIP2 TYROBP DUSP1 CXCL8 GTF2I JUNB ACTN1 AGTPBP1 ITGB2 HIF1A MBOAT7 MMP9 MTPN RARA CHI3L1 VASP PTPN6 NINJ1 ITGAX TGFBR2 KDM6B SYK GLUL CYSLTR1 GRB2 ADAM8 EP300 PTGS2 JAK1 RBPJ TOPORS SLC12A6 PRKAR1A STAT3 RHOA BCL3 RHOB CFLAR GRN ANPEP EGLN1 EGR3 BCL6 CXCR4 BTG1 PTEN SEMA4A TLR2 SLC40A1 CYBB TYMP ALOX5 PROK2 SAT1 ANGPT1 EPHB4
heart growth	0.0097561	0.151272	0.698051	1.72386	3	12	RGS2 BASP1 TGFBR2 RBPJ PRKAR1A PTEN DUSP6
homeostasis of number of cells	0.00976801	0.151272	-0.525852	-1.56057	7	94	RPS19 ISG15 RPS6 RPS14 IL7R RPS24 ANXA1 SOD1 ETS1 PRDX2 GPR183 PRDX1 RPS17 LYAR ALAS2 LAT CD74 OCIAD2 SLC25A5 MIF AHSP ITPKB CCR7 SIT1 GATA3 PRMT1
macrophage activation	0.00980392	0.151272	0.507963	1.60876	2	34	C5AR1 TYROBP AIF1 CD93 ITGB2 PJA2 SLC11A1 TLR4 IFNGR2 SYK IFNGR1 TLR1 JUND LRRK2 ITGAM GRN PTPRC TLR2 FPR2
myeloid leukocyte activation	0.00970874	0.151272	0.447939	1.60737	1	70	C5AR1 SPI1 STXBP2 PYCARD S100A12 TYROBP AIF1 CD93 CXCR2 CXCL8 ITGB2 PJA2 SLC11A1 TLR4 PTPN6 TGFBR2 IFNGR2 FGR PTAFR SYK FCER1G IFNGR1 TLR1 JUND LRRK2 RBPJ ITGAM CBL LYN CD300LF PREX1 GRN GAB2 LILRA2 PTPRC LAT2 TLR2
regulation of myeloid leukocyte differentiation	0.00980392	0.151272	0.514998	1.63104	2	34	FOS CEBPB TYROBP RASSF2 EVI2B TLR4 RARA LILRB3 ZFP36L1 TRIB1 LYN
response to dexamethasone	0.00968523	0.151272	0.709809	1.71758	3	11	PTAFR NR3C1 FOXO3 IGF1R CFLAR CBX3
toll like receptor signaling pathway	0.00967742	0.151272	0.510741	1.60454	2	33	CTSS PJA2 IRF1 TLR4 NINJ1 DDX3X CD14 ARRB2 CYBA TLR1 LYN CD300LF SLC15A4 LILRA2 LY96 TLR2 TLR8 PELI1 BTK
epithelial cell development	0.00990099	0.151518	0.490541	1.56588	2	35	IQGAP1 HIF1A RARA RAP1A MSN RAP2C PECAM1 TNFRSF1A FOSL2 CXCR4 RAPGEF2 MYADM RAP1B GPX1
iron ion homeostasis	0.00990099	0.151518	0.498424	1.59105	2	35	FTL FTH1 SOD2 HIF1A SLC11A1 NCOA4 FBXL5 ATP6V1A STEAP4 SLC25A37 SLC40A1 PICALM B2M HMOX2
cell chemotaxis	0.01	0.151789	0.416245	1.53462	1	78	S100A8 C5AR1 S100A9 SPI1 S100A12 DUSP1 AIF1 TREM1 CXCR2 IL17RA IL6R CXCL8 CKLF C5AR2 JAML ITGB2 CXCR1 CSF3R CAMK1D NINJ1 SYK ARRB2 FCER1G RHOG ADAM8 RAC1 LYST LYN PREX1 PADI2 EGR3 CXCR4 DAPK2 ALOX5 CXCL1
response to oxygen levels	0.01	0.151789	0.435171	1.61565	1	79	PMAIP1 SOD2 HIF1A CREBBP TGFBR2 CYBA TMBIM6 FOXO3 ADAM8 EP300 ZFP36L1 PTGS2 RBPJ CBL PLK3 BACH1 RHOA CPEB4 ATP6V1A CFLAR EGLN1 CXCR4 PTEN TLR2 CBFA2T3 CYBB CYB5R4
positive regulation of cell death	0.0100671	0.152189	-0.449997	-1.4267	8	173	HBA1 HBB HBA2 CCL5 RPS6 RPS3 RPL26 RPS7 GZMA IFIT2 LCK UBB LGALS1 ITGB1 SNCA FYN PRF1 ANXA1 SOD1 UCP2 EIF5A PDIA3 PARK7 BIN1 ITGA4 PARP1 MYC CAPN2 C1QBP
central nervous system development	0.0102041	0.152408	0.341321	1.42692	0	183	S100A8 C5AR1 S100A9 TNFRSF1B TYROBP RGS2 AIF1 IRS2 ARPC5 APLP2 BTG2 NUMB AGTPBP1 HIF1A MBOAT7 TLR4 MTPN RARA BASP1 TGFBR2 ARRB2 IFNGR1 PHACTR1 FOXO3 MBP LRRK2 RBPJ ITGAM PPP3CA STAT3 TSPAN2 LYN IGF1R RHOA MARCKS GRN PADI2 CXCR4 PTEN RAPGEF2 NIN TLR2
positive regulation of cell differentiation	0.0102041	0.152408	0.346776	1.44973	0	183	CEBPD FOS TNFRSF1B CEBPB SPAG9 TYROBP HSPA1A IL6R JUNB XKR8 NUMB SDCBP SOD2 HIF1A NCOA1 PLXNC1 EVI2B RARA ARPC2 ACTR2 TGFBR2 DOCK5 RAP1A SYK NFKBID ATP11A ARRB2 MME FOXO3 ADAM8 ZFP36L1 PTGS2 JUND ZFP36 RAC1 PDLIM7 CASS4 TRIB1 STAT3 LYN RHOA LILRB2 PREX1 CR1 EGR3 BCL6 SLC6A6 CXCR4 BTG1 RAPGEF2 CD46 NIN PTPRC HLX TLR2 MAML1 CLEC7A BTK MYADM
positive regulation of phosphorus metabolic process	0.0102041	0.152408	0.320572	1.34018	0	183	SQSTM1 RALBP1 S100A12 AIF1 TXN IL6R IQGAP1 LIMK2 PAK1 SDCBP NCF1 RASSF2 HIF1A MMP9 SLC11A1 TLR4 CHI3L1 OSBPL8 RALB TGFBR2 DDX3X SLCO3A1 RAP1A FGR PTAFR SYK ARRB2 PPP1R15A RAP2C ADAM8 PTGS2 RPS6KA5 LRRK2 PECAM1 RAC1 TNFRSF1A RICTOR CASS4 PAK2 PLAUR DAZAP2 LYN IGF1R RHOA ACSL1 PTPRJ LILRB2 RAPGEF2 PLEK PTPRC CLEC7A ANGPT1 EPHB4 FPR2 TNFRSF14 CSNK2B CD44 DGKZ MAP2K2 CAMP GREM1 HAX1
circulatory system development	0.0103093	0.153366	0.379863	1.58529	0	189	C5AR1 TNFRSF1B TNFAIP2 SPI1 RGS2 IL6R CXCL8 GTF2I JUNB SOD2 QKI KDM6A HIF1A RARA CHI3L1 BASP1 NINJ1 ITGAX TGFBR2 RAP1A KDM6B SYK GLUL ARRB2 CYSLTR1 ADAM8 EP300 ZFP36L1 PTGS2 JAK1 DDIT3 PECAM1 RBPJ TNFRSF1A PDLIM7 SLC12A6 PRKAR1A STAT3 IGF1R RHOA RHOB CFLAR GRN ANPEP EGLN1 EGR3 CXCR4 BTG1 PTEN RAPGEF2 SEMA4A CYBB TYMP ALOX5 PROK2 MAML1 DUSP6 SAT1 ANGPT1 EPHB4
regulation of cell cell adhesion mediated by integrin	0.0104712	0.155157	-0.907683	-1.62899	5	6	CCL5 CD3E SKAP1
anatomical structure maturation	0.0106383	0.156104	0.491357	1.57502	2	37	ABHD2 HIF1A FOXO3 SNX10 LRRK2 DDIT3 RBPJ RHOA PHOSPHO1 SCLT1 ROPN1L CLEC7A BTK GREM1
cell cell adhesion mediated by integrin	0.0108696	0.156104	-0.89116	-1.64559	5	8	CCL5 CD3E ITGB1 SKAP1 ITGA4
connective tissue development	0.0108696	0.156104	0.490772	1.57386	2	38	SPI1 SORL1 NAMPT IL6R KLF7 HIF1A RARA CHI3L1 TGFBR2 MBOAT2 ARRDC3 SULF2 ZNF516 CFLAR DGAT2 CD44 GREM1 SHOX2
inflammatory response	0.0107527	0.156104	0.397824	1.65778	0	188	S100A8 FOS C5AR1 S100A9 TNFRSF1B CEBPB PYCARD S100A12 MMP25 AIF1 TREM1 ALOX5AP CXCR2 IL17RA IL6R HCK CXCL8 NEAT1 FPR1 THEMIS2 NCF1 C5AR2 ITGB2 PJA2 HIF1A MMP9 SLC11A1 TLR4 ADGRE5 SERPINA1 CHI3L1 CAMK1D NINJ1 KDM6B FGR PTAFR SYK CD14 NFKBID IL1R2 CYBA CDK19 CYSLTR1 ADAM8 PTGS2 TLR1 HLA-E RPS6KA5 LRRK2 ZFP36 RBPJ RAC1 TNFRSF1A RICTOR LYZ STAT3 TSPAN2 LYN GRN MEFV BCL6 LY96 CXCR4 PTPRC TLR2 CYBB ALO…
labyrinthine layer development	0.0107991	0.156104	0.784642	1.71971	4	7	JUNB NCOA1 GRB2 ZFP36L1 RBPJ TMED2
phosphatidylserine metabolic process	0.0107991	0.156104	0.780932	1.71158	4	7	OSBPL8 MBOAT2 SERINC1 SERINC5
positive regulation of exosomal secretion	0.0107991	0.156104	0.789768	1.73095	4	7	RAB7A SDCBP CHMP2A VPS4A
positive regulation of ubiquitin dependent protein catabolic process	0.0106383	0.156104	0.491934	1.57687	2	37	HSPA1A AGTPBP1 LAPTM5 LRRK2 PLK3 TRIB1 ZYG11B PTEN RNF19B CBFA2T3 GABARAP BCAP31 SUMO1
response to hormone	0.010989	0.157214	0.384147	1.60424	0	185	FOS ABHD2 SORL1 NAMPT AIF1 IRS2 HSPA1A BTG2 CTSS SGK1 ARPC1B PAK1 WBP2 NCOA1 RXRA RARA TIMP2 RAB31 OSBPL8 TGFBR2 PTAFR NCOA4 CYBA NR3C1 LMO2 FOXO3 GRB2 EP300 ZFP36L1 PTGS2 MBP JUND ZFP36 RAB8B RHOQ ALPL GNAI2 STAT3 LYN IGF1R RHOA PTPRE ACSL1 CFLAR PADI2 BTG1 FOSB TLR2 CYBB TXNIP SH2B2
growth	0.0111111	0.157739	0.347426	1.44875	0	187	S100A8 S100A9 SPAG9 RGS2 CDA HSPA1A ST20 TKT SGK1 IQGAP1 PSAP SDCBP HIF1A PTPN12 MTPN RARA BASP1 NINJ1 TGFBR2 DDX3X CYBA FOXO3 EP300 ZFP36L1 STK40 RBPJ PPP3CA KDM5B PAK2 PRKAR1A STAT3 RHOA PPM1F PTPRJ CFLAR CDKN2D RMI1 BCL6 CXCR4 BTG1 PTEN CPQ NIN HLX SEMA4A
negative regulation of multicellular organismal process	0.0111111	0.157739	0.384391	1.60289	0	187	RAB11FIP1 TNFRSF1B SPI1 SORL1 PYCARD FGL2 TYROBP RGS2 CST3 GTF2I SRGN C5AR2 LAPTM5 KLF7 HIF1A IRF1 SLC11A1 TLR4 RARA LILRB3 PTPN6 TGFBR2 DOCK5 IL1R2 ARRB2 CYBA IFNGR1 TLE3 PTGS2 MBP ARRDC3 RPS6KA5 ZFP36 DDIT3 RBPJ RAC1 TNFRSF1A PPP3CA SERPINB1 TRIB1 GNAI2 CLEC4A LYN RHOA BCL3 GRN MEFV CR1 BCL6 THBD PTEN RAPGEF2 PTPRC HLX SEMA4A TLR2 HMGCR ALOX5 SIRPA TLR8 BTK ANGPT1 B2M CSNK2B ARHGAP4
response to monosaccharide	0.0111524	0.157739	0.482722	1.60497	2	43	IRS2 PTPRN2 SOD2 KLF7 HIF1A TGFBR2 GLUL CYBA FOXO3 PTGS2 PPP3CA IGF1R RHOA RMI1 TXNIP
actin filament severing	0.0115741	0.160065	0.84861	1.61319	4	5	GMFG FMNL1 SVIL
negative regulation of vascular associated smooth muscle cell proliferation	0.0115741	0.160065	0.841638	1.59994	4	5	SOD2 RHOA PTEN PDCD4
positive regulation of cold induced thermogenesis	0.0115607	0.160065	0.573667	1.65127	3	22	G0S2 CEBPB KDM6B SYK ALPL IGF1R ACSL1 ZNF516 CXCR4
positive regulation of exocytosis	0.0115274	0.160065	0.562578	1.59842	3	21	RAB7A RAB3D SDCBP ITGB2 CHMP2A FGR PTAFR SYK ITGAM GAB2
regulation of cyclase activity	0.0115741	0.160065	0.831892	1.58141	4	5	RGS2 P2RY13 CAP1 GNAI2
regulation of toll like receptor 2 signaling pathway	0.0115741	0.160065	0.848313	1.61263	4	5	PJA2 CYBA TLR1 LYN
cell growth	0.0116279	0.160216	0.403041	1.55162	1	102	S100A8 S100A9 SPAG9 RGS2 CDA HSPA1A ST20 SGK1 IQGAP1 SDCBP MTPN TGFBR2 DDX3X CYBA RHOA PTPRJ CDKN2D BCL6 CXCR4 BTG1 NIN SEMA4A ARHGAP4 RASGRP2 MACF1 GREM1 OSGIN1
insulin receptor signaling pathway	0.0118343	0.160239	0.561956	1.63543	3	23	SORL1 NAMPT IRS2 OSBPL8 GRB2 RHOQ GNAI2 IGF1R PTPRE SH2B2 PTPN2
lymphocyte activation	0.0117021	0.160239	-0.421345	-1.37018	10	272	CCL5 NKG7 RPL22 RPS6 RSAD2 RPS3 IL7R TRBC2 TRBC1 CD3D CD3E CD2 CD3G LCK CD81 CD48 CD7 LGALS1 ITGB1 FYN PRF1 ANXA1 SOD1 HLA-DPB1 PRDX2 GPR183 PRDX1 ITM2A XBP1 RORA TCF7 HLA-DRB1 LGALS3 LAT HLA-DPA1 CD74 CD27 CD8B RHOH CD8A SLC25A5 BCL11B IKZF3 ZAP70 MIF TRDC SPN ITGA4 CD84 FBXO7 ITPKB BST2 ITK CCR7 SIT1 XRCC6 PURA LEF1 CD6 RASGRP1 GATA3 GON4L
negative regulation of nik nf kappab signaling	0.0118483	0.160239	0.728295	1.72658	4	10	SPI1 ADGRG3 RASSF2 LITAF DDX3X CPNE1
negative regulation of proteolysis involved in cellular protein catabolic process	0.0118871	0.160239	-0.692142	-1.66301	7	25	RPL5 RPL11 RPS7 HSP90AB1 EIF3H RPL23 PARK7
respiratory system development	0.0118343	0.160239	0.570064	1.65902	3	23	CRISPLD2 RARA CHI3L1 BASP1 TGFBR2 MME EP300 STK40 RBPJ SMCHD1
ribosomal subunit export from nucleus	0.0118243	0.160239	-0.8137	-1.66841	6	12	RPS15 NPM1 RAN
response to extracellular stimulus	0.0120482	0.161827	0.365204	1.43688	1	114	FOS SORL1 AIF1 PMAIP1 SOD2 NCOA1 RXRA RARA GABARAPL2 RALB TGFBR2 GLUL CYBA MAP1LC3B FOXO3 PTGS2 LRRK2 ZFP36 DDIT3 CBL LAMP2 ALPL GNAI2 LYN IGF1R CPEB4 ACSL1 CDKN2D RMI1 DSC2 RRAGD PTPRC CYBB MAP1LC3A
adenylate cyclase modulating g protein coupled receptor signaling pathway	0.0121951	0.162036	0.553888	1.62116	3	24	RGS2 ADGRG3 FPR1 PSAP GNAQ ADGRE5 ARRDC3 GNAI2 RAPGEF2 FPR2
positive regulation of intrinsic apoptotic signaling pathway by p53 class mediator	0.0122807	0.162036	-0.917314	-1.58682	6	5	RPL26 RPS7 UBB EIF5A MYC
positive regulation of transport	0.0121951	0.162036	0.318492	1.344	0	214	S100A8 CEBPB SORL1 PYCARD IRS2 RAB7A OAZ1 CTSS FCN1 SGK1 ABCA7 RAB3D SDCBP SIRPB1 OAZ2 ITGB2 CHMP2A HIF1A RXRA SLC11A1 TLR4 RAB31 OSBPL8 CAMK1D IFNGR2 FGR PTAFR SYK CD14 GLUL ARRB2 CYBA MSN FCER1G ADAM8 HIP1 PTGS2 VMP1 LRRK2 RAB8B ITGAM CBL RHOQ PPP3CA PLK3 GNAI2 ACSL1 PTPRJ CD300LF GAB2 LILRA2 PTPRC TLR2 UBE2D3 SIRPA CLEC7A ACTB ANGPT1 FPR2 B2M AP2M1 DBI ARF6
regulation of translational initiation	0.0122783	0.162036	-0.623293	-1.63876	8	42	CCL5 RPL13A NPM1 EIF3E EIF2AK2 EIF3H EIF3K EIF4A2 HSPB1 EIF4B EIF5B
response to organic cyclic compound	0.0121951	0.162036	0.307295	1.29675	0	214	FOS ABHD2 CEBPB CDA AIF1 HSPA1A BTG2 SGK1 ARPC1B HRH2 PAK1 PMAIP1 SOD2 WBP2 RXRA RARA ACTR2 P2RY13 RALB TGFBR2 RAP1A PTAFR NCOA4 ARRB2 CYBA AQP9 NR3C1 MSN FOXO3 EP300 ZFP36L1 PTGS2 MBP JUND LRRK2 ZFP36 CBL PAK2 ALPL STAT3 LYN IGF1R RHOA ACSL1 CFLAR CDKN2D PADI2 CXCR4 THBD RAPGEF2 FOSB TLR2 CYBB MAP1LC3A DUSP6 TXNIP PELI1 ACTB HNRNPD HDAC1 MT-ND3 RAP1B
neuron differentiation	0.0123457	0.16232	0.381835	1.60944	0	213	IER2 S100A9 CEBPB S100A6 SPAG9 RGS2 APLP2 LST1 BTG2 SGK1 IQGAP1 PAK1 NUMB AGTPBP1 SOD2 KLF7 HIF1A NCOA1 PLXNC1 STX3 MTPN RARA VASP ACTR2 CAMK1D RAP1A MAP4K4 RHOG PHACTR1 FOXO3 EP300 MBP RPS6KA5 LRRK2 DENND5A RBPJ RAC1 TOPORS PPP3CA PAK2 STAT3 TSPAN2 LYN IGF1R RHOA SCLT1 CFLAR GRN BCL6 CXCR4 PTEN RAPGEF2 NIN SEMA4A PICALM SDC2 ACTB EPHB4 B2M ARF6 HDAC1 ARHGAP4
myeloid leukocyte differentiation	0.0123967	0.162418	0.439927	1.56292	2	60	FOS CEBPB SPI1 TYROBP JUNB RASSF2 EVI2B MMP9 TLR4 RARA LILRB3 LBR TGFBR2 SNX10 ZFP36L1 RBPJ TRIB1 TSPAN2 LYN GAB2 TLR2 CBFA2T3 OSCAR
regulation of synaptic plasticity	0.0124611	0.162691	0.540341	1.62836	3	27	SQSTM1 TYROBP STX3 RARA MME PTGS2 LILRB2 PTEN RAPGEF2 ARF1
cell activation	0.0125523	0.163311	-0.397403	-1.31194	11	339	HBB CCL5 NKG7 RPL22 RPS6 RSAD2 RPS3 IL7R TRBC2 PPIA TRBC1 CD3D CD3E CD2 CD3G LCK CD81 CD48 CD7 CST7 LGALS1 ITGB1 SNCA FYN PRF1 ANXA1 VAMP8 SOD1 HLA-DPB1 PRDX2 GPR183 PRDX1 ITM2A XBP1 RORA TCF7 HLA-DRB1 LGALS3 LAT HLA-DPA1 CD74 CD27 CD8B ACTG1 RHOH FLNA IFI35 CD8A SLC25A5 BCL11B IKZF3 ZAP70 MIF TRDC SPN MYL12A ITGA4 CD84 HSPB1 PTGDS FBXO7 ITPKB BST2 RGCC ITK CCR7 SIT1 XRCC6 PURA LEF1 CD6 RASGRP1 G…
response to lipid	0.0126582	0.164117	0.384211	1.61425	0	211	S100A8 FOS ABHD2 S100A9 TNFRSF1B CEBPB SPI1 PYCARD AIF1 HSPA1A SGK1 ARPC1B HCK CXCL8 PAK1 CD55 SOD2 WBP2 RXRA SLC11A1 TLR4 RARA IGF2R LITAF TGFBR2 PTAFR SYK CD14 NCOA4 CYBA NR3C1 MSN CDK19 FOXO3 EP300 ZFP36L1 PTGS2 MBP JUND CSF2RB ZFP36 CBL TRIB1 ALPL STAT3 LYN IGF1R RHOA ACSL1 IFNAR1 LILRB2 CFLAR CDKN2D PADI2 LILRA2 LY96 DGAT2 THBD FOSB TLR2 CYBB TBXAS1 SIRPA TXNIP CXCL1 PELI1
glutamate metabolic process	0.012959	0.166284	0.777694	1.70448	5	7	HAL GLUL MTHFS GCLM
inflammatory response to wounding	0.012959	0.166284	0.778736	1.70677	5	7	HIF1A TLR4 GRN ALOX5 SIGLEC10
response to manganese ion	0.012959	0.166284	0.778398	1.70602	5	7	SOD2 PTGS2 LRRK2 TFRC
regulation of leukocyte degranulation	0.0130548	0.166941	0.639753	1.66135	4	15	SPI1 STXBP2 ITGB2 FGR PTAFR SYK ITGAM LYN GAB2
endomembrane system organization	0.0133333	0.167632	0.376329	1.48223	1	119	FOLR3 SQSTM1 S100A9 RAB7A ABCA7 XKR8 SRGN CHMP2A RAB2A STX3 VPS37B SNX10 VMP1 LRRK2 LYST PLK3 CHMP1B CR1 RTN3 CXCR4 PTEN PTPRC
muscle structure development	0.0133333	0.167632	0.347139	1.36726	1	119	FOS SPAG9 RGS2 BTG2 XKR8 ACTN1 SOD2 QKI MTPN RARA BASP1 NINJ1 KDM6B MYL6 GPCPD1 ATP11A ARRB2 SVIL EP300 ZFP36L1 IFRD1 DDIT3 RBPJ PDLIM7 PPP3CA PRKAR1A RHOA CFLAR EGR3 BTG1 HLX MAML1
regulation of cell death	0.0132518	0.167632	-0.389273	-1.30099	12	448	HBA1 HBB HBA2 RPL10 CCL5 RPS6 RPS3 RPL26 IL7R RPS3A IFIT3 RPS7 PPIA GZMA IFIT2 NPM1 CD3E IFI6 PTMA CD3G LCK UBB HSP90AB1 EIF2AK2 LGALS1 ITGB1 SNCA FYN TPT1 PRF1 ANXA1 ERP29 SOD1 YBX3 PRDX2 XBP1 ANP32B LGALS3 CD74 CD27 UCP2 PLAC8 FLNA CALR EIF5A PDIA3 SLC25A5 RSL1D1 BCL11B HIGD2A PARK7 IKZF3 PA2G4 MTDH BIN1 MIF PRKCH ITGA4 HSP90B1 NONO PARP1 ENO1 MYC HSPB1 FBXO7 CAPN2 C1QBP
response to nitrogen compound	0.0133333	0.167632	0.316614	1.34115	0	234	FOS C5AR1 CEBPB SORL1 RGS2 LAMTOR4 CDA NAMPT AIF1 IRS2 BTG2 TXN HRH2 PMAIP1 GNAQ ITGB2 MMP9 TLR4 RAB31 ACTR2 OSBPL8 RALB RAP1A PTAFR SYK ARRB2 CYBA AQP9 TMBIM6 FCER1G FOXO3 GRB2 ZFP36L1 PTGS2 JUND LRRK2 RAB8B RHOQ PPP3CA UBR2 GNAI2 STAT3 LYN IGF1R RHOA CPEB4 PTPRE CFLAR EGLN1 RRAGD CXCR4 BTG1 UBE2J1 THBD RAPGEF2 FOSB TLR2 CYBB MAP1LC3A SH2B2 PELI1 ACTB FPR2 HNRNPD
thymic t cell selection	0.0133111	0.167632	-0.788196	-1.65494	7	13	CD3D CD3E CD3G CD74 ZAP70 ITPKB CCR7 GATA3
cytokine production	0.0135135	0.168761	0.333901	1.41355	0	219	C5AR1 TNFRSF1B CEBPB SORL1 PYCARD TYROBP AIF1 TREM1 HSPA1A IL17RA FCN1 IL6R IQGAP1 CD55 SRGN C5AR2 LAPTM5 HIF1A IRF1 SLC11A1 MNDA TLR4 RARA CHI3L1 PTPN6 LITAF CLEC4E DDX3X FGR PTAFR SYK CD14 IL1R2 ARRB2 CYBA FCER1G IFNGR1 ADAM8 PTGS2 MBP TLR1 HLA-E RPS6KA5 LRRK2 ZFP36 DDIT3 RAC1 SULF2 SERPINB1 STAT3 CLEC4A LYN BCL3 PTPRJ LILRB2 MEFV CR1 LILRA2 BCL6 LY96 UBE2J1 CD46 PTPRC TLR2 CYBB ALOX5 SIRPA NFA…
regulation of protein phosphorylation	0.0135135	0.168761	0.323416	1.37992	0	239	C5AR1 SQSTM1 RALBP1 SPAG9 SORL1 PYCARD S100A12 RGS2 DUSP1 AIF1 TXN IL6R IQGAP1 LIMK2 PAK1 SDCBP NCF1 GNAQ RASSF2 ITGB2 MMP9 SLC11A1 TLR4 CHI3L1 PTPN6 OSBPL8 RALB TGFBR2 DDX3X SLCO3A1 RAP1A FGR SYK ARRB2 RAP2C ADAM8 UBE2B PTGS2 RPS6KA5 LRRK2 PECAM1 RAC1 TNFRSF1A CBL RICTOR CASS4 PAK2 TRIB1 PLAUR PRKAR1A DAZAP2 LYN RHOA ACSL1 PPM1F PTPRJ CDKN2D ROPN1L PTEN RAPGEF2 PTPRC HMGCR SIRPA DUSP6 CLEC7A TLR…
cell cell signaling	0.0136986	0.169936	0.321236	1.34987	0	226	S100A8 SQSTM1 RAB11FIP1 S100A9 TNFRSF1B STXBP2 TYROBP MPZL1 NAMPT IRS2 HRH2 PTPRN2 SDCBP MCTP2 SRGN GNAQ KLF7 ITGB2 HIF1A STX3 RARA ADGRE5 MIDN DDX3X CTBP2 RAP1A SYK GLUL ARRB2 MME TLE3 FOXO3 UBE2B PTGS2 MBP LRRK2 DDIT3 RAB8B RBPJ RAC1 ITGAM SULF2 PPP3CA KDM5B SLC12A6 GNAI2 LYN RHOA LILRB2 EGR3 SLC6A6 PTEN RAPGEF2 TLR2 ALOX5 CYB5R4 IL1RAP TMEM170B CDK14 GABARAP BTK LRRC4 HDAC1 CSNK2B DGKZ RAP1B M…
cellular response to oxygen containing compound	0.0136986	0.169936	0.360485	1.53406	0	240	FOS TNFRSF1B CEBPB SPI1 SORL1 PYCARD LAMTOR4 NAMPT AIF1 IRS2 TXN SGK1 HCK CXCL8 HRH2 PTPRN2 CD55 SOD2 NCF1 GNAQ KLF7 HIF1A RXRA MMP9 TLR4 RARA RAB31 ACTR2 OSBPL8 LITAF RAP1A KDM6B PTAFR CD14 NCOA4 ARRB2 CYBA AQP9 NR3C1 MSN CDK19 FOXO3 GRB2 ZFP36L1 PTGS2 LRRK2 ZFP36 RAB8B RHOQ PPP3CA TRIB1 UBR2 GNAI2 STAT3 LYN IGF1R RHOA CPEB4 PTPRE RHOB LILRB2 CFLAR LILRA2 RRAGD LY96 DGAT2 RAPGEF2 TP53INP1 TLR2 C…
response to wounding	0.0137931	0.170541	0.358456	1.41776	1	122	S100A8 ABHD2 TYROBP AIF1 PAK1 ACTN1 MAP2K4 SOD2 GNAQ JAML CHMP2A HIF1A SLC11A1 TLR4 SERPINA1 PTPN6 LCP1 ITPK1 TLN1 TGFBR2 SYK WAS FCER1G ENTPD1 ZFP36L1 ZFP36 RAC1 PPP3CA PLAUR JMJD1C LYN IGF1R RHOA CHMP1B CFLAR GRN CXCR4 THBD PTEN PLEK ALOX5 CLEC7A ACTB SIGLEC10 CD44 DGKZ MACF1
positive regulation of response to external stimulus	0.0138889	0.170596	0.343377	1.37861	1	135	S100A8 C5AR1 S100A9 CEBPB SPI1 PYCARD S100A12 TYROBP AIF1 ALOX5AP IL17RA FCN1 IL6R HCK CXCL8 PAK1 NEAT1 MNDA STX3 TLR4 PUM2 CREBBP CAMK1D NINJ1 SYK CYBA CDK19 ADAM8 EP300 PTGS2 HLA-E LRRK2 RAC1 TNFRSF1A PAK2 LYN IGF1R PPM1F SLC15A4 GRN USP15 LILRA2 LY96 CXCR4 THBD TLR2 DAPK2 CLEC7A TLR8 BTK FPR2
transcytosis	0.0138889	0.170596	0.825659	1.56957	5	5	FCGRT PTAFR IGF1R PICALM
leukocyte chemotaxis	0.0139535	0.17068	0.425067	1.51259	2	66	S100A8 C5AR1 S100A9 SPI1 S100A12 DUSP1 AIF1 TREM1 CXCR2 IL17RA IL6R CXCL8 CKLF C5AR2 JAML ITGB2 CXCR1 CSF3R CAMK1D NINJ1 SYK FCER1G ADAM8 RAC1 LYST LYN PREX1 PADI2 CXCR4 DAPK2 ALOX5 CXCL1
positive regulation of interleukin 8 production	0.0141243	0.17068	0.593313	1.62342	4	19	PYCARD HSPA1A FCN1 TLR4 CHI3L1 SYK CD14 TLR1 DDIT3 STAT3 LILRA2 TLR2 CLEC7A TLR8
regulation of cellular component movement	0.0140845	0.17068	0.338425	1.41886	0	227	C5AR1 ABHD2 SPI1 SPAG9 S100A11 SORL1 PYCARD DUSP1 AIF1 IRS2 ADGRG3 SGK1 IL6R CXCL8 PAK1 ACTN1 NUMB SDCBP SOD2 C5AR2 HIF1A PLXNC1 MMP9 TLR4 OSBPL8 CAMK1D ITGAX TGFBR2 DOCK5 FGR PTAFR MAP4K4 GLUL WAS MSN RHOG PHACTR1 FOXO3 RAP2C ADAM8 PTGS2 PECAM1 RAC1 PPP3CA CASS4 TRIB1 GNAI2 STAT3 PKN2 LYN IGF1R RHOA PPM1F PTPRJ RHOB GRN PADI2 BCL6 DSC2 CXCR4 PTEN RAPGEF2 PTPRC TP53INP1 SEMA4A DAPK2 CCDC125 CLEC7…
regulation of myeloid leukocyte mediated immunity	0.0141243	0.17068	0.592471	1.62112	4	19	SPI1 STXBP2 TYROBP ITGB2 FGR PTAFR SYK HLA-E ITGAM LYN GAB2 BTK
reproduction	0.0140845	0.17068	0.323057	1.35443	0	227	FOLR3 FOS ABHD2 CEBPB RGS2 DUSP1 LIMK2 JUNB PSAP QKI HIF1A NCOA1 MMP9 RARA IGF2R BASP1 ACTR2 PTPN6 TGFBR2 DDX3X PTAFR NCOA4 ARRB2 AGO4 MME FOXO3 SLC19A1 GRB2 PI3 ZFP36L1 UBE2B PTGS2 ACOX1 VMP1 LRRK2 RBPJ CBL KDM5B ALPL UBR2 STAT3 IGF1R RMI1 BCL6 ROPN1L BTG1 UBE2J1 THBD PTEN CD46 FOSB SLCO4C1 PROK2
regulation of heart growth	0.014218	0.171258	0.722286	1.71234	5	10	RGS2 BASP1 TGFBR2 RBPJ PTEN DUSP6
negative regulation of cell growth	0.0144928	0.173449	0.486781	1.56106	3	38	SPAG9 RGS2 CDA HSPA1A ST20 DDX3X PTPRJ CDKN2D BCL6 BTG1 SEMA4A ARHGAP4 GREM1 OSGIN1
regulation of b cell mediated immunity	0.0144509	0.173449	0.562044	1.61781	4	22	CD55 PTPN6 HLA-E SLC15A4 CR1 BCL6 CD46 PTPRC BTK NDFIP1
cellular response to endogenous stimulus	0.0149254	0.176365	0.339628	1.44999	0	258	FOS ABHD2 CEBPB SPI1 SORL1 LAMTOR4 NAMPT AIF1 IRS2 HSPA1A CTSS SGK1 CXCL8 HRH2 IQGAP1 PAK1 SDCBP WBP2 PTPN12 NCOA1 RXRA TLR4 RARA UBE2D1 RAB31 ACTR2 OSBPL8 CREBBP TGFBR2 RAP1A PTAFR NCOA4 ARRB2 CYBA AQP9 NR3C1 LMO2 FOXO3 GRB2 EP300 ZFP36L1 PTGS2 LRRK2 ZFP36 RAB8B RBPJ SULF2 CBL RHOQ KDM5B PAK2 ACAP2 UBR2 GNAI2 STAT3 LYN IGF1R RHOA CPEB4 PTPRE ACSL1 CFLAR PADI2 USP15 EGR3 RRAGD RAPGEF2 FOSB CYBB U…
exocytosis	0.0148515	0.176365	0.400384	1.44412	2	72	RAB11FIP1 TNFAIP2 SPI1 STXBP2 RAB7A HCK PAK1 RAB3D SDCBP ITGB2 CHMP2A STX3 RAB31 RALB CTBP2 RAP1A FGR PTAFR SYK LRRK2 RAB8B ITGAM CBL GNAI2 LYN GAB2 PLEK LAT2
neurogenesis	0.0149254	0.176365	0.37408	1.60201	0	259	S100A8 C5AR1 IER2 S100A9 TNFRSF1B CEBPB S100A6 SPAG9 SORL1 RGS2 APLP2 LST1 BTG2 SGK1 IQGAP1 PAK1 NUMB AGTPBP1 SOD2 KLF7 HIF1A NCOA1 PLXNC1 MBOAT7 STX3 TLR4 MTPN RARA VASP ACTR2 CAMK1D RAP1A MAP4K4 MME RHOG IFNGR1 PHACTR1 FOXO3 EP300 MBP RPS6KA5 LRRK2 DENND5A RBPJ RAC1 TOPORS PPP3CA PAK2 STAT3 TSPAN2 LYN IGF1R RHOA SCLT1 CFLAR GRN BCL6 CXCR4 PTEN RAPGEF2 NIN SEMA4A TLR2 PICALM SDC2 ACTB EPHB4 FPR2…
response to abiotic stimulus	0.0149254	0.176365	0.352579	1.50204	0	257	FOS HSPA6 AIF1 HSPA1A ST20 BTG2 CTSS TXN ABCA7 PMAIP1 MAP2K4 IKBIP SOD2 GNAQ HIF1A IRF1 MMP9 TLR4 MTPN TMEM120A CHI3L1 CREBBP TSC22D3 TGFBR2 DDX3X PTAFR CD14 ARRB2 CYBA AQP9 MME TMBIM6 FOXO3 GRB2 ADAM8 EP300 ZFP36L1 UBE2B PTGS2 JUND RBPJ TNFRSF1A CBL PLK3 NABP1 SLC12A6 BACH1 LYN IGF1R RHOA CPEB4 BCL3 ZNF516 ATP6V1A RHOB CFLAR CDKN2D EGLN1 CXCR4 THBD PTEN FOSB PTPRC TP53INP1 TLR2 CBFA2T3 HMGCR CYB…
cellular response to calcium ion	0.0151899	0.177802	0.649029	1.65856	5	14	FOS ALOX5AP IQGAP1 JUNB JUND FOSB RASGRP2 CPNE1
positive regulation of developmental process	0.0151515	0.177802	0.357457	1.53018	0	260	CEBPD FOS C5AR1 TNFRSF1B CEBPB RALBP1 SPAG9 YPEL3 SORL1 TYROBP HSPA1A IL6R CXCL8 JUNB XKR8 NUMB SDCBP SOD2 HIF1A NCOA1 PLXNC1 EVI2B RARA ARPC2 CHI3L1 BASP1 ACTR2 NINJ1 ITGAX TGFBR2 DOCK5 RAP1A SYK NFKBID ATP11A ARRB2 MME CYSLTR1 FOXO3 ADAM8 ZFP36L1 PTGS2 JUND JAK1 ZFP36 RBPJ RAC1 TNFRSF1A PDLIM7 KDM5B CASS4 TRIB1 STAT3 LYN IGF1R RHOA RHOB LILRB2 PREX1 GRN CR1 EGR3 BCL6 SLC6A6 CXCR4 BTG1 RAPGEF2 C…
regulation of multicellular organismal development	0.0151515	0.177802	0.354424	1.51719	0	260	FOS C5AR1 TNFRSF1B CEBPB SPI1 SORL1 FGL2 TYROBP RGS2 HSPA1A CXCL8 GTF2I NUMB SRGN RASSF2 KLF7 HIF1A IRF1 PLXNC1 EVI2B MMP9 TLR4 RARA CHI3L1 LILRB3 BASP1 CSF3R ACTR2 PTPN6 NINJ1 ITGAX TGFBR2 MBOAT2 SYK NFKBID GLUL MME CYSLTR1 FOXO3 ADAM8 ZFP36L1 MBP JAK1 ZFP36 RBPJ TNFRSF1A PPP3CA TRIB1 STAT3 LYN RHOA PHOSPHO1 RHOB LILRB2 GRN EGLN1 CR1 EGR3 BCL6 CXCR4 SOS2 BTG1 PTEN RAPGEF2 CD46 NIN PTPRC HLX SEMA…
t cell apoptotic process	0.0152672	0.178149	-0.71665	-1.6638	9	21	CCL5 RPS6 IL7R LGALS3 CD27
cell projection organization	0.0153846	0.17896	0.336078	1.43848	0	262	S100A9 S100A6 SPAG9 RGS2 AIF1 ARPC5 APLP2 LST1 BTG2 SGK1 IQGAP1 LIMK2 PAK1 NUMB SDCBP KLF7 PLXNC1 STX3 ARPC2 VASP ACTR2 CAMK1D RAP1A MAP4K4 WAS RHOG PHACTR1 SNX10 RAP2C EP300 UBE2B MBP RP2 RPS6KA5 LRRK2 RAB8B DENND5A RAC1 RHOQ PPP3CA PAK2 TSPAN2 PKN2 CDC42EP2 LYN IGF1R RHOA SCLT1 CFLAR GRN CXCR4 PTEN RAPGEF2 ALPK1 NIN PLEK SEMA4A EVI5 PICALM SDC2 CLCN4 ACTB EPHB4 B2M ARF6 CD44 ARHGAP4 RAP1B MACF1
t cell differentiation	0.0155689	0.180541	-0.492502	-1.49099	12	107	RPL22 RPS6 RSAD2 IL7R CD3D CD3E CD2 CD3G LCK ANXA1 SOD1 PRDX2 GPR183 XBP1 RORA TCF7 HLA-DRB1 CD74 CD27 RHOH CD8A BCL11B ZAP70 SPN ITPKB ITK CCR7 LEF1 RASGRP1 GATA3 CAMK4
negative regulation of developmental process	0.015748	0.181218	0.329549	1.3312	1	154	SPI1 SPAG9 SORL1 FGL2 RGS2 CST3 GTF2I SRGN SOD2 KLF7 HIF1A IRF1 MMP9 TLR4 RARA LILRB3 TGFBR2 FOXO3 ZFP36L1 MBP ZFP36 DDIT3 RBPJ PPP3CA TRIB1 STAT3 LYN RHOA CFLAR CR1 BCL6 PTEN RAPGEF2 TP53INP1 HLX SEMA4A TLR2 ALOX5 JDP2 B2M ARF6 HDAC1 ARHGAP4
positive regulation of gene expression	0.0157729	0.181218	-0.407462	-1.33534	14	311	RPS4X CCL5 RPL5 ISG15 RSAD2 RPS3 RPL26 RPL11 IL7R S100A10 RPS7 NPM1 CD3E CD2 EIF3E EEF2 CD81 HSPA8 YBX1 EIF2AK2 ANXA1 ERP29 IFI16 SOD1 YBX3 ETS1 HLA-DPB1 NCL OAS3 XBP1 RORA HLA-DPA1 CD74 RPL23 OAS2 ACTG1 CALR ANXA2 EIF5A OAS1 PARK7 PKM BTN3A2 MIF SPN RPS27L CD84 ENO1 MYC HSPB1 C1QBP RBM3 EZR RGCC ITK CCR7 LIMS1 RBMX EIF3D SPON2 LEF1 CD6 RASGRP1 PYHIN1 GATA3 EIF2S3
supramolecular fiber organization	0.015748	0.181218	0.345079	1.39393	1	154	PYCARD MSRB1 AIF1 GMFG HSPA1A ARPC5 BID CST3 ARPC1B HCK LIMK2 PAK1 ACTN1 MTPN ARPC2 VASP ACTR2 LCP1 COTL1 MYO1F WAS RHOG PHACTR1 GRB2 SVIL HIP1 RAC1 ARPC3 RICTOR PLK3 CASS4 PAK2 PRKAR1A CDC42EP2 RHOA PPM1F MARCKS RHOB CFLAR PREX1 WIPF1 KRT23 NIN PLEK
antifungal innate immune response	0.016317	0.181333	0.78735	1.59358	6	6	SPI1 CLEC4E CLEC4A USP15 CLEC7A
memory	0.0160428	0.181333	0.63457	1.6654	5	16	CEBPB SGK1 ABCA7 PJA2 PTGS2
n terminal protein amino acid acetylation	0.016317	0.181333	0.78502	1.58887	6	6	NAA50 CREBBP EP300 NAA16
negative regulation of organic acid transport	0.016317	0.181333	0.788597	1.59611	6	6	RGS2 IRS2 SLC43A2 SLC43A1
positive regulation of catabolic process	0.015873	0.181333	0.333456	1.34977	1	157	TNFRSF1B SORL1 IRS2 HSPA1A ST20 BTG2 RAB7A OAZ1 AGTPBP1 OAZ2 LAPTM5 HIF1A PTTG1IP RALB TP53INP2 MSN FOXO3 ADAM8 ZFP36L1 LRRK2 WWP2 ZFP36 PLK3 FBXL5 TRIB1 SNX18 MEFV ZYG11B PLIN5 PTEN RNF19B TP53INP1 CBFA2T3
positive regulation of catalytic activity	0.016129	0.181333	0.305733	1.30198	0	272	S100A8 C5AR1 S100A9 RALBP1 SORL1 PYCARD S100A12 HSPA1A ST20 BID TXN IL6R IQGAP1 PAK1 PSAP PMAIP1 NCF1 GNAQ RASSF2 LAPTM5 ITGB2 HIF1A SLC11A1 TLR4 CHI3L1 OSBPL8 RALB TGFBR2 DDX3X RAP1A SERINC1 FGR PTAFR SYK MAP4K4 CYBA RHOG PPP1R15A ADAM8 HIP1 MBP ARRDC3 LRRK2 TOPORS ITGAM RICTOR CASS4 PAK2 GNAI2 STAT3 DAZAP2 LYN IGF1R RHOA ACSL1 PPM1F CFLAR PREX1 GRN SNX18 MEFV CR1 SOS2 PLIN5 PTEN RAPGEF2 PLEK PT…
process utilizing autophagic mechanism	0.016129	0.181333	0.323731	1.31442	1	158	S100A8 SQSTM1 S100A9 PYCARD RAB7A MCL1 PSAP RGS19 CHMP2A HIF1A NRBF2 ATP6V0B GABARAPL2 RALB ATP6V1B2 TP53INP2 USP10 VPS37B TMBIM6 MAP1LC3B FOXO3 EP300 VMP1 LRRK2 DDIT3 TECPR2 PLK3 LAMP2 STAT3 ATP6V0A1 WDFY4 ATG16L2 ATP6V1A CHMP1B SNX18 MEFV RRAGD TP53INP1 DAPK2 MAP1LC3A
regulation of intrinsic apoptotic signaling pathway by p53 class mediator	0.0161551	0.181333	-0.750967	-1.6317	9	15	RPL26 RPS7 UBB CD74 EIF5A MIF MYC
regulation of metallopeptidase activity	0.016317	0.181333	0.790158	1.59927	6	6	SORL1 TIMP2 MBP STAT3 PICALM
regulation of osteoblast differentiation	0.0160428	0.181333	0.630694	1.65523	5	16	CEBPD CEBPB IL6R RASSF2 JUND PDLIM7 GREM1 REST
regulation of vasculature development	0.0160643	0.181333	0.454908	1.55666	3	52	C5AR1 CXCL8 GTF2I HIF1A CHI3L1 NINJ1 ITGAX TGFBR2 GLUL CYSLTR1 JAK1 STAT3 RHOB GRN EGLN1 CXCR4 BTG1 SEMA4A CYBB ALOX5
regulation of myeloid cell differentiation	0.0163934	0.181641	0.424788	1.49838	3	58	FOS CEBPB SPI1 TYROBP HSPA1A RASSF2 HIF1A EVI2B TLR4 RARA LILRB3 CSF3R FOXO3 ZFP36L1 ZFP36 TRIB1 STAT3 LYN
cellular carbohydrate metabolic process	0.0165289	0.182601	0.434496	1.54363	3	60	MGAM IRS2 PMAIP1 MIDN ITPK1 PTAFR EP300 STK40 IMPA2 STAT3 PGD DGAT2 PTEN PLEK CBFA2T3 HK3
cognition	0.0166667	0.183579	0.445791	1.53263	3	54	FOS C5AR1 CEBPB BTG2 SGK1 ABCA7 PJA2 HIF1A ACTR2 MME EP300 PTGS2 LILRB2 PTEN TLR2 HMGCR PICALM B2M
endosome transport via multivesicular body sorting pathway	0.0174564	0.189483	0.668604	1.6856	6	13	CHMP2A TMEM50A LYST CHMP1B LEPROTL1
granulocyte differentiation	0.0174564	0.189483	0.671264	1.6923	6	13	SPI1 EVI2B RARA LBR TRIB1 CBFA2T3 HAX1
membrane docking	0.017341	0.189483	0.556918	1.60306	5	22	STXBP2 RAB7A RAB3D STX3 RALB CTBP2 MSN VMP1 RAB8B PLEK
negative regulation of protein catabolic process	0.0173797	0.189483	-0.598246	-1.6072	12	46	RPL5 RPL11 RPS7 HSP90AB1 SNCA FYN EIF3H RPL23 FLNA ANXA2 PARK7 ATRAID
outflow tract morphogenesis	0.0172786	0.189483	0.770169	1.68799	7	7	HIF1A TGFBR2 RBPJ ZFPM1
cytoskeleton organization	0.0175439	0.18988	0.325941	1.39118	0	287	S100A8 S100A9 PYCARD TYROBP MSRB1 AIF1 GMFG HSPA1A ARPC5 CEP63 ARPC1B HCK IQGAP1 LIMK2 PAK1 ACTN1 SDCBP CHMP2A FMNL1 MTPN ARPC2 VASP ACTR2 MAST3 LCP1 TLN1 CAP1 COTL1 DYNC1LI1 MYO1F WAS MSN RHOG PHACTR1 GRB2 SVIL HIP1 UBE2B RAC1 ARPC3 PDLIM7 RHOQ RICTOR PLK3 CASS4 PAK2 ARHGAP26 PRKAR1A CDC42EP2 RHOA PPM1F CHMP1B MARCKS RHOB TUBA1A CFLAR PREX1 WIPF1 BCL6 KRT23 BICD2 NIN PLEK
epithelial cell differentiation	0.0177515	0.190207	0.377356	1.44652	2	101	CEBPB CEP63 IQGAP1 PSAP KLF7 HIF1A MMP9 RARA BASP1 TAGLN2 RAP1A KDM6B MSN RAP2C ZFP36L1 ZFP36 PECAM1 RBPJ TNFRSF1A KDM5B RHOA FOSL2 KRT23 CXCR4 SULT1B1 BTG1 CSTA RAPGEF2 TXNIP MYADM KAZN HDAC1 RAP1B GREM1
mapk cascade	0.0176991	0.190207	0.327509	1.33513	1	168	C5AR1 SPI1 SPAG9 SORL1 PYCARD S100A12 RGS2 DUSP1 IQGAP1 PAK1 ABCA7 SDCBP MAP2K4 NCF1 RASSF2 C5AR2 LAPTM5 PJA2 TLR4 CHI3L1 PTPN6 RAP1A SYK MAP4K4 ARRB2 RNF149 GRB2 ADAM8 ZFP36L1 MBP STK40 LRRK2 ZFP36 PAK2 TRIB1 GNAI2 RELL1 LYN IGF1R PTPRJ CFLAR PTEN RAPGEF2 PTPRC HMGCR MAP3K2 SIRPA DUSP6 CLEC7A
morphogenesis of an endothelium	0.0177778	0.190207	0.740923	1.69439	7	8	ITGAX RBPJ RHOA RHOB CXCR4 CSNK2B CCM2
secretion	0.0176991	0.190207	0.340276	1.38833	1	167	S100A8 RAB11FIP1 TNFRSF1B TNFAIP2 SPI1 STXBP2 IRS2 RAB7A SGK1 HCK HRH2 PTPRN2 PAK1 CKLF RAB3D SDCBP MCTP2 KLF7 ITGB2 CHMP2A HIF1A STX3 TLR4 RAB31 MIDN RALB CTBP2 RAP1A FGR PTAFR SYK GLUL CYBA AQP9 SNX10 ADAM8 LRRK2 RAB8B TNFRSF1A ITGAM CBL PPP3CA KDM5B GNAI2 LYN GAB2 PLEK LAT2 TLR2 HMGCR ALOX5
response to growth factor	0.0182927	0.195157	0.357377	1.38558	2	110	FOS IER2 TNFRSF1B SPI1 SORL1 HSPA1A CXCL8 IQGAP1 SDCBP HIF1A PTPN12 TLR4 UBE2D1 CREBBP TGFBR2 RAP1A ARRB2 NR3C1 FOXO3 EP300 ZFP36L1 ZFP36 RBPJ SULF2 CBL KDM5B PAK2 ACAP2 STAT3 IGF1R CFLAR USP15 EGR3 RAPGEF2 UBE2D3 DUSP6
endosomal transport	0.0185185	0.197003	0.417255	1.49339	3	67	SQSTM1 SPAG9 SORL1 RAB7A CHMP2A TMEM50A AP5B1 WAS LRRK2 DENND5A LYST ACAP2 CHMP1B CMTM6 SNX18 REPS2 EVI5 PICALM ARF6 ANKRD50 SNX2 LEPROTL1
protein nitrosylation	0.018648	0.197817	0.772727	1.56399	7	6	S100A8 S100A9 TXN
cell migration	0.0188679	0.198459	0.402198	1.71572	0	292	S100P S100A8 C5AR1 ABHD2 S100A9 SPI1 SPAG9 S100A11 SORL1 PYCARD S100A12 DUSP1 AIF1 TREM1 IRS2 ADGRG3 ARPC5 SELPLG CXCR2 IL17RA SGK1 IL6R HCK CXCL8 IQGAP1 PAK1 CKLF NUMB SDCBP SOD2 C5AR2 JAML ITGB2 HIF1A FMNL1 PLXNC1 MBOAT7 MMP9 TLR4 CXCR1 CSF3R OSBPL8 CAMK1D NINJ1 ITGAX LCP1 TGFBR2 CAP1 DOCK5 FGR PTAFR SYK MAP4K4 MEGF9 GLUL ARRB2 MSN FCER1G RHOG PHACTR1 FOXO3 RAP2C ADAM8 PTGS2 LRRK2 PECAM1 RAC1 L…
regulation of cell differentiation	0.0188679	0.198459	0.304183	1.30791	0	315	CEBPD FOS TNFRSF1B CEBPB SPI1 SPAG9 SORL1 FGL2 TYROBP RGS2 HSPA1A IL6R JUNB XKR8 NUMB SDCBP SOD2 RASSF2 KLF7 HIF1A IRF1 NCOA1 PLXNC1 EVI2B MMP9 TLR4 RARA ARPC2 LILRB3 CSF3R ACTR2 PTPN6 TGFBR2 MBOAT2 DOCK5 RAP1A SYK NFKBID ATP11A ARRB2 MME FOXO3 ADAM8 ZFP36L1 PTGS2 MBP JUND LRRK2 ZFP36 DDIT3 RBPJ RAC1 TNFRSF1A PDLIM7 PPP3CA CASS4 TRIB1 STAT3 LYN RHOA LILRB2 PREX1 GRN CR1 EGR3 BCL6 SLC6A6 CXCR4 SOS…
regulation of cell shape	0.0188679	0.198459	0.521772	1.60344	5	30	LST1 HCK ITGB2 FMNL1 PLXNC1 FGR MSN RHOG RAC1 RHOQ CDC42EP2 RHOA RHOB CDC42SE1 SEMA4A
positive regulation of multicellular organismal process	0.0192308	0.200021	0.312765	1.36253	0	325	FOS C5AR1 G0S2 TNFRSF1B CEBPB SORL1 PYCARD TYROBP RGS2 AIF1 HSPA1A IL17RA FCN1 IL6R CXCL8 HRH2 ABCA7 CD55 NUMB SDCBP LAPTM5 HIF1A IRF1 PLXNC1 EVI2B SLC11A1 MNDA TLR4 MTPN RARA CHI3L1 BASP1 ACTR2 NINJ1 ITGAX CLEC4E TGFBR2 DDX3X KDM6B FGR PTAFR SYK CD14 NFKBID ARRB2 CYBA MME FCER1G IFNGR1 CYSLTR1 FOXO3 ADAM8 ZFP36L1 PTGS2 MBP TLR1 HLA-E LRRK2 JAK1 DDIT3 RAB8B RBPJ SULF2 PPP3CA KDM5B TRIB1 ALPL GNAI…
regulation of phosphorus metabolic process	0.0192308	0.200021	0.307289	1.33958	0	322	C5AR1 SQSTM1 RALBP1 SPAG9 SORL1 PYCARD S100A12 RGS2 DUSP1 CDA AIF1 IRS2 TXN IL6R IQGAP1 LIMK2 PAK1 SDCBP NCF1 GNAQ RASSF2 ITGB2 HIF1A MMP9 SLC11A1 TLR4 NRBF2 CHI3L1 MIDN PTPN6 OSBPL8 RALB BOD1L1 TGFBR2 DDX3X SLCO3A1 RAP1A FGR PTAFR SYK ARRB2 PPP1R15A RAP2C ADAM8 EP300 UBE2B PTGS2 RPS6KA5 LRRK2 PECAM1 RAC1 TNFRSF1A CBL RICTOR CASS4 PAK2 TRIB1 PLAUR PRKAR1A GNAI2 STAT3 DAZAP2 LYN IGF1R RHOA ACSL1 P…
response to endogenous stimulus	0.0192308	0.200021	0.340983	1.47104	0	309	FOS IER2 ABHD2 CEBPB SPI1 SORL1 LAMTOR4 NAMPT AIF1 IRS2 HSPA1A BTG2 CTSS SGK1 ARPC1B CXCL8 HRH2 IQGAP1 PAK1 SDCBP WBP2 ITGB2 PTPN12 NCOA1 RXRA TLR4 RARA TIMP2 UBE2D1 RAB31 ACTR2 OSBPL8 CREBBP TGFBR2 RAP1A PTAFR SYK NCOA4 ARRB2 CYBA AQP9 NR3C1 FCER1G LMO2 FOXO3 GRB2 EP300 ZFP36L1 PTGS2 MBP JUND LRRK2 ZFP36 RAB8B RBPJ SULF2 CBL RHOQ KDM5B PAK2 ACAP2 ALPL UBR2 GNAI2 STAT3 LYN IGF1R RHOA CPEB4 PTPRE …
tissue development	0.0192308	0.200021	0.352842	1.50391	0	299	FOS CEBPB SPI1 SORL1 RGS2 DUSP1 NAMPT BTG2 CEP63 IL6R HCK IQGAP1 JUNB PAK1 PSAP SDCBP SRGN KLF7 ITGB2 HIF1A MMP9 MTPN RARA CHI3L1 VASP BASP1 S100A4 TAGLN2 ITGAX LCP1 ITPK1 TGFBR2 MBOAT2 RAP1A KDM6B MYL6 FGR GPCPD1 MEGF9 ARRB2 WAS MSN SNX10 GRB2 SVIL RAP2C EP300 ZFP36L1 PTGS2 ARRDC3 ZFP36 PECAM1 RBPJ RAC1 TNFRSF1A ITGAM SULF2 PPP3CA KDM5B ALPL PRKAR1A RHOA PHOSPHO1 ZNF516 RHOB CFLAR FOSL2 KRT23 CX…
neutrophil mediated immunity	0.0193705	0.200915	0.696325	1.68495	7	11	SPI1 STXBP2 TREM1 ITGB2 PTAFR SYK ITGAM
positive regulation of secretion	0.019685	0.20305	0.423492	1.5003	4	57	S100A8 IRS2 RAB7A RAB3D SDCBP ITGB2 CHMP2A HIF1A TLR4 FGR PTAFR SYK GLUL CYBA ADAM8 RAB8B ITGAM GNAI2 GAB2 TLR2
positive thymic t cell selection	0.0196429	0.20305	-0.83441	-1.58462	10	9	CD3D CD3E CD3G CD74 ZAP70 ITPKB
protein polymerization	0.019802	0.203693	0.395354	1.43385	3	73	PYCARD MSRB1 AIF1 HSPA1A ARPC5 ARPC1B HCK PAK1 CHMP2A MTPN ARPC2 VASP COTL1 WAS GRB2 SVIL RAC1 ARPC3 RICTOR CDC42EP2 RHOA PREX1 NIN
negative regulation of signaling	0.02	0.20375	0.284039	1.21941	0	313	RAB11FIP1 SPI1 SORL1 PYCARD RGS2 DUSP1 ADGRG3 HSPA1A BID RAB7A MCL1 CXCL8 ABCA7 SOD2 RASSF2 LAPTM5 KLF7 RGS19 HIF1A PTPN12 SEC14L1 MMP9 TLR4 UBE2D1 PTTG1IP MIDN PTPN6 LITAF C16orf72 DDX3X RAP1A USP10 IL1R2 ARRB2 TMBIM6 IVNS1ABP TLE3 RNF149 PPP1R15A FOXO3 UBE2B PTGS2 ARRDC3 LRRK2 WWP2 DDIT3 SULF2 CBL PPP3CA TRIB1 PLAUR UBR2 GNAI2 LYN IGF1R RHOA PTPRE BCL3 PTPRJ CD300LF LILRB2 CFLAR CDKN2D PADI2 LI…
regulated exocytosis	0.0200803	0.20375	0.448882	1.51747	4	49	RAB11FIP1 SPI1 STXBP2 HCK RAB3D ITGB2 STX3 RAB31 CTBP2 RAP1A FGR PTAFR SYK LRRK2 ITGAM CBL GNAI2 LYN GAB2 PLEK LAT2 BTK RAP1B
regulation of receptor internalization	0.0199501	0.20375	0.658926	1.6612	7	13	NUMB SDCBP ANKRD13A SYK ARRB2 ANGPT1 AP2M1 GREM1 ARF1
response to estrogen	0.0199501	0.20375	0.652693	1.64548	7	13	ARPC1B WBP2 RARA TGFBR2 NCOA4 EP300
response to ketone	0.0200803	0.20375	0.436042	1.4921	4	52	FOS ABHD2 CDA SGK1 WBP2 PTAFR NCOA4 CYBA NR3C1 MSN FOXO3 MBP CBL IGF1R CFLAR FOSB TLR2 CYBB TXNIP HNRNPD
negative regulation of response to cytokine stimulus	0.0203125	0.204992	-0.713346	-1.60894	12	18	CCL5 ISG15 SAMHD1 SIGIRR OAS3 PARP14 OAS1 STAT2
regulation of protein serine threonine kinase activity	0.0203046	0.204992	0.378916	1.42286	3	84	SORL1 PYCARD S100A12 RGS2 DUSP1 IQGAP1 PAK1 TLR4 PTPN6 RALB DDX3X SYK ADAM8 LRRK2 RICTOR TRIB1 PRKAR1A DAZAP2 LYN RHOA ACSL1 PTPRJ CDKN2D PTEN RAPGEF2 PTPRC HMGCR
negative regulation of cell activation	0.0204918	0.206244	0.420473	1.48316	4	58	CEBPB SPI1 FGL2 TYROBP LST1 LAPTM5 IRF1 MNDA PTPN6 FGR PRKAR1A LYN CD300LF LILRB2 GRN CR1 BCL6 THBD PTPRC HLX PELI1 BTK TNFRSF14
cellular component morphogenesis	0.020979	0.21058	0.335561	1.32568	2	123	S100A6 SPAG9 APLP2 SGK1 IQGAP1 PAK1 NUMB KLF7 PLXNC1 VASP ACTR2 MAP4K4 RHOG PHACTR1 MBP RPS6KA5 LRRK2 RAC1 PPP3CA PAK2 PRKAR1A IGF1R RHOA CFLAR CXCR4 PTEN RAPGEF2 NIN SEMA4A TLR2 PICALM SDC2 ACTB EPHB4 CD44 ARHGAP4 MACF1
endothelial cell development	0.0214477	0.211867	0.611092	1.63272	7	17	RAP1A MSN RAP2C PECAM1 TNFRSF1A RAPGEF2 MYADM RAP1B GPX1 CCM2
negative regulation of tumor necrosis factor superfamily cytokine production	0.0214477	0.211867	0.609977	1.62974	7	17	C5AR2 TLR4 RARA PTPN6 ARRB2 CLEC4A BCL3 SIRPA
positive regulation of extrinsic apoptotic signaling pathway	0.0214477	0.211867	0.608949	1.62699	7	17	G0S2 PYCARD BID PMAIP1 PAK2 PTEN PTPRC
positive regulation of reactive oxygen species metabolic process	0.0213415	0.211867	0.51781	1.51557	6	24	TYROBP SOD2 ITGB2 TLR4 TGFBR2 SYK CYBA FOXO3 GRB2 ITGAM GNAI2 CLEC7A FPR2
response to corticosteroid	0.0212766	0.211867	0.477107	1.52934	5	37	FOS AIF1 SGK1 PTAFR CYBA NR3C1 FOXO3 ZFP36L1 PTGS2 ZFP36 ALPL IGF1R RHOA CFLAR FOSB CYBB MT-ND3
response to fatty acid	0.0213904	0.211867	0.622109	1.6327	7	16	PTAFR FOXO3 PTGS2 MBP ACSL1 DGAT2 TLR2 TBXAS1 GNPAT
response to alcohol	0.0215517	0.212333	0.41348	1.4558	4	61	S100A8 FOS RGS2 CDA SGK1 SOD2 RGS19 RARA ACTR2 TGFBR2 CD14 CYBA FOXO3 CBL IGF1R RHOA FOSB TP53INP1 CYBB TBXAS1
receptor internalization	0.0218069	0.213719	0.503207	1.51645	6	27	CXCR2 CXCL8 NUMB SDCBP ANKRD13A ITGB2 CXCR1 RAB31 SYK ARRB2 FCER1G GRB2 PICALM ANGPT1 AP2M1 GREM1 ARF1
rho protein signal transduction	0.0218069	0.213719	0.502518	1.51438	6	27	RALBP1 WAS RHOG RAC1 CDC42EP2 RHOA RHOB CDC42SE1 BCL6 CCDC125 ARHGAP4 ARHGEF1 ARHGDIA
positive regulation of t cell receptor signaling pathway	0.0220713	0.215744	-0.781347	-1.56225	12	11	RPS3 LCK CD81 TRAT1 CCR7
cellular response to oxygen levels	0.0223048	0.216891	0.473871	1.57555	5	43	PMAIP1 HIF1A TMBIM6 FOXO3 ADAM8 ZFP36L1 PTGS2 RBPJ CBL PLK3 BACH1 CPEB4 ATP6V1A CFLAR EGLN1 PTEN CYBB
positive regulation of growth	0.0223048	0.216891	0.477541	1.57641	5	42	S100A8 S100A9 SDCBP MTPN BASP1 TGFBR2 DDX3X CYBA RBPJ RHOA PPM1F CXCR4 HLX
developmental process involved in reproduction	0.0225564	0.217637	0.32766	1.3324	2	153	ABHD2 CEBPB RGS2 LIMK2 JUNB PSAP QKI HIF1A NCOA1 RARA IGF2R BASP1 PTPN6 NCOA4 ARRB2 AGO4 MME FOXO3 GRB2 ZFP36L1 UBE2B PTGS2 ACOX1 LRRK2 RBPJ CBL KDM5B ALPL UBR2 BCL6 ROPN1L BTG1 UBE2J1 PTEN SLCO4C1 PROK2
establishment of endothelial barrier	0.0224439	0.217637	0.643331	1.62188	8	13	RAP1A MSN RAP2C PECAM1 TNFRSF1A RAPGEF2 MYADM RAP1B
myeloid cell homeostasis	0.0225464	0.217637	-0.55174	-1.52348	16	59	RPS19 ISG15 RPS6 RPS14 RPS24 ANXA1 SOD1 ETS1 PRDX1 RPS17 LYAR ALAS2 SLC25A5 AHSP ITPKB GATA3 PRMT1
leukocyte migration	0.0229885	0.219937	0.364814	1.40751	3	104	S100A8 C5AR1 S100A9 SPI1 PYCARD S100A12 DUSP1 AIF1 TREM1 SELPLG CXCR2 IL17RA IL6R HCK CXCL8 CKLF C5AR2 JAML ITGB2 MMP9 CXCR1 CSF3R CAMK1D NINJ1 PTAFR SYK MSN FCER1G RHOG ADAM8 PECAM1 RAC1 LYST LYN RHOA PREX1 PADI2 CXCR4 DAPK2 ALOX5 SIRPA SELL CXCL1
positive regulation of nitric oxide synthase biosynthetic process	0.0231481	0.219937	0.811373	1.54241	9	5	NAMPT TLR4 LRRK2 TLR2
positive regulation of tumor necrosis factor superfamily cytokine production	0.0231023	0.219937	0.480768	1.53469	6	35	PYCARD TYROBP TLR4 PTAFR SYK CD14 CYBA IFNGR1 ADAM8 TLR1 HLA-E LRRK2 STAT3 PTPRJ LILRA2 LY96 PTPRC TLR2 CYBB CLEC7A
regulation of pattern recognition receptor signaling pathway	0.0231023	0.219937	0.474129	1.5135	6	35	HSPA1A PJA2 IRF1 SEC14L1 TLR4 PUM2 NINJ1 DDX3X ARRB2 CYBA TLR1 LYN CD300LF SLC15A4 USP15 LILRA2 TLR2 PELI1
regulation of tor signaling	0.0231214	0.219937	0.548503	1.57883	7	22	LAMTOR4 HIF1A RICTOR UBR2 RRAGD FBXO9
water soluble vitamin metabolic process	0.0230548	0.219937	0.540498	1.53569	7	21	SLC2A3 VNN2 SLC19A1 MTHFS ALPL VNN3 GSTO1
negative regulation of type i interferon mediated signaling pathway	0.0232143	0.220005	-0.823721	-1.56432	12	9	ISG15 SAMHD1 OAS3 OAS1 STAT2
negative regulation of bmp signaling pathway	0.02331	0.220353	0.767575	1.55356	9	6	SORL1 UBE2D1 UBE2D3 GREM1
response to nerve growth factor	0.0236967	0.223443	0.700999	1.66187	9	10	RAP1A FOXO3 CBL ACAP2 RAPGEF2 ARF6
positive regulation of viral genome replication	0.0238474	0.224297	-0.714851	-1.59721	14	17	CCL5 IFIT1 PPIA
lymphocyte mediated immunity	0.0239808	0.224379	-0.480632	-1.44474	19	100	NKG7 RSAD2 IL7R TRBC2 TRBC1 CD81 GZMM PRF1 HLA-DPB1 KLRD1 PRDX1 HLA-DRB1 HLA-DPA1 CD74 CD27 GZMB CD8A BTN3A2 TRDC C1QBP SH2D1A RASGRP1 GATA3
microglial cell activation	0.0240642	0.224379	0.611842	1.60575	8	16	C5AR1 TYROBP AIF1 ITGB2 IFNGR2 IFNGR1 LRRK2 ITGAM GRN PTPRC TLR2 FPR2
regulation of endocytosis	0.0240964	0.224379	0.430911	1.46226	5	50	ABCA7 NUMB SDCBP ANKRD13A RAB31 SYK CD14 ARRB2 HIP1 LRRK2 RAC1 CBL PPP3CA PICALM ANGPT1 B2M AP2M1 ARF6 GREM1 ARF1
regulation of secretion	0.0239521	0.224379	0.361157	1.38261	3	107	S100A8 RAB11FIP1 TNFRSF1B SPI1 STXBP2 IRS2 RAB7A SGK1 RAB3D SDCBP MCTP2 KLF7 ITGB2 CHMP2A HIF1A TLR4 MIDN RAP1A FGR PTAFR SYK GLUL CYBA ADAM8 LRRK2 RAB8B TNFRSF1A ITGAM PPP3CA KDM5B GNAI2 LYN GAB2 TLR2 HMGCR ALOX5
cellular response to molecule of bacterial origin	0.0242915	0.225633	0.428527	1.46815	5	53	TNFRSF1B CEBPB SPI1 PYCARD HCK CXCL8 CD55 TLR4 RARA LITAF PTAFR CD14 CDK19 TLR1 ZFP36 TRIB1 LYN RHOA LILRB2 LILRA2 LY96 TLR2 SIRPA CXCL1
binding of sperm to zona pellucida	0.0253623	0.230774	-0.843494	-1.55757	13	8	CCT8 CCT3 CCT2 VDAC2 CCT7 CCT4 CCT5
fc gamma receptor signaling pathway	0.0253165	0.230774	0.641457	1.63921	9	14	HCK PAK1 CLEC4E FGR SYK FCER1G LYN PTPRJ PTPRC
innate immune response activating signal transduction	0.0253165	0.230774	0.641711	1.63986	9	14	TYROBP FCN1 HCK PAK1 CREBBP SYK EP300 PAK2 LYN LILRA2 CLEC7A
lipid localization	0.0252525	0.230774	0.392791	1.43686	4	76	IRS2 ABCA7 XKR8 PSAP RXRA OSBPL8 LRP10 RBP7 SLCO3A1 OSBPL11 SYK ATP11A AQP9 VMP1 KDM5B ACSL1 APOBR DGAT2 PLIN5
multivesicular body sorting pathway	0.0253165	0.230774	0.63893	1.63275	9	14	CHMP2A TMEM50A LYST CHMP1B LEPROTL1
myeloid leukocyte mediated immunity	0.0251572	0.230774	0.493098	1.51532	7	30	SPI1 STXBP2 TYROBP TREM1 ITGB2 FGR PTAFR SYK HLA-E ITGAM CBL LYN GAB2 LAT2 BTK
negative regulation of humoral immune response	0.025463	0.230774	0.80532	1.5309	10	5	CD55 PTPN6 CR1 CD46
oligodendrocyte differentiation	0.0254237	0.230774	0.563352	1.54144	8	19	TNFRSF1B TSPAN2 LYN CXCR4 PTEN TLR2 HDAC1
receptor metabolic process	0.0254545	0.230774	0.466072	1.5334	6	41	SORL1 CXCR2 CXCL8 NUMB SDCBP ANKRD13A LAPTM5 ITGB2 CXCR1 RAB31 SYK ARRB2 FCER1G GRB2
regulation of map kinase activity	0.0253623	0.230774	0.463755	1.48722	6	38	SORL1 S100A12 RGS2 DUSP1 PAK1 TLR4 PTPN6 SYK ADAM8 LRRK2 TRIB1 LYN PTPRJ PTPRC HMGCR
locomotion	0.025641	0.231825	0.412596	1.81354	0	353	S100P S100A8 C5AR1 IER2 ABHD2 S100A9 RALBP1 CMTM2 SPI1 SPAG9 S100A11 SORL1 PYCARD S100A12 DUSP1 AIF1 TREM1 IRS2 ADGRG3 ARPC5 SELPLG CXCR2 IL17RA SGK1 IL6R HCK CXCL8 IQGAP1 PAK1 FPR1 CKLF NUMB SDCBP SOD2 C5AR2 JAML KLF7 ITGB2 HIF1A FMNL1 PLXNC1 MBOAT7 MMP9 STX3 TLR4 CXCR1 ARPC2 VASP CSF3R OSBPL8 CAMK1D NINJ1 ITGAX LCP1 TGFBR2 CAP1 DOCK5 FGR PTAFR SYK MAP4K4 MEGF9 GLUL ARRB2 WAS MSN FCER1G RHOG PHA…
camp mediated signaling	0.0259179	0.232851	0.75111	1.64622	11	7	CAP1 UBE2B RAPGEF2 DGKQ
neutral lipid metabolic process	0.0260116	0.232851	0.534159	1.53755	8	22	ABHD2 SORL1 MBOAT7 ACSL1 APOBR DGAT2 PLIN5 LPGAT1 DGKZ GPX1 CTDNEP1
oligosaccharide metabolic process	0.0260664	0.232851	0.691179	1.63859	10	10	MGAM CTBS ST8SIA4 MGAT2
p38mapk cascade	0.0260116	0.232851	0.537295	1.54657	8	22	SPI1 DUSP1 NCF1 PJA2 ZFP36L1 ZFP36 RELL1
regulation of reactive oxygen species metabolic process	0.0260223	0.232851	0.465812	1.5377	6	42	TYROBP SOD2 ITGB2 HIF1A TLR4 TGFBR2 SYK CYBA FOXO3 GRB2 RAC1 ITGAM GNAI2 RHOA CFLAR PLIN5 ALOX5 CLEC7A FPR2
lipid translocation	0.0266344	0.237357	0.672578	1.62749	10	11	ABCA7 XKR8 ATP11A VMP1
protein folding	0.026764	0.237945	-0.497756	-1.47034	21	89	PPIA HSPA8 HSP90AB1 ERP29 CD74 CCT8 CALR PDIA3 PFDN5 HSPE1 HSP90B1 HSPB1 AHSP CCT3 PTGES3 CCT2 DNAJC7 CCT6A PDIA6 CDC37 PPIB ST13 CCT7 CCT4 HSPD1 CCT5 DNAJC19 PDCD5 NUDCD2 DNAJC1 LMAN1 PPIH P4HB BAG1 DNAJC21
positive regulation of molecular function	0.027027	0.239712	0.292096	1.27552	0	364	S100A8 C5AR1 S100A9 RALBP1 SORL1 PYCARD S100A12 HSPA1A ST20 BID CTSS TXN SGK1 IL6R IQGAP1 PAK1 PSAP PMAIP1 NCF1 GNAQ RASSF2 LAPTM5 ITGB2 HIF1A RXRA MMP9 SLC11A1 TLR4 MTPN RARA CHI3L1 OSBPL8 CAMK1D GABARAPL2 RALB TGFBR2 IFNGR2 DDX3X CTBP2 SLCO3A1 RAP1A SERINC1 FGR PTAFR SYK MAP4K4 CYBA RHOG PPP1R15A ADAM8 EP300 HIP1 MBP ARRDC3 VMP1 RPS6KA5 LRRK2 DDIT3 TOPORS ITGAM PPP3CA RICTOR CASS4 PAK2 PLAUR GN…
epithelial cell proliferation	0.0273973	0.241578	0.413351	1.45854	5	64	C5AR1 CEBPB C5AR2 JAML HIF1A GLUL CYBA ZFP36L1 ZFP36 SERPINB1 KDM5B STAT3 CFLAR GRN EGR3 PTEN ALOX5 PROK2 ANGPT1 B2M
muscle tissue development	0.0273973	0.241578	0.410652	1.44902	5	64	FOS RGS2 BTG2 MTPN RARA TGFBR2 KDM6B MYL6 GPCPD1 ARRB2 SVIL EP300 RBPJ PPP3CA PRKAR1A RHOA CFLAR PTEN HLX MAML1
phospholipase c activating g protein coupled receptor signaling pathway	0.0274314	0.241578	0.633868	1.59802	10	13	C5AR1 CXCR2 FPR1 C5AR2 FPR2 SLC9A3R1
activation of innate immune response	0.0282132	0.243298	0.500445	1.51084	8	28	PYCARD TYROBP FCN1 HCK PAK1 MNDA TLR4 CREBBP SYK EP300 PAK2 LYN LILRA2 CLEC7A
neuron apoptotic process	0.0281124	0.243298	0.409688	1.44107	6	56	CEBPB TYROBP BTG2 BID MCL1 MAP2K4 SOD2 HIF1A ARRB2 FOXO3 ADAM8 DDIT3 ITGAM RHOA CPEB4 GRN
positive regulation of neuron death	0.0280374	0.243298	0.497361	1.49884	8	27	FOS TYROBP MCL1 ITGB2 TLR4 FOXO3 DDIT3 ITGAM RHOA GRN PICALM
positive regulation of transcription by rna polymerase ii	0.028169	0.243298	0.310507	1.31414	1	245	CEBPD FOS SQSTM1 IER2 CEBPB SPI1 NAMPT GTF2I JUNB NFE4 WBP2 KLF7 HIF1A IRF1 NCOA1 RXRA SLC11A1 TLR4 RARA ACTR2 CREBBP LITAF KLF6 DDX3X CTBP2 KDM6B CREBRF NR3C1 WAS LMO2 FOXO3 EP300 JUND RPS6KA5 WWP2 DDIT3 PCBP1 RBPJ TNFRSF1A RHOQ PPP3CA STAT3 BACH1 CCPG1 BCL3 EGR3 FOSL2 FOSB TLR2 SLC40A1
regulation of cell population proliferation	0.0277778	0.243298	0.286337	1.24245	0	355	FTH1 C5AR1 TNFRSF1B CEBPB S100A6 S100A11 PYCARD TYROBP DUSP1 NAMPT AIF1 IRS2 HSPA1A LST1 BTG2 BID CXCR2 SGK1 IL6R HCK CXCL8 JUNB PAK1 NEAT1 CD55 SDCBP AGTPBP1 SOD2 C5AR2 JAML HIF1A SKAP2 IRF1 MMP9 MNDA STX3 TLR4 RARA PTPN6 ITGAX TGFBR2 CTBP2 PTAFR SYK GLUL CYBA RHOG FOXO3 ZFP36L1 PTGS2 HLA-E JUND CSF2RB LRRK2 ZFP36 RBPJ TOPORS KDM5B TRIB1 PRKAR1A GNAI2 STAT3 LYN IGF1R RHOA CCPG1 PTPRJ LILRB2 CFLA…
regulation of hydrolase activity	0.028169	0.243298	0.286283	1.21424	1	248	S100A8 C5AR1 ARHGAP9 S100A9 RALBP1 SORL1 PYCARD RGS2 HSPA1A ST20 APLP2 BID CST3 IQGAP1 PSAP PMAIP1 GNAQ LAPTM5 PLXNC1 MMP9 TIMP2 SERPINA1 BOD1L1 DDX3X RAP1A PTAFR SYK MAP4K4 ARRB2 TMBIM6 RHOG PPP1R15A PI3 HIP1 PTGS2 MBP LRRK2 SERPINB1 RICTOR PAK2 PLAUR GNAI2 STAT3 LYN RHOA CCPG1 PPM1F CFLAR PREX1 GRN CDKN2D SNX18 MEFV EGLN1 CR1 BCL6 SOS2 CSTA PLIN5 RAPGEF2 PLEK PTPRC RALGPS2 EVI5 CCDC125 PICALM C…
response to calcium ion	0.0280374	0.243298	0.495631	1.49362	8	27	FOS ALOX5AP IQGAP1 JUNB JUND PPP3CA FOSB TXNIP HNRNPD RASGRP2 CPNE1
response to oxygen containing compound	0.0277778	0.243298	0.312074	1.36507	0	359	S100A8 FOS C5AR1 ABHD2 S100A9 TNFRSF1B CEBPB SPI1 SORL1 PYCARD RGS2 LAMTOR4 CDA NAMPT AIF1 IRS2 BTG2 TXN SGK1 ARPC1B HCK CXCL8 HRH2 PTPRN2 CD55 HEBP2 SOD2 WBP2 NCF1 GNAQ KLF7 RGS19 HIF1A RXRA MMP9 SLC11A1 TLR4 RARA IGF2R RAB31 ACTR2 OSBPL8 LITAF TGFBR2 RAP1A KDM6B PTAFR CD14 NCOA4 GLUL ARRB2 CYBA AQP9 NR3C1 TMBIM6 MSN CDK19 FOXO3 GRB2 ZFP36L1 PTGS2 MBP JUND CSF2RB LRRK2 ZFP36 RAB8B CBL RHOQ PPP3C…
rna splicing via transesterification reactions	0.0279395	0.243298	-0.44612	-1.38376	23	137	HNRNPA1 HSPA8 SNRPD2 NCL C9orf78 SRSF7 SF3B5 SNRPN SNRPF SNU13 SNRPB2 C1QBP RBM3 CLNS1A SNRPB SRSF8 RBMX RBM17 LSM4 RBM6 SNRPD3 RNPS1 LSM7 SNRPD1 HNRNPM LSM5 SRSF2 SNRPC SRSF10 HNRNPR NCBP2 LUC7L3 PPIH SNRNP40 TXNL4A LSM2 THRAP3 HNRNPH1 SYNCRIP LUC7L2 FRG1 DDX1 BCAS2 PSIP1 TRA2B RBM15B HNRNPF SF3B3 FXR1 U2AF1L4 PPIE GEMIN7 RSRC1 PQBP1 COIL SNRNP35 SNRPA ZCRB1 RBM4 HTATSF1 RNF113A SRSF3
response to copper ion	0.0282862	0.243366	-0.743624	-1.56135	16	13	MT-CO1 MT2A SNCA SOD1 PARK7
defense response	0.0285423	0.243575	-0.375086	-1.25391	27	431	CCL5 NKG7 IL32 IFIT1 RPS19 GNLY ISG15 RSAD2 RPL13A IL7R TRBC2 HERC5 MX1 IFIT3 IFIT2 TRBC1 IFI6 LCK CD81 CD48 GZMM IFITM3 RPL30 HSP90AB1 EIF2AK2 CST7 IFI44L RPL39 LGALS1 ITGB1 SNCA FYN PRF1 ANXA1 RNF213 VAMP8 IFI16 IFIT5 SOD1 SAMHD1 ETS1 KLRD1 PRDX2 PRDX1 SIGIRR OAS3 RORA ZC3HAV1 HLA-DRB1 PARP14 LYAR LGALS3 LAT HLA-DPA1 CD74 OAS2 ACTG1 PLAC8 TRIM22 OPTN GZMB IFI35 OAS1 GBP1 DDX60 PARK7 ZAP70 MIF T…
detection of biotic stimulus	0.028436	0.243575	0.690257	1.6364	11	10	PAK1 TLR4 TLR1 PTPRJ LY96 TLR2 CLEC7A HLA-B
response to ethanol	0.028481	0.243575	0.488178	1.51102	8	31	S100A8 RGS2 SOD2 RGS19 RARA ACTR2 CD14 CBL IGF1R RHOA TP53INP1 CYBB TBXAS1
vesicle mediated transport	0.0285714	0.243575	0.384767	1.6837	0	371	SQSTM1 RAB11FIP1 RALBP1 TNFAIP2 SPI1 SPAG9 STXBP2 SORL1 PYCARD TYROBP HSPA6 AIF1 HSPA1A CD93 RAB7A CXCR2 NCF2 FCN1 ICAM3 HCK CXCL8 FCGRT PAK1 ABCA7 XKR8 RAB3D NUMB SDCBP NCF4 SIRPB1 ANKRD13A LAPTM5 ITGB2 CHMP2A ERGIC1 DENND3 SLC11A1 RAB2A TMEM50A STX3 TLR4 RARA CXCR1 IGF2R RAB31 AP5B1 CAMK1D GABARAPL2 RALB LRP10 TGFBR2 CAP1 CTBP2 VPS8 RAP1A FGR PTAFR SYK CD14 ARRB2 CYBA WAS MSN FCER1G RHOG SNX10 …
antigen receptor mediated signaling pathway	0.0291616	0.245142	-0.486992	-1.4399	23	88	RPS3 TRBC2 TRBC1 LCK CD81 FYN CD247 HLA-DPB1 HLA-DRB1 LGALS3 SKAP1 CD8B CD8A GBP1 BTN3A2 ZAP70 TRDC PRKCH TRAT1 EZR ITK CCR7 SH2D1A GATA3 PHPT1 UBE2N LPXN IGKC FOXP1 PLEKHA1 PRNP
apoptotic cell clearance	0.0290557	0.245142	0.655113	1.58523	11	11	TYROBP FCN1 ABCA7 XKR8 RARA RHOG RAC1 CD300LF
apoptotic process involved in development	0.0294118	0.245142	0.700231	1.64256	12	9	TNFRSF1B SPI1 XKR8 TNFRSF1A
gliogenesis	0.0291667	0.245142	0.405635	1.39458	6	54	S100A8 C5AR1 S100A9 TNFRSF1B MBOAT7 TLR4 IFNGR1 STAT3 TSPAN2 LYN RHOA GRN CXCR4 PTEN TLR2 FPR2 HDAC1
negative regulation of myeloid leukocyte differentiation	0.0292683	0.245142	0.646893	1.59753	11	12	TLR4 RARA LILRB3 TRIB1 LYN PTPN2
neutrophil migration	0.029304	0.245142	0.455063	1.48285	7	40	S100A8 C5AR1 S100A9 S100A12 TREM1 CXCR2 CXCL8 CKLF C5AR2 JAML ITGB2 CXCR1 CSF3R CAMK1D SYK FCER1G RHOG ADAM8 PECAM1 RAC1 PREX1 DAPK2 CXCL1
regulation of mitochondrion organization	0.0291667	0.245142	0.412647	1.41868	6	54	SQSTM1 RALBP1 PYCARD HSPA1A BID PMAIP1 HIF1A MMP9 ARRB2 EP300 LRRK2 PLAUR
regulation of transport	0.0294118	0.245142	0.325284	1.41283	0	367	S100A8 RAB11FIP1 TNFRSF1B CEBPB SPI1 STXBP2 SORL1 PYCARD RGS2 IRS2 HSPA1A RAB7A OAZ1 CTSS FCN1 TXN SGK1 HCK ABCA7 RAB3D SLC43A2 NUMB SDCBP NUP214 MCTP2 SIRPB1 OAZ2 ANKRD13A KLF7 ITGB2 CHMP2A HIF1A RXRA MMP9 KCNE3 SLC11A1 TLR4 RAB31 MIDN PTPN6 OSBPL8 CAMK1D LCP1 IFNGR2 RAP1A FGR PTAFR SYK CD14 GLUL ARRB2 CYBA TMBIM6 MSN FCER1G ADAM8 HIP1 PTGS2 VMP1 LRRK2 WWP2 RAB8B RAC1 TNFRSF1A ITGAM CBL RHOQ PPP…
response to activity	0.0292683	0.245142	0.640741	1.58234	11	12	SOD2 HIF1A CYBA CBL CXCR4 UQCRC1
transmembrane receptor protein serine threonine kinase signaling pathway	0.0291667	0.245142	0.414119	1.42374	6	54	FOS SPI1 SORL1 HSPA1A SDCBP UBE2D1 CREBBP TGFBR2 ARRB2 EP300 RBPJ STAT3 USP15 UBE2D3 CSNK2B GREM1
positive regulation of telomere maintenance via telomere lengthening	0.0296875	0.24634	-0.703024	-1.58566	18	18	HNRNPA1 CCT8 CCT3 CCT2 CCT6A CCT7 DHX36 CCT4 CCT5
t cell receptor signaling pathway	0.0296774	0.24634	-0.53535	-1.50114	22	62	RPS3 LCK CD81 FYN CD247 HLA-DPB1 HLA-DRB1 LGALS3 SKAP1 CD8B CD8A GBP1 BTN3A2 ZAP70 TRAT1 EZR ITK CCR7 SH2D1A GATA3 PHPT1 UBE2N
regulation of membrane lipid distribution	0.0299252	0.247214	0.625	1.57567	11	13	ABCA7 XKR8 ATP11A VMP1
regulation of muscle hypertrophy	0.0299252	0.247214	0.625345	1.57654	11	13	TNFRSF1B RGS2 MTPN TNFRSF1A PPP3CA
positive regulation of oligodendrocyte differentiation	0.0300926	0.247502	0.79678	1.51467	12	5	TNFRSF1B CXCR4 TLR2 HDAC1
regulation of oligodendrocyte differentiation	0.0300926	0.247502	0.79678	1.51467	12	5	TNFRSF1B CXCR4 TLR2 HDAC1
negative regulation of muscle hypertrophy	0.0302376	0.248148	0.746569	1.63627	13	7	TNFRSF1B RGS2 TNFRSF1A
erythrocyte homeostasis	0.0305445	0.249519	-0.558804	-1.52569	22	52	RPS19 ISG15 RPS6 RPS14 RPS24 ETS1 PRDX1 RPS17 LYAR ALAS2 SLC25A5
jnk cascade	0.0307692	0.249519	0.446164	1.49832	7	45	PYCARD SDCBP MAP2K4 NCF1 RASSF2 PJA2 TLR4 MAP4K4 LRRK2 TRIB1 IGF1R SIRPA
negative regulation of cellular response to growth factor stimulus	0.0308057	0.249519	0.672482	1.59427	12	10	SORL1 UBE2D1 SULF2 CFLAR UBE2D3 GREM1
peptidyl serine dephosphorylation	0.0308057	0.249519	0.676863	1.60465	12	10	DUSP1 PPP1R15A PPP3CA PPM1F YWHAE
positive regulation of myeloid leukocyte mediated immunity	0.0308057	0.249519	0.685458	1.62503	12	10	SPI1 TYROBP ITGB2 PTAFR HLA-E ITGAM BTK
striated muscle cell proliferation	0.0308057	0.249519	0.681699	1.61612	12	10	TGFBR2 RBPJ PRKAR1A CFLAR PTEN ANGPT1
regulation of tissue remodeling	0.031477	0.254405	0.651661	1.57687	12	11	CST3 SYK ADAM8 PPP3CA GREM1
negative regulation of cytokine production involved in inflammatory response	0.0316742	0.255136	0.689664	1.61777	13	9	PYCARD IL1R2 MEFV SIRPA PDCD4
viral gene expression	0.0317041	0.255136	-0.567509	-1.53913	23	48	CCL5 IFITM3 EIF3F EIF3G EIF3L NUCKS1 SSB EIF3D LEF1 PRMT1 EIF3B
extrinsic apoptotic signaling pathway	0.0319635	0.256119	0.388434	1.37879	6	65	G0S2 TNFRSF1B SPI1 PYCARD HSPA1A BID MCL1 IL6R PMAIP1 DDX3X FOXO3 BCL2A1 TNFRSF1A PAK2 CFLAR PTEN PTPRC TNFRSF10C GABARAP
muscle cell proliferation	0.0319149	0.256119	0.455744	1.46086	8	37	AIF1 IL6R SOD2 MMP9 TLR4 TGFBR2 PTAFR CYBA PTGS2 RBPJ TRIB1 PRKAR1A GNAI2 IGF1R RHOA CFLAR PTEN ANGPT1 HDAC1
cell junction assembly	0.0321285	0.256342	0.395848	1.39238	7	56	ACTN1 SDCBP TLN1 RAP1A MAP4K4 VMP1 PECAM1 RAC1 PAK2 PKN2 RHOA PPM1F PTPRJ PTEN RAPGEF2 SEMA4A TLR2 IL1RAP LRRC4 ACTB ARF6 RAP1B MACF1 GREM1
response to transforming growth factor beta	0.0321285	0.256342	0.418978	1.41638	7	49	FOS SPI1 HSPA1A SDCBP CREBBP TGFBR2 ARRB2 NR3C1 EP300 ZFP36L1 PAK2 STAT3 IGF1R CFLAR USP15
associative learning	0.032419	0.256538	0.620551	1.56445	12	13	FOS BTG2 ABCA7 HIF1A ACTR2 HMGCR
negative regulation of locomotion	0.0325581	0.256538	0.387601	1.37926	6	66	ABHD2 DUSP1 AIF1 C5AR2 OSBPL8 WAS FOXO3 RAP2C ARRDC3 RAC1 TRIB1 STAT3 RHOA PTPRJ RHOB PADI2 PTEN TP53INP1 SEMA4A CCDC125 CSNK2B ARHGAP4 GREM1
neutral lipid biosynthetic process	0.032634	0.256538	0.757316	1.5328	13	6	ACSL1 DGAT2 PLIN5 LPGAT1 CTDNEP1
neutrophil chemotaxis	0.0322581	0.256538	0.477603	1.50044	9	33	S100A8 C5AR1 S100A9 S100A12 TREM1 CXCR2 CXCL8 CKLF C5AR2 JAML ITGB2 CXCR1 CSF3R CAMK1D SYK FCER1G RAC1 PREX1 DAPK2 CXCL1
positive regulation of smooth muscle contraction	0.032634	0.256538	0.757831	1.53384	13	6	PTAFR PTGS2 RHOA PROK2
positive regulation of vasculature development	0.0326087	0.256538	0.448964	1.43979	8	38	C5AR1 CXCL8 HIF1A CHI3L1 NINJ1 ITGAX TGFBR2 CYSLTR1 JAK1 STAT3 RHOB GRN CXCR4 BTG1 CYBB CAMP GREM1
triglyceride biosynthetic process	0.032634	0.256538	0.757316	1.5328	13	6	ACSL1 DGAT2 PLIN5 LPGAT1 CTDNEP1
positive regulation of cellular component organization	0.0327869	0.256659	0.299264	1.26774	1	255	S100A9 RALBP1 PYCARD TYROBP RGS2 HSPA1A BID HCK PAK1 ABCA7 SDCBP PMAIP1 HIF1A PLXNC1 MMP9 TLR4 ARPC2 RAB31 VASP ACTR2 CAMK1D RALB LCP1 DDX3X RAP1A SYK CD14 MAP4K4 ARRB2 WAS MSN PPP1R15A GRB2 EP300 HIP1 UBE2B LRRK2 RAB8B RAC1 CBL RHOQ PPP3CA RICTOR PLAUR CDC42EP2 LYN IGF1R RHOA PPM1F PTPRJ CFLAR GRN SNX18 RAPGEF2 NIN PLEK SEMA4A
regulation of actin filament length	0.0327273	0.256659	0.461143	1.51718	8	41	PYCARD ARPC5 ARPC1B HCK MTPN ARPC2 VASP COTL1 WAS GRB2 SVIL ARPC3 RICTOR CDC42EP2 RHOA PLEK MYADM ARF6 HAX1
regulation of telomere maintenance via telomere lengthening	0.0331325	0.258615	-0.676531	-1.60315	21	23	HNRNPA1 CCT8 PARP1 CCT3 CCT2 CCT6A CCT7 DHX36 CCT4 CCT5
vascular associated smooth muscle cell proliferation	0.0331754	0.258615	0.669392	1.58694	13	10	SOD2 MMP9 GNAI2 RHOA PTEN PDCD4
granulocyte chemotaxis	0.0346021	0.265852	0.462519	1.47506	9	36	S100A8 C5AR1 S100A9 S100A12 TREM1 CXCR2 IL17RA CXCL8 CKLF C5AR2 JAML ITGB2 CXCR1 CSF3R CAMK1D SYK FCER1G RAC1 PREX1 DAPK2 CXCL1
late endosome to lysosome transport	0.0345572	0.265852	0.74018	1.62226	15	7	CHMP2A LRRK2 CHMP1B CHMP4A
positive regulation of establishment of protein localization to telomere	0.0344828	0.265852	-0.785071	-1.53864	19	10	CCT8 CCT3 CCT2 CCT6A CCT7 CCT4 CCT5
positive regulation of jnk cascade	0.0345821	0.265852	0.532034	1.51164	11	21	PYCARD SDCBP NCF1 RASSF2 PJA2 TLR4
protein localization to nuclear body	0.0344828	0.265852	-0.785071	-1.53864	19	10	CCT8 CCT3 CCT2 CCT6A CCT7 CCT4 CCT5
protein localization to nucleoplasm	0.0344828	0.265852	-0.785071	-1.53864	19	10	CCT8 CCT3 CCT2 CCT6A CCT7 CCT4 CCT5
reactive oxygen species metabolic process	0.0341772	0.265852	-0.512445	-1.45984	26	69	HBA1 HBB HBA2 IFI6 SNCA FYN SOD1 PRDX2 PRDX1 HBD HBM
dsrna processing	0.0348525	0.266993	0.585676	1.56481	12	17	PUM2 DDX3X AGO4 PPP3CA STAT3 MAP2K2 NCOR1
regulation of microtubule nucleation	0.034965	0.266993	0.753571	1.52522	14	6	HSPA1A PAK1 CKAP5
regulation of nuclease activity	0.0349418	0.266993	-0.738458	-1.55051	20	13	RPS3 GZMA NPM1 OAS3 OAS2 OAS1 OASL
late endosome to vacuole transport	0.035545	0.270868	0.66711	1.58153	14	10	CHMP2A TMEM50A CHMP1B LEPROTL1
regulation of establishment of protein localization to chromosome	0.0356537	0.271142	-0.761277	-1.52213	20	11	CCT8 CCT3 CCT2 CCT6A CCT7 CCT4 CCT5
cell junction organization	0.0359281	0.272674	0.352395	1.34906	5	107	C5AR1 ACTN1 NUMB SDCBP SRGN ACTR2 TLN1 CTBP2 RAP1A MAP4K4 VMP1 LRRK2 RAB8B PECAM1 RAC1 ITGAM PAK2 PKN2 IGF1R RHOA PPM1F PTPRJ LILRB2 TUBA1A PTEN RAPGEF2 SEMA4A TLR2 IL1RAP MYADM LRRC4 ACTB ARF6 RAP1B MACF1 GREM1
extracellular vesicle biogenesis	0.0361991	0.273065	0.683109	1.60239	15	9	RAB7A SDCBP CHMP2A ARRDC4 VPS4A
leukotriene metabolic process	0.0361991	0.273065	0.685309	1.60755	15	9	ALOX5AP CYP4F3 SYK TLR2 ALOX5
receptor localization to synapse	0.0361991	0.273065	0.680812	1.597	15	9	TYROBP STX3 RAP1A DLG1
regulation of trans synaptic signaling	0.0362903	0.273202	0.388308	1.38454	8	59	SQSTM1 TYROBP MCTP2 SRGN STX3 RARA RAP1A GLUL ARRB2 MME PTGS2 LRRK2 PPP3CA GNAI2 LILRB2 SLC6A6 PTEN RAPGEF2 LRRC4 DGKZ RAP1B
positive regulation of regulated secretory pathway	0.0365854	0.27322	0.632131	1.56107	14	12	RAB3D ITGB2 FGR PTAFR SYK ITGAM GAB2
regulation of actin filament organization	0.0365297	0.27322	0.378639	1.34402	7	65	PYCARD GMFG ARPC5 ARPC1B HCK PAK1 MTPN ARPC2 VASP COTL1 WAS GRB2 SVIL RAC1 ARPC3 RICTOR PAK2 CDC42EP2 RHOA PPM1F
regulation of cell morphogenesis	0.0365297	0.27322	0.391244	1.38053	7	64	SPAG9 LST1 HCK ITGB2 FMNL1 PLXNC1 ARPC2 ACTR2 DOCK5 FGR AGO4 MSN RHOG RAC1 RHOQ CASS4 CDC42EP2 RHOA RHOB PREX1 CDC42SE1 CXCR4 SEMA4A MYADM CD44 MACF1 PRPF40A
regulation of type i interferon mediated signaling pathway	0.036566	0.27322	-0.702697	-1.57005	22	17	ISG15 HSP90AB1 SAMHD1 OAS3 OAS1 STAT2 CDC37
nephron development	0.0367232	0.273701	0.550968	1.50756	12	19	IL6R IQGAP1 BASP1 PECAM1 SULF2 CFLAR ANGPT1 GREM1
myeloid leukocyte migration	0.0371901	0.274141	0.393956	1.3996	8	60	S100A8 C5AR1 S100A9 SPI1 S100A12 DUSP1 AIF1 TREM1 CXCR2 IL17RA IL6R CXCL8 CKLF C5AR2 JAML ITGB2 CXCR1 CSF3R CAMK1D SYK FCER1G RHOG ADAM8 PECAM1 RAC1 LYN PREX1 DAPK2 SIRPA CXCL1
negative regulation of anion transmembrane transport	0.037037	0.274141	0.786042	1.49425	15	5	RGS2 SLC43A2 GOPC
negative regulation of anion transport	0.037037	0.274141	0.786042	1.49425	15	5	RGS2 SLC43A2 GOPC
neutral lipid catabolic process	0.037296	0.274141	0.753182	1.52443	15	6	ABHD2 SORL1 PLIN5
platelet morphogenesis	0.037296	0.274141	0.748832	1.51563	15	6	ACTN1 PTPN6 EP300 ZFPM1
regulation of transcription from rna polymerase ii promoter in response to hypoxia	0.037037	0.274141	0.786369	1.49487	15	5	HIF1A RBPJ BACH1 SIRT2
response to interferon alpha	0.0371622	0.274141	-0.750461	-1.53874	21	12	IFIT3 IFIT2 IFITM3 EIF2AK2 BST2 IFITM1 PYHIN1 GATA3
regulation of protein kinase activity	0.037594	0.275788	0.320816	1.30457	4	153	C5AR1 SORL1 PYCARD S100A12 RGS2 DUSP1 TXN IL6R IQGAP1 PAK1 NCF1 GNAQ RASSF2 SLC11A1 TLR4 CHI3L1 PTPN6 OSBPL8 RALB TGFBR2 DDX3X RAP1A FGR SYK RAP2C ADAM8 LRRK2 CBL RICTOR CASS4 PAK2 TRIB1 PRKAR1A DAZAP2 LYN RHOA ACSL1 PPM1F PTPRJ CDKN2D PTEN RAPGEF2 PTPRC HMGCR
postsynaptic specialization organization	0.0377778	0.276051	0.709096	1.62161	16	8	LILRB2 PTEN IL1RAP LRRC4 ARF6 DLG1
regulation of postsynaptic membrane neurotransmitter receptor levels	0.0377778	0.276051	0.7075	1.61796	16	8	NUMB STX3 RAP1A DLG1
response to peptide	0.0380435	0.27745	0.364996	1.36911	6	86	SORL1 NAMPT IRS2 BTG2 MMP9 TLR4 RAB31 OSBPL8 CYBA FOXO3 GRB2 ZFP36L1 PTGS2 JUND RAB8B RHOQ GNAI2 STAT3 LYN IGF1R PTPRE CFLAR BTG1 TLR2 CYBB SH2B2 FPR2
cellular response to peptide hormone stimulus	0.0384615	0.278168	0.429081	1.44095	9	45	SORL1 NAMPT IRS2 RAB31 OSBPL8 CYBA GRB2 ZFP36L1 RAB8B RHOQ GNAI2 STAT3 LYN IGF1R PTPRE CFLAR
leukocyte apoptotic process	0.0385144	0.278168	-0.584152	-1.52478	27	41	CCL5 RPS6 IL7R CD3G ANXA1 LGALS3 CD74 CD27 MIF ITPKB CCR7
positive regulation of rna metabolic process	0.0384615	0.278168	0.251298	1.12749	0	420	CEBPD FOS SQSTM1 IER2 TNFRSF1B CEBPB SPI1 NAMPT HSPA1A BTG2 GTF2I JUNB ACTN1 NFE4 WBP2 NCF1 KLF7 HIF1A IRF1 NCOA1 RXRA SLC11A1 TLR4 RARA ACTR2 CREBBP LITAF TP53INP2 KLF6 DDX3X CTBP2 KDM6B NCOA4 CREBRF NR3C1 WAS RHOG LMO2 FOXO3 RAP2C EP300 ZFP36L1 JUND RPS6KA5 WWP2 ZFP36 DDIT3 PCBP1 RBPJ TOPORS TNFRSF1A RHOQ PPP3CA STAT3 BACH1 CCPG1 BCL3 ZNF516 EGR3 FOSL2 FOSB TP53INP1 NFIL3 TLR2 SLC40A1 MAP3K2 MA…
regulation of nucleotide biosynthetic process	0.0383944	0.278168	-0.853372	-1.53153	21	6	SNCA PARP1 ENO1 MYC
regulation of rna binding	0.0383944	0.278168	-0.854702	-1.53391	21	6	EIF3E NUCKS1 EIF3D
response to peptide hormone	0.039604	0.285485	0.389417	1.41232	7	73	SORL1 NAMPT IRS2 BTG2 RAB31 OSBPL8 CYBA GRB2 ZFP36L1 PTGS2 JUND RAB8B RHOQ GNAI2 STAT3 LYN IGF1R PTPRE CFLAR BTG1 TLR2 CYBB SH2B2
regulation of binding	0.039759	0.286051	-0.463645	-1.39536	32	102	IFIT1 RPL11 S100A10 GZMA IFIT2 EIF3E HSP90AB1 RAN IFI16 EDF1 HOPX ANXA2 NUCKS1 PARK7 ITGA4 PARP1 MYC EIF3D LEF1 PYHIN1 GATA3
regulation of cellular response to growth factor stimulus	0.04	0.286679	0.457553	1.50537	10	41	SORL1 HSPA1A SDCBP HIF1A UBE2D1 CREBBP EP300 RBPJ SULF2 CFLAR UBE2D3 GREM1
response to isoquinoline alkaloid	0.04	0.286679	0.70654	1.61577	17	8	AIF1 CXCR4 FOSB MAP1LC3A PEA15
regulation of neural precursor cell proliferation	0.040107	0.286895	0.594275	1.55965	14	16	BTG2 HIF1A FOXO3 LRRK2 GNAI2 LYN RHOA
response to fungus	0.0402299	0.287224	0.53629	1.49502	13	20	S100A8 S100A9 SPI1 S100A12 IL17RA TLR4 CLEC4E COTL1 SYK CLEC4A USP15 CLEC7A BTK
biological process involved in symbiotic interaction	0.0403423	0.287477	-0.47821	-1.41627	32	93	CCL5 RPSA IFIT1 PPIA LY6E CD81 HSPA8 IFITM3 HSP90AB1 LGALS1 ITGB1 VAMP8 HLA-DRB1 CD74 TRIM22 NUCKS1 STOM ITGB7 IFITM1 LEF1 PPIB BCL2L1
chemokine production	0.0404984	0.28804	0.473351	1.42648	12	27	PYCARD AIF1 TREM1 IL17RA IL6R HIF1A TLR4 DDX3X SYK MBP MEFV TLR2 SIRPA CLEC7A
granulocyte migration	0.0408922	0.290288	0.446041	1.48302	10	43	S100A8 C5AR1 S100A9 S100A12 TREM1 CXCR2 IL17RA CXCL8 CKLF C5AR2 JAML ITGB2 CXCR1 CSF3R CAMK1D SYK FCER1G RHOG ADAM8 PECAM1 RAC1
positive regulation of posttranscriptional gene silencing	0.0410367	0.290761	0.732545	1.60553	18	7	PUM2 ZFP36 STAT3 MAP2K2 EIF4G1
ensheathment of neurons	0.0411392	0.290935	0.465031	1.43938	12	31	TNFRSF1B QKI RARA ITGAX MBP TSPAN2 CXCR4 PTEN TLR2 TYMP
positive regulation of protein modification process	0.0416667	0.29245	0.282833	1.18252	2	228	SQSTM1 RALBP1 S100A12 AIF1 TXN IL6R IQGAP1 LIMK2 PAK1 SDCBP WBP2 NCF1 RASSF2 LAPTM5 MMP9 SLC11A1 TLR4 UBE2D1 CHI3L1 PTTG1IP OSBPL8 RALB TGFBR2 DDX3X SLCO3A1 RAP1A SYK ARRB2 PPP1R15A RAP2C ADAM8 PTGS2 ARRDC3 RPS6KA5 LRRK2 PECAM1 RAC1 TOPORS TNFRSF1A RICTOR CASS4 PAK2 PLAUR DAZAP2 LYN RHOA ACSL1 PTPRJ LILRB2 BCL6 PTEN RAPGEF2 PTPRC CLEC7A JDP2 ARRDC4 PELI1 GABARAP ANGPT1 FPR2 TNFRSF14 CSNK2B CD44
regulation of lipid localization	0.0415335	0.29245	0.474031	1.44133	12	29	IRS2 ABCA7 RXRA OSBPL8 OSBPL11 SYK KDM5B ACSL1 PLIN5 DBI
regulation of ras protein signal transduction	0.0415225	0.29245	0.451867	1.44109	11	36	SQSTM1 RALBP1 DENND3 MAP4K4 CYTH4 RAC1 CBL CDC42SE1 BCL6 RALGPS2 CCDC125 GABARAP ARF6 ARHGDIA SH3BP1
xenobiotic transport	0.0416667	0.29245	0.783603	1.48962	17	5	RALBP1 SLC19A1 SLC22A1
pentose phosphate shunt	0.041958	0.293392	0.747448	1.51282	17	6	TALDO1 TKT PGD PGAM1
positive regulation of hydrolase activity	0.041958	0.293392	0.313244	1.25619	5	138	S100A8 C5AR1 S100A9 RALBP1 PYCARD HSPA1A ST20 BID PSAP PMAIP1 GNAQ LAPTM5 DDX3X RAP1A PTAFR SYK MAP4K4 RHOG PPP1R15A HIP1 MBP LRRK2 STAT3 LYN RHOA PPM1F CFLAR PREX1 GRN SNX18 MEFV CR1 SOS2 PLIN5 RAPGEF2 PLEK PTPRC RALGPS2 EVI5 CCDC125 PICALM CLEC7A
neutrophil degranulation	0.0422222	0.294687	0.699754	1.60025	18	8	SPI1 STXBP2 ITGB2 PTAFR SYK ITGAM
lytic vacuole organization	0.0423729	0.295187	0.547789	1.49886	14	19	RAB7A LAPTM5 LRRK2 LYST GRN
negative regulation by host of viral transcription	0.0426716	0.296715	-0.839636	-1.5263	22	7	CCL5 NUCKS1
cell part morphogenesis	0.0432099	0.298236	0.334552	1.29629	6	111	S100A6 SPAG9 APLP2 SGK1 IQGAP1 PAK1 NUMB KLF7 PLXNC1 VASP ACTR2 MAP4K4 RHOG PHACTR1 MBP RPS6KA5 LRRK2 RAC1 PPP3CA PAK2 IGF1R RHOA CXCR4 PTEN RAPGEF2 NIN SEMA4A PICALM SDC2 ACTB EPHB4 CD44 ARHGAP4 MACF1
dicarboxylic acid catabolic process	0.0431965	0.298236	0.728625	1.59694	19	7	GLUL MTHFS ACSF3
nadph regeneration	0.0431965	0.298236	0.73146	1.60315	19	7	TALDO1 TKT PGD PGAM1
negative regulation of axonogenesis	0.0429864	0.298236	0.67295	1.57856	18	9	MBP PTEN SEMA4A ARHGAP4
phosphorylation	0.0434783	0.299535	0.29317	1.31775	0	433	C5AR1 SQSTM1 RALBP1 SPAG9 SORL1 PYCARD S100A12 RGS2 DUSP1 AIF1 GMFG IRS2 TXN SGK1 IL6R HCK IQGAP1 LIMK2 PAK1 SDCBP MAP2K4 NCF1 GNAQ RASSF2 ITGB2 HIF1A MMP9 SLC11A1 TLR4 NRBF2 RARA CHI3L1 MIDN PTPN6 MAST3 OSBPL8 CAMK1D RALB ITPK1 TGFBR2 DDX3X SLCO3A1 RAP1A FGR SYK MAP4K4 ARRB2 CDK19 RAP2C ADAM8 EP300 UBE2B PTGS2 STK40 RPS6KA5 CSF2RB LRRK2 JAK1 PECAM1 RAC1 TNFRSF1A CBL RICTOR PLK3 CASS4 PAK2 TRIB1 …
nucleolus organization	0.0438596	0.301606	-0.866698	-1.49926	24	5	RPS19
macroautophagy	0.0441176	0.302822	0.360988	1.35251	8	82	SQSTM1 RAB7A CHMP2A HIF1A ATP6V0B GABARAPL2 RALB ATP6V1B2 TP53INP2 VPS37B MAP1LC3B VMP1 LRRK2 LAMP2 ATP6V0A1 ATG16L2 ATP6V1A CHMP1B SNX18 TP53INP1 MAP1LC3A GABARAP
cardiac epithelial to mesenchymal transition	0.044289	0.303441	0.741717	1.50122	18	6	TGFBR2 RBPJ PDCD4
response to interleukin 4	0.0444811	0.304198	-0.709825	-1.51656	26	14	RPL3 HSP90AB1 XBP1 TCF7 PARP14 LEF1 GATA3
lymphocyte apoptotic process	0.0447977	0.305804	-0.602373	-1.51161	30	33	CCL5 RPS6 IL7R CD3G LGALS3 CD74 CD27 MIF
immune response to tumor cell	0.0452899	0.305832	-0.813002	-1.50127	24	8	NKG7 PRF1 HLA-DRB1
intracellular receptor signaling pathway	0.045	0.305832	0.368743	1.35949	8	78	HSPA1A PAK1 WBP2 NCOA1 RXRA SEC14L1 TLR4 RARA PUM2 CTBP2 NCOA4 NR3C1 EP300 STAT3 RHOA SLC15A4 PADI2 USP15 PLIN5 ALPK1
neurotransmitter uptake	0.0453752	0.305832	-0.844289	-1.51522	25	6	ITGB1 SNCA PARK7 SLC38A1
pathway restricted smad protein phosphorylation	0.0452489	0.305832	0.669272	1.56993	19	9	SDCBP TGFBR2 USP15 CSNK2B GREM1
regulation of blood circulation	0.0449827	0.305832	0.449594	1.43384	12	36	RGS2 HRH2 CELF2 KCNE3 DOCK5 CYSLTR1 PTGS2 RHOA DSC2 TBXAS1 GSTO1 SHOX2 SUMO1
regulation of cellular component size	0.0452261	0.305832	0.383537	1.39573	8	74	PYCARD LAMTOR4 ARPC5 ARPC1B HCK MTPN ARPC2 VASP COTL1 WAS MSN PPP1R15A GRB2 SVIL RAC1 ARPC3 RICTOR SLC12A6 CDC42EP2 RHOA PTEN PLEK SEMA4A PICALM MYADM AP2M1 ARF6 ARHGAP4 MACF1 HAX1
t cell chemotaxis	0.0453752	0.305832	-0.841872	-1.51089	25	6	CCL5 GPR183
natural killer cell activation involved in immune response	0.045614	0.306336	-0.864201	-1.49494	25	5	NKG7
positive regulation of release of cytochrome c from mitochondria	0.0455696	0.306336	0.609234	1.55686	17	14	PYCARD BID PMAIP1 MMP9 PLAUR
hormone mediated signaling pathway	0.0458333	0.307256	0.384795	1.32293	10	54	ABHD2 PAK1 WBP2 NCOA1 RXRA RARA NCOA4 NR3C1 EP300 RHOA ACSL1 PADI2 HDAC1 CSNK2B
developmental growth	0.0462428	0.30896	0.33647	1.2931	7	99	SPAG9 RGS2 IQGAP1 PSAP PTPN12 MTPN RARA BASP1 NINJ1 TGFBR2 FOXO3 EP300 ZFP36L1 STK40 RBPJ PPP3CA KDM5B PRKAR1A STAT3 CFLAR RMI1 CXCR4 PTEN CPQ NIN HLX SEMA4A DUSP6
endocrine process	0.04662	0.30896	0.735263	1.48816	19	6	RAB11FIP1 CYBA RAB8B RHOA
iron ion transmembrane transport	0.04662	0.30896	0.73406	1.48573	19	6	SLC11A1 SLC25A37 SLC40A1 SLC11A2
non lytic viral release	0.04662	0.30896	0.730466	1.47845	19	6	CHMP2A CHMP1B VPS4A
positive regulation of osteoblast differentiation	0.0466667	0.30896	0.691667	1.58175	20	8	CEBPD CEBPB IL6R JUND PDLIM7
protein palmitoylation	0.04662	0.30896	0.732818	1.48321	19	6	ZDHHC18 GLUL ZDHHC24
regulation of myoblast differentiation	0.0466667	0.30896	0.689245	1.57621	20	8	XKR8 ZFP36L1 DDIT3 BTG1
positive regulation of dna biosynthetic process	0.0482456	0.317723	-0.610885	-1.50739	32	30	HNRNPA1 HSP90AB1 CCT8 MYC CCT3 PTGES3 RGCC CCT2 CCT6A CCT7 CCT4 CCT5
regulation of cellular carbohydrate metabolic process	0.0482315	0.317723	0.447721	1.39197	14	32	IRS2 PMAIP1 MIDN PTAFR EP300 STAT3 DGAT2 PLEK CBFA2T3 PTPN2 NCOR1
regulation of dna binding transcription factor activity	0.0481928	0.317723	0.327607	1.26895	7	109	S100A8 S100A9 SPI1 PYCARD S100A12 ADGRG3 HSPA1A SGK1 HCK TLR4 MTPN CAMK1D SLCO3A1 SYK ARRB2 ADAM8 EP300 RPS6KA5 WWP2 DDIT3 PPP3CA TRIB1 STAT3 BCL3 CFLAR EGLN1 PTEN TLR2 NFAM1 CLEC7A IL1RAP PELI1 BTK
negative regulation of carbohydrate metabolic process	0.0484262	0.318351	0.636994	1.54138	19	11	MIDN EP300 STAT3 PLEK CBFA2T3 NCOR1
antiviral innate immune response	0.0488656	0.3187	-0.84071	-1.5088	27	6	IFIT1 MX1 OAS1
keratinocyte migration	0.048951	0.3187	0.727294	1.47203	20	6	MMP9 MAP4K4 PTEN ARF6
negative regulation of cell development	0.0489914	0.3187	0.519	1.47461	16	21	SORL1 MBP PPP3CA PTEN RAPGEF2 SEMA4A B2M ARHGAP4 REST
negative regulation of immunoglobulin production	0.048951	0.3187	0.729248	1.47599	20	6	TMBIM6 CR1 BCL6 NDFIP1
regulation of keratinocyte migration	0.048951	0.3187	0.727294	1.47203	20	6	MMP9 MAP4K4 PTEN ARF6
regulation of synaptic transmission glutamatergic	0.048951	0.3187	0.729805	1.47712	20	6	GLUL PTGS2 LRRK2 DGKZ
atp synthesis coupled electron transport	0.0494652	0.321223	-0.529934	-1.45445	36	57	MT-CO1 COX7C SNCA UQCRB UQCRH NDUFB9 NDUFS5 NDUFA12 PARK7 NDUFB2 COX5A NDUFA4 NDUFB7 NDUFAB1 NDUFS8 NDUFB5 COX4I1 GHITM CYC1 NDUFA10 NDUFA5 COX7A2L CYCS DNAJC15 MT-ND6 NDUFV1 NDUFB8 NDUFS7
regulation of mitotic spindle assembly	0.049676	0.322032	0.719064	1.57598	22	7	HSPA1A CHMP2A CHMP1B CHMP4A
negative regulation of neuron projection development	0.0498442	0.322562	0.465824	1.4038	15	27	MBP LRRK2 DENND5A RHOA PTEN SEMA4A B2M ARF6 ARHGAP4
positive regulation of receptor signaling pathway via stat	0.05	0.32301	-0.789174	-1.49871	27	9	CCL5 IL7R IL10RA OCIAD2
regulation of actin filament based process	0.0502793	0.323801	0.350158	1.31971	8	88	PYCARD GMFG ARPC5 ARPC1B HCK IQGAP1 PAK1 MTPN ARPC2 VASP COTL1 WAS RHOG GRB2 SVIL RAC1 ARPC3 RHOQ RICTOR PAK2 CDC42EP2 RHOA PPM1F RHOB DSC2 PLEK
regulation of release of cytochrome c from mitochondria	0.0502959	0.323801	0.501578	1.45971	16	23	PYCARD BID PMAIP1 MMP9 ARRB2 PLAUR GPX1
forebrain cell migration	0.0511111	0.328483	0.685273	1.56713	22	8	MBOAT7 LRRK2 RHOA CXCR4 OGDH
gene silencing by rna	0.0519031	0.332717	0.439196	1.40068	14	36	NEAT1 PUM2 DDX3X AGO4 ZFP36 PPP3CA STAT3 MIR22HG MAP2K2 ELAVL1 NCOR1
negative regulation of translational initiation	0.0519481	0.332717	-0.826285	-1.50203	27	7	RPL13A EIF3E
regulation of organelle assembly	0.0522088	0.333244	0.406298	1.37874	12	50	HSPA1A HCK LIMK2 SDCBP CHMP2A RALB LCP1 MSN LRRK2 RHOA CHMP1B SNX18 EVI5 IL1RAP
regulation of response to reactive oxygen species	0.0521327	0.333244	0.646568	1.53283	21	10	TXN HEBP2 FOXO3 LRRK2
response to cytokine	0.0523504	0.333578	-0.393164	-1.27462	48	250	CCL5 RPL3 IFIT1 ISG15 RPS3 RPL13A IL7R MX1 RPS16 IFIT3 IFIT2 MT2A XAF1 YBX1 IFITM3 HSP90AB1 EIF2AK2 SNCA ANXA1 IFI16 SAMHD1 YBX3 NCL IL10RA SIGIRR OAS3 XBP1 RORA TCF7 PARP14 SPOCK2 HLA-DPA1 CD74 OAS2 ACTG1 SRSF7 EIF5A PDIA3 OAS1 GBP1 SLC25A5 ITGA4 MYC CAPN2 BST2 OASL CCR7 IFITM1 STAT2 LIMS1 RBMX CDC37 LEF1 CXCR3 PYHIN1 GATA3 TNFRSF25 RNF125
negative regulation of lymphocyte activation	0.0528455	0.336159	0.403668	1.3684	12	51	CEBPB FGL2 TYROBP LST1 LAPTM5 IRF1 MNDA PTPN6 FGR PRKAR1A LYN LILRB2 CR1 BCL6 HLX PELI1 BTK TNFRSF14
collagen metabolic process	0.0534759	0.336176	0.577018	1.51436	19	16	MMP25 CTSS CST3 HIF1A MMP9 ARRB2
digestion	0.0536585	0.336176	0.614048	1.51642	21	12	SGK1 HRH2 TLR4 SNX10 TYMP
digestive system process	0.0536585	0.336176	0.614048	1.51642	21	12	SGK1 HRH2 TLR4 SNX10 TYMP
fc receptor mediated stimulatory signaling pathway	0.0531646	0.336176	0.590854	1.50989	20	14	HCK PAK1 FGR SYK FCER1G LYN PTPRJ PTPRC
heart valve development	0.0536585	0.336176	0.614588	1.51775	21	12	TNFRSF1B TGFBR2 RBPJ TNFRSF1A SHOX2
meiotic chromosome segregation	0.0531646	0.336176	0.590935	1.5101	20	14	ACTR2 AGO4 UBE2B RMI1 TOP2B
negative regulation of mrna splicing via spliceosome	0.0534483	0.336176	-0.758658	-1.48687	30	10	SRSF7 C1QBP RBMX RNPS1 SRSF10
positive regulation of cytokine production	0.0534351	0.336176	0.308644	1.24215	6	147	C5AR1 CEBPB SORL1 PYCARD TYROBP AIF1 HSPA1A IL17RA FCN1 IL6R CD55 LAPTM5 HIF1A IRF1 SLC11A1 MNDA TLR4 RARA CHI3L1 CLEC4E DDX3X FGR PTAFR SYK CD14 CYBA FCER1G IFNGR1 ADAM8 PTGS2 MBP TLR1 HLA-E LRRK2 DDIT3 SULF2 STAT3 BCL3 PTPRJ LILRB2 MEFV LILRA2 LY96 CD46 PTPRC TLR2 CYBB NFAM1 CLEC7A IL1RAP TLR8 PELI1 B2M TNFRSF14
regulation of receptor signaling pathway via stat	0.0534351	0.336176	-0.651466	-1.51247	34	21	CCL5 IL7R IL10RA PARP14 OCIAD2
mitochondrial electron transport cytochrome c to oxygen	0.0538033	0.336519	-0.822318	-1.49482	28	7	MT-CO1 COX7C COX5A COX4I1 COX7A2L CYCS
ribosomal large subunit export from nucleus	0.0541012	0.337816	-0.829855	-1.48932	30	6	NPM1 RAN
epithelial cell apoptotic process	0.0543131	0.338573	0.45878	1.39495	16	29	BID TGFBR2 ARRB2 FOXO3 ZFP36L1 ZFP36 IGF1R CFLAR ANGPT1 ARF6
response to camp	0.0545977	0.33978	0.523006	1.45799	18	20	FOS RAP1A PTAFR AQP9 ZFP36L1 THBD RAPGEF2 FOSB RAP1B
interleukin 1 production	0.0548387	0.339825	0.440112	1.38265	16	33	PYCARD TYROBP MNDA TLR4 IL1R2 ARRB2 SERPINB1 STAT3 MEFV LILRA2 SIRPA CLEC7A TLR8 IL16
neural precursor cell proliferation	0.054878	0.339825	0.486439	1.42375	17	24	BTG2 NUMB HIF1A FOXO3 LRRK2 GNAI2 LYN RHOA
regulation of superoxide metabolic process	0.0548628	0.339825	0.605175	1.52569	21	13	TYROBP ITGB2 SYK CYBA ITGAM GNAI2 CLEC7A FPR2
peptidyl serine modification	0.055	0.340017	0.360199	1.32799	10	78	TXN SGK1 PAK1 RASSF2 MAST3 CAMK1D TGFBR2 SYK ARRB2 PTGS2 RPS6KA5 LRRK2 RICTOR PAK2 PKN2 PPM1F PTEN STK38L ANGPT1 CD44 MAP2K2 HAX1
regulation of cytokinesis	0.0552486	0.340989	0.545827	1.47788	19	18	AHCTF1 SVIL PLK3 PKN2 IGF1R RHOA PRPF40A CDC14A VPS4A
head development	0.0555556	0.341192	0.313642	1.26873	6	152	TYROBP RGS2 AIF1 IRS2 ARPC5 BTG2 LIMK2 NUMB CRISPLD2 AGTPBP1 HIF1A MBOAT7 MTPN RARA BASP1 TGFBR2 ARRB2 PHACTR1 FOXO3 EP300 MBP LRRK2 RBPJ ITGAM PPP3CA TSPAN2 IGF1R RHOA PADI2 CXCR4 PTEN RAPGEF2 NIN
positive regulation of protein phosphorylation	0.0555556	0.341192	0.31493	1.27394	6	152	SQSTM1 RALBP1 S100A12 AIF1 TXN IL6R IQGAP1 LIMK2 PAK1 SDCBP NCF1 RASSF2 MMP9 SLC11A1 TLR4 CHI3L1 OSBPL8 RALB TGFBR2 DDX3X SLCO3A1 RAP1A SYK ARRB2 RAP2C ADAM8 PTGS2 RPS6KA5 LRRK2 PECAM1 RAC1 TNFRSF1A RICTOR CASS4 PAK2 PLAUR DAZAP2 LYN RHOA ACSL1 PTPRJ
smooth muscle cell apoptotic process	0.0555556	0.341192	0.771525	1.46666	23	5	MAP2K4 SOD2 ARRB2 PDCD4
interleukin 27 mediated signaling pathway	0.0558464	0.341294	-0.826087	-1.48256	31	6	MX1 OAS2 OAS1 OASL IL27RA
negative regulation of innate immune response	0.0558003	0.341294	-0.624401	-1.52471	37	27	RPS19 ISG15 IFI16 SAMHD1 KLRD1 OAS3 PARP14 LYAR OAS1
positive regulation of nervous system development	0.0557621	0.341294	0.415344	1.38095	14	43	TNFRSF1B NUMB HIF1A PLXNC1 ACTR2 MME LYN CXCR4 NIN SEMA4A TLR2 IL1RAP HDAC1 MACF1 SHOX2
negative regulation of kinase activity	0.0560345	0.341884	0.386277	1.36003	12	61	SORL1 PYCARD RGS2 DUSP1 IRS2 GNAQ MIDN PTPN6 CBL PAK2 TRIB1 PRKAR1A LYN PPM1F PTPRJ CDKN2D PTEN PTPRC HMGCR
positive regulation of cellular protein catabolic process	0.0566802	0.345259	0.387381	1.32718	13	53	HSPA1A AGTPBP1 LAPTM5 PTTG1IP MSN LRRK2 PLK3 FBXL5 TRIB1 ZYG11B PTEN RNF19B CBFA2T3 GABARAP BCAP31 PSMC4 SUMO1
cyclic nucleotide mediated signaling	0.0577778	0.348533	0.678656	1.552	25	8	CAP1 UBE2B RAPGEF2 DGKQ
establishment of protein localization to telomere	0.0574324	0.348533	-0.733125	-1.5032	33	12	CCT8 CCT3 CCT2 CCT6A CCT7 CCT4 CCT5
interleukin 12 production	0.0576369	0.348533	0.505813	1.43714	19	21	LAPTM5 IRF1 TLR4 SYK ARRB2 MEFV TLR2 CLEC7A TLR8 HLA-B IL16
regulation of erbb signaling pathway	0.0576369	0.348533	0.505922	1.43745	19	21	RAB7A NCF1 PTPN12 MMP9 HIP1 RBPJ CBL PLAUR PTPRJ
regulation of neurotransmitter levels	0.057508	0.348533	0.451073	1.37152	17	29	STXBP2 PTPRN2 MCTP2 AGTPBP1 STX3 CTBP2 RAP1A LRRK2
vascular endothelial growth factor production	0.0577778	0.348533	0.677669	1.54974	25	8	C5AR1 IL6R HIF1A PTGS2 SULF2
neurotransmitter reuptake	0.0578947	0.348676	-0.85414	-1.47754	32	5	ITGB1 SNCA PARK7
regulation of long term synaptic potentiation	0.0581114	0.349417	0.632686	1.53096	23	11	SQSTM1 TYROBP MME LILRB2 YTHDF1
glutamine family amino acid metabolic process	0.0589812	0.352942	0.550018	1.46954	21	17	HAL GLUL MTHFS GCLM
positive regulation of interleukin 1 beta production	0.0589812	0.352942	0.559185	1.49403	21	17	PYCARD TYROBP MNDA TLR4 STAT3 MEFV LILRA2 CLEC7A TLR8
response to vitamin	0.0588235	0.352942	0.573392	1.50484	21	16	SOD2 RXRA RARA PTGS2 ALPL IGF1R CDKN2D GPX1
negative regulation of dna metabolic process	0.0599415	0.354236	-0.602609	-1.48697	40	30	RPS3 HNRNPA1 GZMA KMT2A PARP1 GATA3
negative regulation of neuron death	0.060241	0.354236	0.395315	1.35274	14	52	TNFRSF1B CEBPB SORL1 BTG2 MAP2K4 SOD2 HIF1A ARRB2 ADAM8 LRRK2 CBL RHOA CPEB4 GRN
nuclear export	0.0597403	0.354236	-0.508388	-1.41927	45	61	RPS15 HNRNPA1 NPM1 RAN ANP32B CALR SSB PARK7
peptidyl tyrosine dephosphorylation	0.0595611	0.354236	0.455918	1.37641	18	28	DUSP1 PTPRN2 PTPN12 PTPN6 PTPRE PTPRJ PTEN PTPRC DUSP6 CDC14A PTPN2
positive regulation of interleukin 1 production	0.059322	0.354236	0.532075	1.45586	20	19	PYCARD TYROBP MNDA TLR4 STAT3 MEFV LILRA2 CLEC7A TLR8 IL16
positive regulation of proteasomal ubiquitin dependent protein catabolic process	0.0601266	0.354236	0.444985	1.37733	18	31	HSPA1A LRRK2 PLK3 TRIB1 ZYG11B RNF19B CBFA2T3 GABARAP BCAP31 SUMO1
positive regulation of proteolysis involved in cellular protein catabolic process	0.0597015	0.354236	0.421818	1.41008	15	44	HSPA1A AGTPBP1 LAPTM5 LRRK2 PLK3 TRIB1 ZYG11B PTEN RNF19B CBFA2T3 GABARAP BCAP31 PSMC4 SUMO1
regulation of neuron migration	0.0601852	0.354236	0.768519	1.46094	25	5	PHACTR1 STAT3 RAPGEF2 LRIG2
regulation of systemic arterial blood pressure mediated by a chemical signal	0.0601852	0.354236	0.770931	1.46553	25	5	SOD2 CYBA RHOA
regulation of telomere maintenance	0.0595065	0.354236	-0.609886	-1.49822	40	29	HNRNPA1 CCT8 PARP1 MYC CCT3 CCT2 CCT6A CCT7 DHX36 CCT4 CCT5
telomere maintenance via telomere lengthening	0.0600858	0.354236	-0.57709	-1.46257	41	35	HNRNPA1 HSP90AB1 CCT8 PARP1 CCT3 PTGES3 CCT2 NHP2 CCT6A CCT7 DHX36 CCT4 CCT5
columnar cuboidal epithelial cell differentiation	0.0609756	0.356094	0.602382	1.48761	24	12	CEBPB HIF1A RARA TUBB
negative regulation of mrna processing	0.0611205	0.356094	-0.74974	-1.49906	35	11	SRSF7 C1QBP RBMX RNPS1 SRSF10
negative regulation of myeloid cell differentiation	0.0606936	0.356094	0.501591	1.4438	20	22	TLR4 RARA LILRB3 ZFP36L1 ZFP36 TRIB1 LYN KLF13 PTPN2
positive regulation of endocytosis	0.0611621	0.356094	0.468801	1.40488	19	26	ABCA7 RAB31 SYK CD14 ARRB2 HIP1 LRRK2 CBL PPP3CA ANGPT1 B2M AP2M1 GREM1
regulation of dendrite development	0.0607735	0.356094	0.541098	1.46508	21	18	ACTR2 CAMK1D PPP3CA RHOA RAPGEF2 SDC2 ARF6 YWHAH
response to insulin	0.0612245	0.356094	0.401747	1.35425	14	48	SORL1 NAMPT IRS2 RAB31 OSBPL8 GRB2 ZFP36L1 RAB8B RHOQ GNAI2 LYN IGF1R PTPRE CFLAR TLR2 SH2B2
viral translation	0.0611205	0.356094	-0.747877	-1.49533	35	11	EIF3F EIF3G EIF3L SSB EIF3D EIF3B
forebrain development	0.061674	0.35815	0.386569	1.36525	13	62	TYROBP ARPC5 BTG2 NUMB AGTPBP1 HIF1A MBOAT7 RARA PHACTR1 LRRK2 RBPJ ITGAM IGF1R RHOA CXCR4 PTEN RAPGEF2 NIN B2M HDAC1
cellular response to dexamethasone stimulus	0.0622222	0.360203	0.672987	1.53903	27	8	NR3C1 IGF1R CFLAR CBX3
cellular response to peptide	0.0629921	0.360203	0.379007	1.3427	15	57	SORL1 NAMPT IRS2 TLR4 RAB31 OSBPL8 CYBA FOXO3 GRB2 ZFP36L1 RAB8B RHOQ GNAI2 STAT3 LYN IGF1R PTPRE CFLAR
lipoprotein biosynthetic process	0.0621469	0.360203	0.529605	1.4491	21	19	ZDHHC18 GLUL PIGX ATG16L2 DBI
negative regulation of excitatory postsynaptic potential	0.0625	0.360203	0.767118	1.45828	26	5	LRRK2 PTEN S1PR2 MTMR2 EIF4A3
negative regulation of lipid localization	0.0629371	0.360203	0.715185	1.44752	26	6	IRS2 OSBPL8 PTPN2
nitric oxide synthase biosynthetic process	0.0629371	0.360203	0.716527	1.45024	26	6	NAMPT TLR4 LRRK2 TLR2
peptidyl amino acid modification	0.0625	0.360203	0.264623	1.14784	2	319	S100A8 S100A9 SPI1 NAA50 TXN SGK1 IL6R HCK PAK1 RAB3D AGTPBP1 MAP2K4 WBP2 NCF1 RASSF2 KDM6A ITGB2 NCOA1 MSL1 ZDHHC18 CHI3L1 PTPN6 MAST3 CREBBP CAMK1D QPCT TGFBR2 FGR SYK ARRB2 PHF20L1 RAP2C EP300 PTGS2 RPS6KA5 LRRK2 JAK1 PECAM1 TOPORS TNFRSF1A CBL RICTOR CASS4 PAK2 PKN2 LYN IGF1R PPM1F PTPRJ PADI2 EGLN1 UBE2J1 PTEN PTPRC STK38L BRPF3 PADI4 CLEC7A BTK ACTB ANGPT1 EPHB4 TNFRSF14 CSNK2B CD44
regulation of mirna transcription	0.0626632	0.360203	0.580501	1.50748	23	15	FOS SPI1 HIF1A RARA NR3C1 FOXO3 STAT3 REST
regulation of superoxide anion generation	0.062954	0.360203	0.626685	1.51644	25	11	TYROBP ITGB2 SYK CYBA ITGAM GNAI2 CLEC7A FPR2
regulation of systemic arterial blood pressure	0.0629371	0.360203	0.716579	1.45035	26	6	SOD2 CYBA RHOA
regulation of platelet activation	0.0634146	0.362065	0.600019	1.48177	25	12	TLR4 SYK FCER1G LYN THBD PLEK
cytoskeleton dependent cytokinesis	0.0638298	0.363324	0.483796	1.4337	20	25	CHMP2A ACTR2 RHOA CHMP1B RHOB SNX18 ARF1 VPS4A JTB
learning	0.0638298	0.363324	0.481368	1.4265	20	25	FOS BTG2 ABCA7 HIF1A ACTR2 PTGS2 TLR2 HMGCR
oxidative phosphorylation	0.0640704	0.363585	-0.490345	-1.40545	50	71	MT-CO1 COX7C SNCA UQCRB UQCRH NDUFB9 NDUFS5 NDUFA12 PARK7 NDUFB2 MYC COX5A NDUFA4 NDUFB7 NDUFAB1 NDUFS8 NDUFB5 COX4I1 CHCHD10 GHITM CYC1 NDUFA10 NDUFA5 COX7A2L CYCS DNAJC15 MT-ATP6 MT-ND6 NDUFV1 NDUFB8 NDUFS7
tumor necrosis factor mediated signaling pathway	0.0640244	0.363585	0.482112	1.41109	20	24	TNFRSF1B PYCARD HSPA1A LAPTM5 SYK FOXO3 TNFRSF1A TNFRSF14 CPNE1 PTPN2
positive regulation of amyloid precursor protein catabolic process	0.0648148	0.366695	0.76455	1.4534	27	5	IFNGR1 LYN PICALM
rna splicing	0.064764	0.366695	-0.405763	-1.29689	58	185	RPS13 HNRNPA1 HSPA8 YBX1 SNRPD2 NCL LGALS3 AHNAK C9orf78 SRSF7 SF3B5 SNRPN SNRPF SNU13 RBM38 NONO SNRPB2 C1QBP RBM3 CLNS1A SNRPB SRSF8 SRSF11 RBMX RBM17 LSM4 RBM6 PRMT1 SNRPD3 RNPS1 ZRANB2 LSM7 SNRPD1 HNRNPM LSM5 SRSF2 SNRPC ARL6IP4 SRSF10 HNRNPR PIK3R1 NCBP2 LUC7L3 PPIH GRSF1 SNRNP40 TXNL4A LSM2 DHX15 PDCD7 THRAP3 HNRNPH1 SYNCRIP LUC7L2 FRG1 DDX1 BCAS2 PSIP1 TRA2B RBM15B HNRNPF SF3B3 FXR1 U2AF1L…
positive regulation of viral process	0.065312	0.367836	-0.605545	-1.48756	44	29	CCL5 IFIT1 PPIA LGALS1 HLA-DRB1 CD74 STOM RAD23A
regulation of cell development	0.0652174	0.367836	0.350842	1.32539	11	91	TNFRSF1B SORL1 TYROBP NUMB HIF1A PLXNC1 ARPC2 ACTR2 DOCK5 MME MBP LRRK2 RAC1 TNFRSF1A PPP3CA CASS4 TRIB1 LYN PREX1 GRN CXCR4 PTEN RAPGEF2 NIN SEMA4A TLR2 CLEC7A MYADM B2M HDAC1 ARHGAP4 MACF1
telencephalon development	0.0653061	0.367836	0.398508	1.34333	15	48	BTG2 NUMB AGTPBP1 HIF1A MBOAT7 RARA PHACTR1 LRRK2 IGF1R RHOA CXCR4 PTEN NIN HDAC1
mrna processing	0.0657174	0.368452	-0.398804	-1.27831	59	197	HNRNPA1 HSPA8 YBX1 SNRPD2 NCL LGALS3 C9orf78 SRSF7 SF3B5 SNRPN SNRPF SNU13 RBM38 NONO SNRPB2 C1QBP RBM3 CLNS1A SNRPB SRSF8 SRSF11 RBMX RBM17 LSM4 RBM6 SNRPD3 RNPS1 ZRANB2 PNPT1 LSM7 SNRPD1 DHX36 HNRNPM LSM5 SRSF2 SNRPC ARL6IP4 SRSF10 HNRNPR NCBP2 LUC7L3 PPIH GRSF1 SNRNP40 TXNL4A LSM2 DHX15 SAFB HNRNPA0 THRAP3 HNRNPH1 SYNCRIP LUC7L2 FRG1 DDX1 BCAS2 PSIP1 TRA2B RBM15B HNRNPF SF3B3 FXR1 U2AF1L4 PPIE…
neuron death	0.0655738	0.368452	0.343748	1.29316	11	87	FOS TNFRSF1B CEBPB SORL1 TYROBP BTG2 BID MCL1 MAP2K4 SOD2 ITGB2 HIF1A TLR4 ARRB2 FOXO3 ADAM8 LRRK2 DDIT3 ITGAM CBL RHOA CPEB4 GRN
regulation of intrinsic apoptotic signaling pathway in response to dna damage	0.065625	0.368452	-0.65605	-1.47971	41	18	RPS3 RPL26 TPT1 CD74 MIF
regulation of protein localization to chromosome telomeric region	0.0658784	0.3688	-0.724359	-1.48522	38	12	CCT8 CCT3 CCT2 CCT6A CCT7 CCT4 CCT5
negative regulation of cell differentiation	0.0662651	0.37041	0.320921	1.26265	10	114	SPAG9 SORL1 FGL2 RGS2 SOD2 IRF1 MMP9 TLR4 RARA LILRB3 FOXO3 ZFP36L1 MBP ZFP36 DDIT3 RBPJ PPP3CA TRIB1 STAT3 LYN RHOA CR1 BCL6 PTEN RAPGEF2 TP53INP1 HLX SEMA4A JDP2 B2M HDAC1 ARHGAP4
positive regulation of protein localization to nucleus	0.0665702	0.371559	-0.590823	-1.47896	45	32	HSP90AB1 FYN RAN CCT8 FLNA PARK7 PARP1 CCT3 CCT2 CCT6A PYHIN1 CCT7 CCT4 CCT5 PIK3R1
adenylate cyclase activating g protein coupled receptor signaling pathway	0.0668449	0.371902	0.563261	1.47825	24	16	ADGRG3 GNAQ ADGRE5 ARRDC3 GNAI2 RAPGEF2 SLC9A3R1
cellular response to dsrna	0.067029	0.371902	-0.789748	-1.45833	36	8	IFIT1 NPM1
organic cation transport	0.0671296	0.371902	0.758362	1.44163	28	5	RALBP1 SEC14L1 SLC22A1
smooth muscle cell proliferation	0.0670927	0.371902	0.443771	1.34932	20	29	AIF1 IL6R SOD2 MMP9 TLR4 TGFBR2 PTAFR CYBA PTGS2 TRIB1 GNAI2 IGF1R RHOA PTEN
smooth muscle contraction	0.0668449	0.371902	0.561762	1.47432	24	16	RGS2 DOCK5 PTAFR PTGS2 SULF2 RHOA PROK2
anion transport	0.0673575	0.371997	0.344133	1.28991	12	85	FOLR3 CEBPB RGS2 PSAP SLC43A2 SLC2A3 SLC11A1 SLCO3A1 PTAFR SYK AQP9 SLC19A1 SLC12A6 SLC16A3 SLC15A4 CR1 SLC6A6 SLCO4C1 CYB5R4 CA4 CLCN4
regulation of t cell apoptotic process	0.0675453	0.371997	-0.690912	-1.47615	40	14	CCL5 IL7R LGALS3 CD27
telomere maintenance	0.0674603	0.371997	-0.5186	-1.41522	50	51	HNRNPA1 HSP90AB1 CCT8 PARP1 MYC CCT3 PTGES3 CCT2 NHP2 XRCC6 APEX1 CCT6A CCT7 DHX36 CCT4 CCT5 SP100 RAD50 RPA3 TPRKB RFC1 HSP90AA1 RPA2 PNKP
transforming growth factor beta receptor signaling pathway	0.0673759	0.371997	0.428588	1.37381	18	37	FOS SPI1 HSPA1A SDCBP CREBBP TGFBR2 ARRB2 EP300 STAT3 USP15
chaperone mediated autophagy	0.0678571	0.373164	-0.766345	-1.45536	37	9	EEF1A1 HSPA8 SNCA
protein autophosphorylation	0.0682731	0.3749	0.368074	1.29469	16	56	HCK PAK1 RASSF2 DDX3X FGR SYK RAP2C LRRK2 PAK2 LYN IGF1R PTPRC DAPK2 BTK EPHB4 MAP2K2 GREM1
rna mediated gene silencing by inhibition of translation	0.0688889	0.377726	0.667737	1.52703	30	8	AGO4 ZFP36 STAT3 EIF4G1
negative regulation of posttranscriptional gene silencing	0.0694444	0.379507	0.750752	1.42717	29	5	NEAT1 PPP3CA ELAVL1 NCOR1
notch signaling pathway	0.0696203	0.379507	0.439439	1.36016	21	31	TGFBR2 WWP2 RBPJ STAT3 BCL6 CD46 MAML1 CFD MAML3
positive regulation of macrophage activation	0.0694444	0.379507	0.749716	1.4252	29	5	TLR4 JUND LRRK2 TNIP2
regulation of carbohydrate metabolic process	0.0695971	0.379507	0.418665	1.36425	18	40	IRS2 PMAIP1 HIF1A MIDN PTAFR EP300 STAT3 DGAT2 PLEK CBFA2T3
cardiac muscle cell proliferation	0.0711111	0.381422	0.660812	1.51119	31	8	TGFBR2 RBPJ PRKAR1A PTEN
muscle organ development	0.0708661	0.381422	0.37097	1.31423	17	57	FOS BTG2 MTPN BASP1 MYL6 GPCPD1 SVIL EP300 RBPJ PPP3CA RHOA CFLAR EGR3 HLX UTRN GPX1 SHOX2
negative regulation of cytokine production	0.0703518	0.381422	0.35415	1.29959	13	77	PYCARD TYROBP SRGN C5AR2 LAPTM5 SLC11A1 TLR4 RARA PTPN6 IL1R2 ARRB2 RPS6KA5 ZFP36 DDIT3 RAC1 SERPINB1 CLEC4A BCL3 MEFV CR1 BCL6 PTPRC SIRPA TLR8 BTK ANGPT1
organic acid transmembrane transport	0.0709677	0.381422	0.427376	1.34264	21	33	RGS2 IRS2 SLC43A2 AQP9 SLC19A1 SLC16A3 ACSL1 SLC15A4 SLC6A6
osteoclast differentiation	0.0710059	0.381422	0.482163	1.40321	23	23	FOS CEBPB TYROBP JUNB RASSF2 TLR4 LILRB3 SNX10 GAB2 OSCAR
perk mediated unfolded protein response	0.0711111	0.381422	0.664978	1.52072	31	8	ABCA7 PPP1R15A DDIT3 PTPN2 TMED2
positive regulation of cytokine production involved in inflammatory response	0.0711111	0.381422	0.659974	1.50928	31	8	IL17RA HIF1A TLR4 STAT3 CLEC7A
positive regulation of organelle assembly	0.0706215	0.381422	0.519882	1.4225	24	19	SDCBP RALB LCP1 MSN RHOA SNX18
positive regulation of proteolysis	0.0709677	0.381422	0.323186	1.26887	10	118	S100A8 S100A9 TNFRSF1B PYCARD HSPA1A ST20 BID PMAIP1 AGTPBP1 LAPTM5 DDX3X SYK ADAM8 HIP1 MBP LRRK2 PLK3 TRIB1 STAT3 LYN RHOA PPM1F CFLAR GRN MEFV CR1 ZYG11B PTEN RNF19B CBFA2T3 PICALM CLEC7A GABARAP
regulation of lipid catabolic process	0.0711111	0.381422	0.661955	1.51381	31	8	SORL1 IRS2 PLIN5 TYSND1
regulation of transferase activity	0.0711974	0.381422	-0.387306	-1.25019	65	234	CCL5 EEF1A1 RPL5 RPS2 RPS15 RPS3 RPL11 HERC5 RPS7 PPIA NPM1 RPLP1 RPS20 CD81 HSP90AB1 SNCA ERP29 SOD1 RPL37 HLA-DRB1 LAT CD74 RPL23 EIF4A2 PARK7 MIF MYC HSPB1 FBXO7 PTGES3 RGCC PIP4K2A CCR7 CDC25B CCT2 XRCC6 CDC37 RASGRP1
t cell mediated cytotoxicity	0.0709877	0.381422	-0.64264	-1.46412	45	19	IL7R GZMM PRF1 KLRD1 HLA-DRB1
immune response regulating signaling pathway	0.0714286	0.382112	0.298909	1.21787	8	160	C5AR1 TYROBP HSPA1A CTSS FCN1 HCK PAK1 FPR1 THEMIS2 MAP2K4 C5AR2 LAPTM5 PJA2 IRF1 SEC14L1 MNDA TLR4 PTPN6 PUM2 CREBBP NINJ1 CLEC4E DDX3X FGR SYK CD14 NFKBID ARRB2 CYBA FCER1G EP300 TLR1 PAK2 LYN PTPRJ CD300LF SLC15A4 LILRB2 CR1 USP15 LILRA2 LY96 ALPK1 PTPRC LAT2 TLR2 NFAM1 CLEC7A TLR8 SH2B2 PELI1 BTNL3 BTK FPR2
phospholipid transport	0.0718232	0.383674	0.531822	1.43996	25	18	ABCA7 XKR8 OSBPL8 ATP11A VMP1 DBI
regulation of jnk cascade	0.0726073	0.387308	0.428874	1.36903	21	35	PYCARD SDCBP NCF1 RASSF2 PJA2 TLR4 MAP4K4 IGF1R SIRPA
telomere organization	0.0730412	0.389067	-0.516071	-1.40902	54	52	HNRNPA1 HSP90AB1 CCT8 PARP1 MYC CCT3 PTGES3 CCT2 NHP2 XRCC6 APEX1 CCT6A CCT7 DHX36 CCT4 CCT5 SP100 RAD50 RPA3 TPRKB RFC1 HSP90AA1 RPA2 PNKP
sensory perception of pain	0.0731707	0.389202	0.595874	1.47153	29	12	TMEM120A PTAFR ARRB2 MME PTGS2 CXCR4 PROK2
negative regulation of chemotaxis	0.0734177	0.389596	0.568001	1.4515	28	14	DUSP1 AIF1 C5AR2 PADI2 SEMA4A GREM1 PTPN2
respiratory electron transport chain	0.0734536	0.389596	-0.489715	-1.37415	56	63	MT-CO1 COX7C SNCA UQCRB UQCRH NDUFB9 NDUFS5 NDUFA12 PARK7 NDUFB2 COX5A NDUFA4 NDUFB7 NDUFAB1 NDUFS8 NDUFB5 COX4I1 GHITM CYC1 NDUFA10 NDUFA5 COX7A2L CYCS DNAJC15 MT-ND6 NDUFV1 NDUFB8 NDUFS7
regulation of mrna binding	0.0736842	0.390265	-0.841822	-1.45623	41	5	EIF3E EIF3D
cortical cytoskeleton organization	0.0739645	0.391195	0.479245	1.39472	24	23	FMNL1 LCP1 TLN1 RHOG RAC1 RHOQ RHOA RHOB PLEK ARF6
homotypic cell cell adhesion	0.0748899	0.393743	-0.609575	-1.48851	50	27	HBB CCL5 PPIA CD99 ACTG1 FLNA MYL12A HSPB1
immune system development	0.0749736	0.393743	-0.377275	-1.23411	70	284	RPL22 RPS19 ISG15 RPS6 RSAD2 RPS14 IL7R CD3D CD3E CD2 CD3G EEF2 LCK CD81 EIF2AK2 LGALS1 ITGB1 ANXA1 IFI16 SOD1 SAMHD1 ETS1 PRDX2 GPR183 ITM2A XBP1 RORA TCF7 HLA-DRB1 LYAR LGALS3 ALAS2 CD74 CD27 RHOH ANXA2 CD8A GLRX5 SLC25A5 KMT2A BCL11B IKZF3 ZAP70 SPN ITGA4 PARP1 MYC FBXO7 AHSP ITPKB ITK PIP4K2A CCR7 XRCC6 LEF1 RASGRP1 GATA3 GON4L PRMT1 CAMK4
organic acid catabolic process	0.0748899	0.393743	0.375239	1.32524	16	62	ABHD2 IRS2 CYP4F3 HAL GLUL ACOX1 MTHFS NPL PGD PLIN5
pattern specification process	0.0748031	0.393743	0.39927	1.3383	18	46	BTG2 HIF1A BASP1 TGFBR2 EP300 DDIT3 RBPJ ITGAM
positive regulation of reactive oxygen species biosynthetic process	0.0745921	0.393743	0.7036	1.42408	31	6	SOD2 TLR4 CYBA FOXO3
negative regulation of response to biotic stimulus	0.0751366	0.394045	-0.55023	-1.4355	54	39	RPS19 ISG15 IFI16 SAMHD1 KLRD1 PRDX2 SIGIRR OAS3 PARP14 LYAR OAS1 C1QBP STAT2 RNF125 CD96 BANF1
behavior	0.0752688	0.394185	0.343635	1.30087	13	92	FOS CEBPB BTG2 SGK1 ABCA7 AGTPBP1 SOD2 PJA2 HIF1A ACTR2 ARRB2 MME EP300 PTGS2 ARRDC3 LRRK2 STAT3 LILRB2 RMI1 PTEN TLR2 HMGCR PICALM
stress activated protein kinase signaling cascade	0.0753769	0.394198	0.358076	1.30307	14	74	SPI1 PYCARD DUSP1 SDCBP MAP2K4 NCF1 RASSF2 PJA2 TLR4 MAP4K4 ZFP36L1 LRRK2 ZFP36 TRIB1 RELL1 LYN IGF1R RHOA SIRPA CLEC7A
adrenergic receptor signaling pathway	0.075594	0.394229	0.696601	1.52675	34	7	RGS2 ARRDC3 GNAI2 RAPGEF2
regulation of triglyceride metabolic process	0.075594	0.394229	0.696109	1.52567	34	7	SORL1 MBOAT7 DGAT2 PLIN5 CTDNEP1
negative regulation of cardiac muscle tissue growth	0.0763889	0.397265	0.742245	1.411	32	5	RGS2 TGFBR2 PTEN
organic acid transport	0.0763052	0.397265	0.381495	1.30545	18	52	FOLR3 RGS2 IRS2 SLC43A2 RBP7 SYK AQP9 SLC19A1 SLC16A3 ACSL1 SLC15A4 SLC6A6
cell differentiation involved in kidney development	0.0777538	0.401136	0.69109	1.51467	35	7	IQGAP1 MMP9 BASP1 GREM1
epithelial cell differentiation involved in kidney development	0.0777538	0.401136	0.69109	1.51467	35	7	IQGAP1 MMP9 BASP1 GREM1
exocytic process	0.0773481	0.401136	0.526561	1.42572	27	18	STXBP2 RAB3D STX3 RALB CTBP2 SYK RAB8B LYN PLEK BTK
negative regulation of cell adhesion	0.0776699	0.401136	0.365607	1.31443	15	71	CEBPB SPI1 FGL2 DUSP1 LAPTM5 IRF1 PLXNC1 PTPN6 MAP4K4 MBP PRKAR1A RHOA PPM1F LILRB2 CR1 BCL6 PTEN PTPRC HLX PELI1 MYADM ANGPT1 TNFRSF14
positive regulation of lamellipodium assembly	0.0777538	0.401136	0.692351	1.51744	35	7	ARPC2 ACTR2 RAC1 BRK1
rap protein signal transduction	0.0777778	0.401136	0.652769	1.4928	34	8	RAP1A RAP2C CBL RAPGEF2 RAP1B
positive regulation of antigen receptor mediated signaling pathway	0.0779014	0.401219	-0.651511	-1.45569	48	17	RPS3 LCK CD81 PRKCH TRAT1 CCR7
regulation of toll like receptor signaling pathway	0.0780347	0.401352	0.483335	1.39125	26	22	PJA2 IRF1 NINJ1 DDX3X ARRB2 CYBA TLR1 LYN CD300LF SLC15A4 LILRA2 TLR2 PELI1
amino sugar metabolic process	0.0781991	0.401644	0.632039	1.49839	32	10	CHI3L1 CTBS NPL ST3GAL1
tissue migration	0.0785124	0.4027	0.364014	1.29323	18	60	S100P HIF1A MMP9 TGFBR2 DOCK5 MAP4K4 GLUL PTGS2 RAC1 PKN2 RHOA PPM1F RHOB GRN EGR3 PTEN SEMA4A ANGPT1 EPHB4 ARF6 CSNK2B MACF1 GREM1 GPX1
semi lunar valve development	0.0787037	0.403127	0.74107	1.40876	33	5	TNFRSF1B RBPJ TNFRSF1A NFATC1
fat soluble vitamin metabolic process	0.0792541	0.403731	0.700013	1.41682	33	6	CYP4F3 CYP27A1 VKORC1
leukocyte differentiation	0.0792079	0.403731	-0.395769	-1.26542	71	188	RPL22 RPS6 RSAD2 IL7R CD3D CD3E CD2 CD3G LCK CD81 LGALS1 ITGB1 ANXA1 IFI16 SOD1 PRDX2 GPR183 ITM2A XBP1 RORA TCF7 HLA-DRB1 LGALS3 CD74 CD27 RHOH ANXA2 CD8A SLC25A5 BCL11B IKZF3 ZAP70 SPN ITGA4 PARP1 MYC FBXO7 ITPKB ITK CCR7 XRCC6 LEF1 RASGRP1 GATA3 GON4L
polyol metabolic process	0.0790274	0.403731	0.46875	1.38911	25	25	ITPK1 PTAFR IMPA2 CYP27A1 DGAT2 PTEN PLEK IPMK NAAA
regulation of t cell activation	0.0790698	0.403731	-0.424131	-1.30511	67	126	CCL5 RPS3 IL7R CD3E CD2 LCK CD81 LGALS1 FYN ANXA1 SOD1 HLA-DPB1 PRDX2 XBP1 TCF7 HLA-DRB1 LGALS3 LAT HLA-DPA1 CD74 CD27 RHOH ZAP70 SPN ITPKB CCR7 SIT1 LEF1 CD6 RASGRP1 GATA3 CAMK4 TIGIT RUNX3 HSPD1 IL27RA MAD1L1 PRDM1
cell killing	0.0809019	0.407713	-0.49463	-1.36579	60	59	NKG7 RPS19 GNLY IL7R GZMM RPL30 HSP90AB1 PRF1 KLRD1 PRDX1 HLA-DRB1 GZMB
establishment of protein localization to vacuole	0.080429	0.407713	0.540176	1.44325	29	17	SORL1 RAB7A LAPTM5 NCOA4 VPS37B LAMP2 VPS4A M6PR
fatty acid derivative metabolic process	0.0809399	0.407713	0.557935	1.44888	30	15	CYP4F3 ELOVL5 ACSL1 DGAT2 ALOX5 ACSF3
lung morphogenesis	0.0810185	0.407713	0.740633	1.40793	34	5	TGFBR2 STK40 SRSF6
negative regulation of growth	0.0803213	0.407713	0.377512	1.29182	19	52	SPAG9 RGS2 CDA HSPA1A ST20 HIF1A TGFBR2 DDX3X PTPRJ CDKN2D BCL6 BTG1 PTEN SEMA4A ARHGAP4 GREM1 OSGIN1
positive regulation of peptide secretion	0.0809399	0.407713	0.560062	1.4544	30	15	S100A8 IRS2 HIF1A GLUL RAB8B
protein targeting to vacuole	0.0809399	0.407713	0.556786	1.4459	30	15	SORL1 RAB7A LAPTM5 NCOA4 VPS37B LAMP2 VPS4A M6PR
regulation of lamellipodium assembly	0.0805687	0.407713	0.627437	1.48748	33	10	ARPC2 ACTR2 WAS RAC1 BRK1
regulation of receptor recycling	0.0802792	0.407713	-0.80985	-1.45342	45	6	SNCA OPTN ANXA2 TRAT1
embryonic placenta morphogenesis	0.0815851	0.410012	0.698451	1.41366	34	6	NCOA1 GRB2 ZFP36L1 TMED2
cellular iron ion homeostasis	0.0820669	0.411359	0.463126	1.37244	26	25	FTL FTH1 HIF1A SLC11A1 NCOA4 ATP6V1A STEAP4 SLC40A1
synaptic transmission glutamatergic	0.0820734	0.411359	0.688078	1.50807	37	7	GLUL PTGS2 LRRK2 DGKZ
glycerophospholipid metabolic process	0.0825243	0.412511	0.362084	1.29929	16	70	FAM126B MBOAT7 OSBPL8 MBOAT2 SERINC1 GPCPD1 IMPA2 PIGX PTEN LPGAT1 PLEK IPMK PISD DBI DGKZ
viral translational termination reinitiation	0.0824561	0.412511	-0.835957	-1.44609	46	5	EIF3G EIF3L EIF3D EIF3B
regulation of double strand break repair via nonhomologous end joining	0.0829384	0.414027	0.623968	1.47925	34	10	ACTR2 WAS SMCHD1 NUDT16L1
cytokinetic process	0.0835443	0.415385	0.562243	1.43678	32	14	CHMP2A RHOA CHMP1B SNX18 ARF1 VPS4A
hepatocyte growth factor receptor signaling pathway	0.0833333	0.415385	0.738934	1.4047	35	5	PAK1 RAC1 PTPN2
muscle cell apoptotic process	0.0835443	0.415385	0.559553	1.42991	32	14	MAP2K4 SOD2 ARRB2 IGF1R CFLAR PDCD4
biological process involved in interaction with host	0.0838628	0.415574	-0.47687	-1.35691	65	66	RPSA IFIT1 PPIA LY6E CD81 IFITM3 LGALS1 ITGB1 VAMP8 HLA-DRB1 CD74 TRIM22
cellular response to nitrogen compound	0.0839161	0.415574	0.311491	1.23059	11	123	CEBPB SORL1 LAMTOR4 NAMPT AIF1 IRS2 HRH2 GNAQ TLR4 RAB31 ACTR2 OSBPL8 RALB RAP1A PTAFR ARRB2 CYBA AQP9 FOXO3 GRB2 ZFP36L1 PTGS2 LRRK2 RAB8B RHOQ UBR2 GNAI2 STAT3 LYN IGF1R CPEB4 PTPRE CFLAR RRAGD RAPGEF2 CYBB SH2B2 ACTB FPR2 HNRNPD RAP1B CAMP
regulation of cytoskeleton organization	0.0839161	0.415574	0.311094	1.2271	11	124	S100A8 S100A9 PYCARD GMFG HSPA1A ARPC5 ARPC1B HCK IQGAP1 PAK1 CHMP2A MTPN ARPC2 VASP COTL1 WAS RHOG GRB2 SVIL RAC1 ARPC3 RHOQ RICTOR PAK2 CDC42EP2 RHOA PPM1F CHMP1B RHOB BICD2 NIN PLEK
anatomical structure homeostasis	0.0843373	0.416005	0.386962	1.31312	20	50	RAB7A RAB3D HIF1A TLR4 TP53INP2 SYK SNX10 ADAM8 PTGS2 MBP PECAM1 LAMP2 LYZ ACTB ANGPT1 B2M
regulation of chaperone mediated autophagy	0.0842105	0.416005	-0.833316	-1.44152	47	5	EEF1A1 SNCA
regulation of er to golgi vesicle mediated transport	0.0842333	0.416005	0.685481	1.50238	38	7	SORL1 LRRK2 YIPF5
positive regulation of leukocyte cell cell adhesion	0.0849515	0.41793	-0.446206	-1.33044	69	96	CCL5 RPS3 IL7R CD3E LCK CD81 LGALS1 FYN ANXA1 ETS1 HLA-DPB1 XBP1 HLA-DRB1 HLA-DPA1 CD74 CD27 SKAP1 RHOH ZAP70 ITGA4 ITPKB CCR7 LEF1 CD6 RASGRP1 GATA3
production of molecular mediator involved in inflammatory response	0.0849057	0.41793	0.435873	1.33946	26	30	PYCARD ALOX5AP IL17RA NCF1 HIF1A TLR4 SYK IL1R2 STAT3 LYN GRN MEFV ALOX5 SIRPA CLEC7A BTK
negative regulation of mapk cascade	0.0857143	0.42095	0.385159	1.29833	20	48	SORL1 RGS2 DUSP1 ABCA7 TLR4 PTPN6 RNF149 LYN IGF1R PTPRJ PTEN PTPRC HMGCR SIRPA DUSP6
regulation of epithelial cell differentiation	0.0857909	0.42095	0.530287	1.41682	31	17	CEBPB KLF7 MMP9 ZFP36L1 ZFP36 TNFRSF1A BTG1
fatty acid transmembrane transport	0.0862471	0.42232	0.696616	1.40994	36	6	IRS2 ACSL1 ABCD4 SLC2A1 ACSL5
maturation of lsu rrna from tricistronic rrna transcript ssu rrna 5 8s rrna lsu rrna	0.0865225	0.42232	-0.690477	-1.44976	51	13	RPL35 RPL7
negative regulation of rna splicing	0.0865225	0.42232	-0.691815	-1.45257	51	13	RPS13 SRSF7 C1QBP RBMX RNPS1 SRSF10
response to radiation	0.0864198	0.42232	0.311338	1.20634	13	111	FOS ST20 TXN ABCA7 IKBIP SOD2 GNAQ HIF1A MMP9 CREBBP CYBA MME GRB2 EP300 UBE2B PTGS2 JUND CBL PLK3 NABP1 BCL3 RHOB CDKN2D THBD PTPRC TP53INP1 HMGCR
regulation of transmembrane receptor protein serine threonine kinase signaling pathway	0.0869565	0.423885	0.419605	1.34564	23	38	SORL1 HSPA1A SDCBP UBE2D1 CREBBP TGFBR2 EP300 RBPJ UBE2D3 CSNK2B GREM1
monovalent inorganic cation homeostasis	0.0872274	0.424651	0.440412	1.32721	27	27	RAB7A SLC11A1 LRRK2 SLC12A6 GNAI2 ATP6V0A1 GRN
t cell mediated immunity	0.0881543	0.428604	-0.536729	-1.39686	63	38	RSAD2 IL7R CD81 GZMM PRF1 KLRD1 HLA-DRB1 CD8A BTN3A2
cytoplasmic translational initiation	0.0884146	0.429311	-0.61719	-1.44853	57	22	RPL13A EIF3M EIF4A2 EIF4B EIF3D EIF2S3
cellular carbohydrate catabolic process	0.0888889	0.430494	0.642774	1.46994	39	8	MGAM PGD TPI1
regulation of protein stability	0.0888355	0.430494	-0.440942	-1.32826	73	101	RPL5 RPL11 RPS7 CD81 TOMM7 HSPA8 HSP90AB1 SNCA RPL23 CCT8 FLNA CALR PARK7 FBXO7 AHSP CCT3 PTGES3 CCT2 RAD23A CCT6A CDC37 PYHIN1 PPIB CCT7 CCDC88C CCT4 HSPD1 CCT5
cartilage development	0.0893372	0.431546	0.481377	1.36771	30	21	HIF1A RARA CHI3L1 TGFBR2 MBOAT2 SULF2 CD44 GREM1 SHOX2
negative regulation of ion transmembrane transport	0.0893372	0.431546	0.485065	1.37819	30	21	RGS2 SLC43A2 MMP9 KCNE3 GSTO1 SUMO1 SLC9A3R1
positive regulation of cell activation	0.0895349	0.431643	-0.413104	-1.28069	76	134	CCL5 RPS3 IL7R TRBC2 TRBC1 CD3E CD2 LCK CD81 LGALS1 FYN ANXA1 VAMP8 HLA-DPB1 GPR183 XBP1 HLA-DRB1 HLA-DPA1 CD74 CD27 RHOH ZAP70 MIF TRDC ITPKB CCR7 XRCC6 LEF1 CD6 RASGRP1 GATA3
positive regulation of receptor mediated endocytosis	0.0895884	0.431643	0.605901	1.46614	36	11	SYK ARRB2 HIP1 CBL ANGPT1 B2M AP2M1 GREM1
acute phase response	0.0909091	0.433387	0.695417	1.40751	38	6	CEBPB IL6R SERPINA1 PTGS2
anterior posterior pattern specification	0.0903955	0.433387	0.502387	1.37463	31	19	BTG2 BASP1 EP300 DDIT3 RBPJ TMED2
bone maturation	0.0902778	0.433387	0.733179	1.39376	38	5	SNX10 RHOA PHOSPHO1 GREM1
carbohydrate metabolic process	0.0909091	0.433387	0.303729	1.20918	12	130	TALDO1 MGAM IRS2 PMAIP1 HIF1A SLC2A3 CHI3L1 MIDN ITPK1 PTAFR CHST15 CTBS EP300 STK40 ST8SIA4 IMPA2 STAT3 NPL DHTKD1 PGD DGAT2 PTEN PLEK CBFA2T3
glucose 6 phosphate metabolic process	0.0904977	0.433387	0.639776	1.50075	39	9	TALDO1 TKT PGD HK3
negative regulation of protein kinase b signaling	0.0911111	0.433387	0.639491	1.46243	40	8	ARRB2 DDIT3 PTPRJ PTEN SLC9A3R1
negative regulation of t cell apoptotic process	0.0910714	0.433387	-0.746224	-1.41715	50	9	CCL5 IL7R CD27
protein modification by small protein conjugation or removal	0.0907173	0.433387	-0.370908	-1.21393	85	286	RPL5 RPS2 ISG15 RPS15 RPS3 RPS27A RPL11 HERC5 RPS7 PPIA RPS20 HINT1 UBB HSP90AB1 EIF3F FYN RNF213 RPL37 RPL23 TRIM22 SF3B5 RBX1 PARK7 DCAF12 NOSIP FBXO7 UFC1 MYCBP2 NSMCE3 UBE2L6 RNF125 PCNP COPS6 UBA52 RNF126 BUB3 MED10 FBXW5 UBE2N BIRC3 PCGF5 BABAM1 UBE2F UBA2
regulation of amyloid precursor protein catabolic process	0.0902439	0.433387	0.582485	1.43847	36	12	SORL1 ABCA7 IFNGR1 LYN RTN3 PICALM
regulation of antigen processing and presentation	0.0911111	0.433387	0.641572	1.46719	40	8	PYCARD FGL2 SLC11A1 WAS LILRB2
actin nucleation	0.0913838	0.434131	0.538662	1.39883	34	15	GMFG ARPC5 ARPC1B ARPC2 ACTR2 WAS ARPC3
intrinsic apoptotic signaling pathway by p53 class mediator	0.091954	0.434891	-0.554789	-1.39809	63	34	RPL26 RPS7 HINT1 UBB IFI16 CD74 EIF5A MIF RPS27L MYC
multivesicular body organization	0.0920097	0.434891	0.601157	1.45466	37	11	CHMP2A VPS37B CHMP1B VPS4A
positive regulation of interleukin 12 production	0.0920097	0.434891	0.601497	1.45549	37	11	LAPTM5 IRF1 TLR4 SYK TLR2 CLEC7A IL16
positive t cell selection	0.0918675	0.434891	-0.604424	-1.43228	60	23	CD3D CD3E CD3G CD74 BCL11B ZAP70 SPN ITPKB
renal absorption	0.0924956	0.436636	-0.804124	-1.44314	52	6	HBB AQP3
actin cytoskeleton reorganization	0.0934579	0.437308	0.434517	1.30945	29	27	GMFG HCK PAK1 PHACTR1 GRB2 RICTOR CASS4 RHOA PLEK HAX1 ARHGDIA
apoptotic process involved in morphogenesis	0.0928726	0.437308	0.67728	1.4844	42	7	TNFRSF1B SPI1 TNFRSF1A BAK1
negative regulation of organ growth	0.0932401	0.437308	0.693989	1.40462	39	6	RGS2 TGFBR2 PTEN
negative regulation of ossification	0.0928726	0.437308	0.674317	1.47791	42	7	SRGN HIF1A RBPJ GREM1
negative regulation of wound healing	0.0932401	0.437308	0.691394	1.39937	39	6	THBD PTEN ALOX5 KRT1
pallium development	0.0934256	0.437308	0.405308	1.2926	26	36	BTG2 HIF1A MBOAT7 RARA PHACTR1 IGF1R RHOA PTEN HDAC1
positive regulation of telomere maintenance	0.0933735	0.437308	-0.603311	-1.42964	61	23	HNRNPA1 CCT8 CCT3 CCT2 CCT6A CCT7 DHX36 CCT4 CCT5
organic hydroxy compound catabolic process	0.0935829	0.437345	0.531558	1.39505	34	16	CYP4F3 IMPA2 CYP27A1 SULT1B1 PTEN TPI1
long term synaptic potentiation	0.0939948	0.438721	0.537723	1.39639	35	15	SQSTM1 TYROBP STX3 MME LILRB2 PTEN
cell maturation	0.0942249	0.439246	0.450618	1.33538	30	25	ABHD2 HIF1A FOXO3 LRRK2 SCLT1 ROPN1L CLEC7A BTK
glycerolipid biosynthetic process	0.0944882	0.439924	0.35821	1.26903	23	57	FAM126B MBOAT7 IMPA2 PIGX ACSL1 DGAT2 PLIN5 PTEN LPGAT1 IPMK PISD DGKZ CTDNEP1 GNPAT
negative regulation of transferase activity	0.0946451	0.440106	-0.457318	-1.32613	75	77	RPL5 RPS15 RPL11 RPS7 PPIA NPM1 RPS20 SNCA RPL37 RPL23 EIF4A2 PARK7 HSPB1 FBXO7 PIP4K2A
cellular lipid metabolic process	0.0952381	0.441924	0.276614	1.14884	7	205	ABHD2 SORL1 IRS2 ALOX5AP CYP4F3 PSAP QKI FAM126B MBOAT7 OSBPL8 MBOAT2 ELOVL5 SERINC1 GPCPD1 PTGS2 ACOX1 ST8SIA4 IMPA2 TNFRSF1A PIGX ACSL1 APOBR DGAT2 PLIN5 PTEN LPGAT1 PLEK IPMK PISD HMGCR ALOX5 TBXAS1 PLBD1
nucleosome assembly	0.0953125	0.441924	-0.630258	-1.42153	60	18	NPM1 NAP1L1 ANP32B NAP1L4 ASF1A
protein modification by small protein conjugation	0.0953912	0.441924	-0.382203	-1.23729	88	246	RPL5 RPS2 ISG15 RPS15 RPS3 RPS27A RPL11 HERC5 RPS7 PPIA RPS20 UBB HSP90AB1 FYN RNF213 RPL37 RPL23 TRIM22 RBX1 PARK7 DCAF12 NOSIP FBXO7 UFC1 MYCBP2 NSMCE3 UBE2L6 RNF125 PCNP UBA52 RNF126 BUB3 MED10 FBXW5 UBE2N BIRC3 PCGF5 UBE2F UBA2
rna dependent dna biosynthetic process	0.0955137	0.441943	-0.564938	-1.41417	65	32	HNRNPA1 HSP90AB1 CCT8 CCT3 PTGES3 CCT2 NHP2 CCT6A CCT7 CCT4 CCT5
cellular response to insulin stimulus	0.0957447	0.442464	0.409919	1.31397	26	37	SORL1 NAMPT IRS2 RAB31 OSBPL8 GRB2 ZFP36L1 RAB8B RHOQ GNAI2 IGF1R PTPRE CFLAR SH2B2
cellular response to salt	0.0964912	0.443544	-0.819979	-1.41845	54	5	HNRNPA1
excitatory synapse assembly	0.0972222	0.443544	0.728153	1.38421	41	5	PTEN SEMA4A IL1RAP LRRC4
export across plasma membrane	0.0972851	0.443544	0.631672	1.48173	42	9	RALBP1 KCNE3 SLC40A1 DLG1
immune effector process	0.0972678	0.443544	-0.385132	-1.23654	88	201	NKG7 RPS19 RPS6 RSAD2 IL7R TRBC2 TRBC1 CD81 GZMM LGALS1 FYN PRF1 ANXA1 VAMP8 HLA-DPB1 KLRD1 PRDX2 GPR183 PRDX1 ITM2A XBP1 RORA HLA-DRB1 LGALS3 LAT HLA-DPA1 CD74 CD27 GZMB IFI35 CD8A DDX60 BTN3A2 MIF TRDC SPN CD84 PTGDS C1QBP BST2 RGCC SH2D1A SPON2 LEF1 RASGRP1 GATA3
negative regulation of developmental growth	0.0962567	0.443544	0.527084	1.38331	35	16	SPAG9 RGS2 TGFBR2 PTEN SEMA4A ARHGAP4
negative regulation of hormone secretion	0.0971564	0.443544	0.613571	1.4546	40	10	RAB11FIP1 KLF7 MIDN PPP3CA REST
positive regulation of actin filament polymerization	0.0966851	0.443544	0.511773	1.38568	34	18	PYCARD HCK ARPC2 VASP GRB2 RICTOR CDC42EP2 RHOA ARF6
protein stabilization	0.0970626	0.443544	-0.473145	-1.3384	75	65	RPL5 RPL11 RPS7 HSP90AB1 RPL23 CCT8 FLNA CALR PARK7 AHSP CCT3 PTGES3 CCT2 CCT6A CDC37 PYHIN1 PPIB CCT7 CCT4 HSPD1 CCT5 PIK3R1 PHB2
regulation of extracellular matrix organization	0.0972851	0.443544	0.63206	1.48265	42	9	TNFRSF1B CST3 TNFRSF1A CFLAR
regulation of leukocyte apoptotic process	0.0962644	0.443544	-0.550888	-1.38826	66	34	CCL5 IL7R CD3G ANXA1 LGALS3 CD74 CD27 MIF ITPKB CCR7
skeletal muscle cell differentiation	0.0971564	0.443544	0.614756	1.45741	40	10	FOS BTG2
demethylation	0.0977011	0.444898	0.48893	1.363	33	20	KDM6A APOBEC3A KDM6B UBE2B KDM5B JMJD1C
mitotic cytokinesis	0.0982659	0.446268	0.473089	1.36176	33	22	CHMP2A RHOA CHMP1B RHOB SNX18 ARF1 VPS4A JTB
regulation of dna biosynthetic process	0.0983607	0.446268	-0.53073	-1.38463	71	39	HNRNPA1 HSP90AB1 CCT8 MYC CCT3 PTGES3 RGCC CCT2 CCT6A CCT7 CCT4 CCT5
regulation of intrinsic apoptotic signaling pathway in response to dna damage by p53 class mediator	0.0982143	0.446268	-0.736736	-1.39913	54	9	RPL26 CD74 MIF
regulation of neutrophil chemotaxis	0.0997506	0.452025	0.562603	1.41836	39	13	C5AR1 CXCL8 C5AR2 CAMK1D RAC1 DAPK2
cell cell adhesion	0.100327	0.453739	-0.383651	-1.23383	91	204	HBB CCL5 RPS3 IL7R PPIA CD3E CD2 CD99 LCK CD81 FXYD5 LGALS1 ITGB1 FYN ANXA1 ETS1 HLA-DPB1 PRDX2 XBP1 HLA-DRB1 LGALS3 HLA-DPA1 CD74 CD27 SKAP1 ACTG1 RHOH FLNA ANXA2 ZAP70 SPN ICAM2 MYL12A ITGA4 CD84 HSPB1 ITPKB EZR RGCC CCR7 ITGB7 LIMS1 LEF1 CD6 RASGRP1 GATA3
regulation of muscle system process	0.100372	0.453739	0.40417	1.33421	26	42	TNFRSF1B RGS2 AIF1 PPP1R12B MTPN DOCK5 PTAFR FOXO3 PTGS2 TNFRSF1A PPP3CA RHOA DSC2 PROK2
carboxylic acid transport	0.100746	0.454881	0.390169	1.30428	26	44	FOLR3 RGS2 PSAP SLC43A2 SLCO3A1 SYK AQP9 SLC19A1 SLC16A3 SLC15A4 SLC6A6
cellular response to extracellular stimulus	0.100917	0.455103	0.350295	1.26667	21	68	FOS AIF1 PMAIP1 NCOA1 RXRA GABARAPL2 RALB GLUL MAP1LC3B FOXO3 LRRK2 CBL LAMP2 LYN CPEB4 DSC2 RRAGD PTPRC MAP1LC3A GABARAP
negative regulation of cellular catabolic process	0.10136	0.45531	-0.445314	-1.30685	81	85	RPL5 RPL11 RPS7 YBX1 HSP90AB1 SNCA YBX3 EIF3H IL10RA RPL23 ANXA2 PARK7 ATRAID
negative regulation of transmembrane receptor protein serine threonine kinase signaling pathway	0.101604	0.45531	0.514704	1.35082	37	16	SORL1 HSPA1A UBE2D1 UBE2D3 GREM1
positive regulation of chemokine production	0.101695	0.45531	0.495077	1.35463	35	19	PYCARD AIF1 IL17RA IL6R HIF1A TLR4 DDX3X SYK MBP TLR2 CLEC7A
positive regulation of chromosome organization	0.101093	0.45531	-0.53031	-1.38354	73	39	HNRNPA1 CCT8 SSBP1 CCT3 CCT2 CCT6A SLF1 DNMT1 CCT7 DHX36 CCT4 CCT5
positive regulation of plasma membrane bounded cell projection assembly	0.101604	0.45531	0.518179	1.35994	37	16	ARPC2 ACTR2 RAC1 RHOQ CDC42EP2 BRK1
response to temperature stimulus	0.101626	0.45531	0.377276	1.27893	24	51	FOS HSPA6 HSPA1A SOD2 CREBBP CD14 ARRB2 EP300 PTGS2 LYN ZNF516 CXCR4 TP53INP1
cell morphogenesis involved in differentiation	0.102041	0.456189	0.312227	1.23126	14	120	S100A6 SPI1 APLP2 PAK1 ACTN1 NUMB KLF7 PLXNC1 ARPC2 VASP ACTR2 PTPN6 DOCK5 MEGF9 RHOG PHACTR1 EP300 MBP RPS6KA5 LRRK2 RAC1 PPP3CA CASS4 PAK2 IGF1R RHOA PREX1 PTEN RAPGEF2 NIN SEMA4A PICALM SDC2 MYADM ACTB EPHB4 ARHGAP4
positive regulation of interleukin 2 production	0.102142	0.456189	-0.665279	-1.42138	61	14	RPS3 CD3E ANXA1
regulation of protein binding	0.102258	0.456189	-0.500305	-1.3609	76	49	IFIT1 RPL11 IFIT2 HSP90AB1 RAN HOPX ANXA2 PARK7 ITGA4
nucleoside triphosphate metabolic process	0.102601	0.45663	-0.55401	-1.39025	70	33	GIMAP7 RAN CMPK2 SAMHD1 CMPK1 PARP1 ENO1 MYC DUT NME3
ventricular septum morphogenesis	0.102564	0.45663	0.684679	1.38578	43	6	TGFBR2 RBPJ ZFPM1
positive regulation of glucose import	0.103672	0.459751	0.662302	1.45158	47	7	IRS2 OSBPL8 RHOQ CREBL2
positive regulation of glucose transmembrane transport	0.103672	0.459751	0.662302	1.45158	47	7	IRS2 OSBPL8 RHOQ CREBL2
regulation of lymphocyte activation	0.103487	0.459751	-0.39352	-1.24492	91	170	CCL5 RPS3 IL7R TRBC2 TRBC1 CD3E CD2 LCK CD81 LGALS1 FYN ANXA1 SOD1 HLA-DPB1 PRDX2 GPR183 XBP1 TCF7 HLA-DRB1 LGALS3 LAT HLA-DPA1 CD74 CD27 RHOH IKZF3 ZAP70 MIF TRDC SPN FBXO7 ITPKB CCR7 SIT1 XRCC6 LEF1 CD6 RASGRP1 GATA3
amyloid beta metabolic process	0.103797	0.459762	0.541832	1.38462	40	14	SORL1 ABCA7 MME IFNGR1 RTN3 PICALM APEH
negative regulation of response to wounding	0.104265	0.460742	0.609457	1.44485	43	10	THBD PTEN ALOX5 SIGLEC10 LRIG2
regulation of protein autophosphorylation	0.104265	0.460742	0.610676	1.44774	43	10	RASSF2 DDX3X RAP2C PTPRC GREM1
phosphatidylinositol metabolic process	0.105072	0.462121	0.403188	1.29299	28	38	FAM126B MBOAT7 IMPA2 PIGX PTEN LPGAT1 PLEK IPMK
positive regulation of neurogenesis	0.105072	0.462121	0.402748	1.29158	28	38	TNFRSF1B NUMB HIF1A PLXNC1 ACTR2 MME LYN CXCR4 NIN TLR2 HDAC1 MACF1 SHOX2
regulation of fatty acid oxidation	0.104895	0.462121	0.681304	1.37895	44	6	IRS2 DGAT2 PLIN5 TYSND1
response to axon injury	0.104972	0.462121	0.505421	1.36848	37	18	TYROBP AIF1 SOD2 LYN IGF1R GRN PTEN STK24
regulation of vesicle fusion	0.105263	0.462415	-0.815155	-1.4101	59	5	SNCA ANXA1 ANXA2
activation of cysteine type endopeptidase activity involved in apoptotic process	0.105431	0.462559	0.420345	1.27809	32	29	S100A8 S100A9 PYCARD ST20 BID PMAIP1 LAPTM5 HIP1 CFLAR
negative regulation of cell death	0.105544	0.462559	-0.370504	-1.20415	98	271	RPL10 CCL5 RPS6 IL7R RPS3A IFIT3 PPIA NPM1 IFI6 PTMA HSP90AB1 EIF2AK2 ITGB1 SNCA FYN TPT1 ANXA1 SOD1 YBX3 PRDX2 XBP1 LGALS3 CD74 CD27 UCP2 PLAC8 FLNA SLC25A5 BCL11B HIGD2A PARK7 PA2G4 MTDH MIF PRKCH HSP90B1 NONO ENO1 MYC HSPB1 FBXO7 ITPKB CCR7 LEF1 GATA3 TNFAIP8 VDAC2 PSMC5 BCL2L1 DNMT1 URI1 FCMR MAZ IL2RB BIRC3 HSPD1 IL27RA GHITM CCND2 CCNG1 CAST VDAC1 NCOA7 ACAA2 PIK3R1 FOXP1 CIB1 GSTP1 PHB2
negative regulation of ion transport	0.105919	0.46366	0.426247	1.28453	33	27	RGS2 SLC43A2 MMP9 KCNE3 TMBIM6 PTGS2 LILRB2 GSTO1 SUMO1 SLC9A3R1
granzyme mediated programmed cell death signaling pathway	0.106457	0.46419	-0.79446	-1.4258	60	6	NKG7 GZMA GZMB
positive regulation of cell development	0.106195	0.46419	0.355139	1.25578	23	63	TNFRSF1B TYROBP NUMB HIF1A PLXNC1 ARPC2 ACTR2 DOCK5 MME RAC1 CASS4 TRIB1 LYN PREX1 CXCR4 NIN TLR2 CLEC7A MYADM HDAC1 MACF1
positive regulation of tor signaling	0.106538	0.46419	0.590682	1.42932	43	11	LAMTOR4 RICTOR RRAGD HDAC3
viral budding	0.106538	0.46419	0.590214	1.42818	43	11	CHMP2A VPS37B CHMP1B VPS4A
neurotransmitter transport	0.107034	0.465808	0.439153	1.31603	34	26	STXBP2 PTPRN2 MCTP2 STX3 CTBP2 RAP1A LRRK2 SLC6A6 RAP1B SLC22A1
glucose import	0.107232	0.466128	0.556241	1.40232	42	13	IRS2 SLC2A3 OSBPL8 RHOQ
cardiac septum morphogenesis	0.107991	0.467796	0.660559	1.44776	49	7	TGFBR2 RBPJ ZFPM1
small molecule catabolic process	0.107784	0.467796	0.317866	1.22218	17	105	ABHD2 CDA IRS2 CYP4F3 HAL APOBEC3A GLUL ACOX1 MTHFS IMPA2 NPL CYP27A1 NQO2 PGD SULT1B1 PLIN5 PTEN
trabecula morphogenesis	0.107991	0.467796	0.657021	1.44	49	7	RBPJ RHOA SLC40A1 GREM1
rhythmic process	0.108333	0.468733	0.364839	1.25432	25	54	NAMPT GNAQ CREBBP ARRB2 FOXO3 EP300 JUND KDM5B IGF1R EGR3 PTEN NFIL3 PROK2 HNRNPD HDAC1
positive regulation of p38mapk cascade	0.108861	0.47047	0.535632	1.36878	42	14	SPI1 NCF1 PJA2 RELL1
positive regulation of binding	0.109626	0.47161	-0.505408	-1.35779	81	46	RPL11 S100A10 EIF3E HSP90AB1 RAN EDF1 ANXA2 PARK7 PARP1 MYC EIF3D PYHIN1 GATA3
positive regulation of mirna transcription	0.109756	0.47161	0.568468	1.40386	44	12	FOS SPI1 HIF1A NR3C1 FOXO3 STAT3
positive regulation of response to cytokine stimulus	0.10951	0.47161	0.468184	1.33023	37	21	HSPA1A LAPTM5 HIF1A TLR4 CD300LF CXCR4 TLR2 CPNE1
regulation of cellular component biogenesis	0.109756	0.47161	0.268878	1.14571	8	222	SORL1 PYCARD HSPA1A ARPC5 BID RAB7A ARPC1B HCK LIMK2 PAK1 SDCBP CHMP2A TLR4 MTPN ARPC2 VASP ACTR2 RALB LCP1 DDX3X COTL1 RAP1A SYK MAP4K4 WAS MSN RHOG GRB2 SVIL EP300 LRRK2 RAC1 ARPC3 RHOQ RICTOR PAK2 CDC42EP2 RHOA PPM1F CHMP1B PTPRJ SNX18 MEFV PTEN RAPGEF2 NIN PLEK SEMA4A TLR2 EVI5 CLEC7A IL1RAP
regulation of glucose metabolic process	0.109467	0.47161	0.458392	1.33403	36	23	IRS2 PMAIP1 MIDN EP300 DGAT2 PTPN2
regulation of p38mapk cascade	0.110169	0.472842	0.488825	1.33752	38	19	SPI1 DUSP1 NCF1 PJA2 RELL1
homologous chromosome pairing at meiosis	0.111111	0.473617	0.724522	1.3773	47	5	AGO4 UBE2B EHMT2
labyrinthine layer morphogenesis	0.111111	0.473617	0.720048	1.3688	47	5	NCOA1 GRB2 ZFP36L1 TMED2
leukocyte aggregation	0.111111	0.473617	0.722195	1.37288	47	5	S100A8 S100A9 MSN CD44
negative regulation of immune response	0.111111	0.473617	-0.466354	-1.31611	86	64	RPS19 ISG15 IL7R FYN ANXA1 IFI16 SAMHD1 KLRD1 OAS3 HLA-DRB1 PARP14 LYAR LGALS3
positive regulation of interleukin 13 production	0.111111	0.473617	0.72151	1.37158	47	5	IL17RA RARA HLA-E IL1RAP
regulation of spindle assembly	0.11086	0.473617	0.621039	1.45679	48	9	HSPA1A CHMP2A CHMP1B CHMP4A
regulation of mast cell activation	0.11138	0.474223	0.582863	1.4104	45	11	STXBP2 PTPN6 FGR SYK LYN CD300LF GAB2
peptide antigen assembly with mhc protein complex	0.112054	0.475475	-0.70402	-1.40764	65	11	HLA-DPB1 HLA-DRB1 HLA-DPA1 CALR PDIA3
positive regulation of stress activated protein kinase signaling cascade	0.112211	0.475475	0.401328	1.2811	33	35	SPI1 PYCARD SDCBP NCF1 RASSF2 PJA2 TLR4 RELL1 LYN CLEC7A
regulation of neuron differentiation	0.112211	0.475475	0.399376	1.27487	33	35	SPAG9 NCOA1 RARA FOXO3 LRRK2 RHOA BCL6 B2M REST CPNE1
retinoic acid receptor signaling pathway	0.112311	0.475475	0.652109	1.42924	51	7	RXRA RARA CTBP2 SNW1
virion assembly	0.112195	0.475475	0.567119	1.40052	45	12	CHMP2A VPS37B CHMP1B VPS4A
ear morphogenesis	0.1125	0.475736	-0.725619	-1.37801	62	9	RPL38 SOD1 GATA3 TTC39C
positive regulation of transporter activity	0.112805	0.476486	0.449697	1.31621	36	24	CTSS SGK1 RXRA IFNGR2 PTAFR VMP1 GSTO1 SUMO1
n terminal protein amino acid modification	0.113122	0.476747	0.619397	1.45294	49	9	NAA50 CREBBP EP300 NAA16
positive regulation of mrna processing	0.113057	0.476747	-0.635956	-1.4041	70	16	HSPA8 NCL RBM3 RBMX DHX36 NCBP2 THRAP3 TRA2B
acid secretion	0.113426	0.476951	0.717268	1.36351	48	5	SGK1 HRH2 SNX10 SLC9A3R1
engulfment of apoptotic cell	0.113426	0.476951	0.718384	1.36564	48	5	ABCA7 XKR8 RHOG RAC1
cellular response to steroid hormone stimulus	0.113861	0.478243	0.342112	1.23395	22	72	ABHD2 HSPA1A SGK1 PAK1 WBP2 RXRA NCOA4 NR3C1 FOXO3 EP300 ZFP36L1 ZFP36 IGF1R RHOA CFLAR PADI2
cellular response to thyroid hormone stimulus	0.114219	0.479207	0.677983	1.37223	48	6	CTSS LMO2 GCLM
positive regulation of glucose metabolic process	0.114471	0.479724	0.650595	1.42592	52	7	IRS2 PMAIP1 DGAT2 PTPN2
regulation of bmp signaling pathway	0.114634	0.479834	0.565766	1.39718	46	12	SORL1 UBE2D1 RBPJ UBE2D3 GREM1
wound healing	0.114754	0.479834	0.318193	1.21439	20	94	S100A8 PAK1 ACTN1 GNAQ JAML CHMP2A HIF1A SLC11A1 TLR4 SERPINA1 PTPN6 LCP1 ITPK1 TLN1 TGFBR2 SYK WAS FCER1G ENTPD1 PPP3CA PLAUR JMJD1C LYN RHOA CHMP1B CFLAR CXCR4 THBD PTEN PLEK ALOX5 CLEC7A ACTB CD44 DGKZ MACF1
adipose tissue development	0.116456	0.48252	0.525133	1.34195	45	14	SPI1 SORL1 NAMPT KLF7 ARRDC3 ZNF516 DGAT2
aerobic respiration	0.115802	0.48252	-0.428082	-1.28113	95	97	MT-CO1 COX7C SNCA UQCRB UQCRH NDUFB9 NDUFS5 NDUFA12 PARK7 NDUFB2 MYC COX5A NDUFA4 NDUFB7 IDH2 NDUFAB1 MDH1 NDUFS8 NDUFB5 COX4I1 CHCHD10 GHITM MDH2 PANK2 CYC1 NDUFA10 NDUFA5 COX7A2L CYCS DNAJC15 PDHB MT-ATP6 MT-ND6 NDUFV1 NDUFB8 NDUFS7 ADSL STOML2 NDUFS3 ARL2 NDUFV2
cd4 positive alpha beta t cell cytokine production	0.115789	0.48252	-0.810184	-1.4015	65	5	RSAD2 CD81 GATA3
cellular response to inorganic substance	0.11811	0.48252	0.368014	1.23354	29	46	FOS ALOX5AP IQGAP1 JUNB NCF1 MMP9 PTGS2 JUND LRRK2 CFLAR FOSB SLC40A1 CYBB MAP1LC3A B2M HNRNPD RASGRP2
execution phase of apoptosis	0.115819	0.48252	0.485434	1.32824	40	19	ST20 XKR8 PAK2 CFLAR MTRNR2L12 STK24
formation of translation preinitiation complex	0.117754	0.48252	-0.748522	-1.3822	64	8	RPL13A EIF4B EIF2S3
import across plasma membrane	0.116352	0.48252	0.422788	1.29925	36	30	RGS2 IRS2 SLC43A2 SLC2A3 SLC19A1 SLC12A6 ACSL1 SLC15A4 SLC6A6 KCNJ15
killing of cells of another organism	0.117148	0.48252	-0.697762	-1.39513	68	11	RPS19 GNLY RPL30 PRF1
membrane protein ectodomain proteolysis	0.117778	0.48252	0.615676	1.40797	52	8	TNFRSF1B TIMP2 ADAM8 LRIG2
negative regulation of catabolic process	0.118072	0.48252	-0.423219	-1.2737	97	102	RPL5 RPL11 RPS7 YBX1 HSP90AB1 SNCA FYN YBX3 EIF3H IL10RA RPL23 FLNA ANXA2 PARK7 ATRAID
negative regulation of leukocyte apoptotic process	0.117557	0.48252	-0.600391	-1.39389	76	21	CCL5 IL7R CD74 CD27 MIF ITPKB CCR7
protein acylation	0.116162	0.48252	0.338118	1.23686	22	76	SPI1 NAA50 WBP2 NCOA1 MSL1 ZDHHC18 CREBBP DDX3X GLUL PHF20L1 EP300 RPS6KA5
regulation of dna metabolic process	0.116414	0.48252	-0.413207	-1.26672	99	124	RPS3 IL7R HNRNPA1 GZMA NPM1 HSP90AB1 CCT8 NUCKS1 KMT2A PARP1 MYC CCT3 PTGES3 RGCC CCT2 CCT6A GATA3 SLF1 CCT7 UBE2N DHX36 CCT4 BABAM1 CCT5 IL27RA
regulation of lymphocyte chemotaxis	0.117544	0.48252	-0.804617	-1.39187	66	5	CCL5
regulation of nervous system process	0.117493	0.48252	0.519143	1.34814	44	15	TNFRSF1B ITGAX PTAFR LRRK2 PTEN TYMP
regulation of nucleotide binding oligomerization domain containing signaling pathway	0.118056	0.48252	0.709308	1.34838	50	5	HSPA1A TLR4 SLC15A4
regulation of peptidase activity	0.117241	0.48252	0.305868	1.20976	16	122	S100A8 S100A9 SORL1 PYCARD ST20 APLP2 BID CST3 PMAIP1 LAPTM5 MMP9 TIMP2 SERPINA1 DDX3X SYK ARRB2 PI3 HIP1 PTGS2 MBP SERPINB1 PAK2 PLAUR STAT3 LYN RHOA PPM1F CFLAR GRN CDKN2D MEFV CR1 CSTA PICALM CLEC7A
regulation of protein polymerization	0.117409	0.48252	0.360994	1.23677	28	53	PYCARD HSPA1A ARPC5 ARPC1B HCK PAK1 MTPN ARPC2 VASP COTL1 GRB2 SVIL RAC1 ARPC3 RICTOR CDC42EP2 RHOA NIN MYADM ARF6
regulation of response to biotic stimulus	0.116414	0.48252	-0.413715	-1.2672	99	123	CCL5 IFIT1 RPS19 ISG15 HERC5 HSP90AB1 FYN IFI16 SAMHD1 KLRD1 PRDX2 SIGIRR OAS3 HLA-DRB1 PARP14 LYAR OPTN IFI35 OAS1 DDX60 MIF NONO C1QBP APOBEC3G OASL SH2D1A STAT2 XRCC6 CDC37 RASGRP1 PYHIN1 RNF125
regulation of spindle organization	0.117073	0.48252	0.564715	1.39459	47	12	HSPA1A CHMP2A CHMP1B CHMP4A
regulation of translational initiation by eif2 alpha phosphorylation	0.116883	0.48252	-0.77023	-1.40013	62	7	NPM1 EIF2AK2
positive regulation of leukocyte degranulation	0.118483	0.483441	0.603105	1.42979	49	10	ITGB2 FGR PTAFR SYK ITGAM GAB2
regulation of t cell receptor signaling pathway	0.118594	0.483441	-0.569824	-1.39536	80	28	RPS3 LCK CD81 LGALS3 GBP1 TRAT1 EZR CCR7 SH2D1A
long chain fatty acid metabolic process	0.118902	0.48364	0.447668	1.31027	38	24	CYP4F3 QKI ELOVL5 PTGS2 ACSL1 ALOX5 TBXAS1 GPX1 GPX4
mitochondrial transmembrane transport	0.118852	0.48364	-0.517149	-1.3492	86	39	SLC25A6 TOMM7 SMDT1 UCP2 SLC25A5 TOMM20 PNPT1 HSPD1 DNAJC19 VDAC1 DNAJC15 MT-ATP6 MRPL18 STOML2
ether metabolic process	0.12037	0.488547	0.70571	1.34154	51	5	TXN ALOX5 GNPAT
ovulation	0.12037	0.488547	0.706364	1.34279	51	5	RGS2 FOXO3 PTGS2 IMMP2L
positive regulation of muscle contraction	0.120853	0.489973	0.60214	1.4275	50	10	RGS2 PTAFR PTGS2 RHOA PROK2 GSTO1
regulation of hormone biosynthetic process	0.121212	0.490896	0.667594	1.3512	51	6	HIF1A IGF1R REST DGKQ
positive regulation of b cell activation	0.121585	0.491339	-0.513325	-1.33922	88	39	TRBC2 TRBC1 CD81 GPR183 XBP1 CD74 CD27 MIF TRDC
urogenital system development	0.121457	0.491339	0.35977	1.23258	29	53	IL6R IQGAP1 PSAP MMP9 RARA BASP1 MME LRRK2 PECAM1 SULF2 RHOA CFLAR PTEN ANGPT1 GREM1
positive regulation of intrinsic apoptotic signaling pathway	0.12188	0.491998	-0.56937	-1.39034	82	27	RPS3 RPL26 RPS7 LCK UBB SOD1 EIF5A PARK7 MYC
aldehyde catabolic process	0.122164	0.492114	-0.782458	-1.40426	69	6	PARK7 ADH5 ESD HAGH AKR1A1
collagen catabolic process	0.122172	0.492114	0.614615	1.44172	53	9	MMP25 CTSS CST3 MMP9
detection of external biotic stimulus	0.12311	0.493684	0.646656	1.41729	56	7	TLR4 TLR1 LY96 TLR2 CLEC7A HLA-B
multicellular organismal movement	0.122807	0.493684	-0.803155	-1.38934	69	5	C12orf57
negative regulation of regulated secretory pathway	0.12311	0.493684	0.645987	1.41582	56	7	SPI1 RAP1A GNAI2 RAP1B REST
positive regulation of cell cell adhesion	0.123188	0.493684	-0.425883	-1.28301	101	104	CCL5 RPS3 IL7R CD3E LCK CD81 LGALS1 FYN ANXA1 ETS1 HLA-DPB1 XBP1 HLA-DRB1 HLA-DPA1 CD74 CD27 SKAP1 RHOH ZAP70 ITGA4 ITPKB CCR7 LEF1 CD6 RASGRP1 GATA3
positive regulation of cytokinesis	0.123223	0.493684	0.596355	1.41379	51	10	SVIL PKN2 IGF1R RHOA CDC14A
protein localization to postsynapse	0.123543	0.493908	0.663402	1.34272	52	6	STX3 RAP1A DLG1
spliceosomal snrnp assembly	0.123494	0.493908	-0.584722	-1.38559	81	23	SNRPD2 SNRPF CLNS1A SNRPB LSM4 SNRPD3 SNRPD1 SNRPC SRSF10 LSM2
cellular response to interferon alpha	0.123909	0.494313	-0.781956	-1.40336	70	6	IFIT3 IFIT2 PYHIN1 GATA3
negative regulation of t cell mediated cytotoxicity	0.123909	0.494313	-0.781526	-1.40259	70	6	IL7R KLRD1
metal ion export	0.124434	0.495488	0.610295	1.43159	54	9	KCNE3 SLC11A1 SLC40A1 DLG1
myeloid dendritic cell differentiation	0.125	0.495488	0.702846	1.3361	53	5	SPI1 TGFBR2 RBPJ
protein adp ribosylation	0.125	0.495488	-0.675808	-1.38567	73	12	ZC3HAV1 PARP14 PARP12 PARP1
pyroptosis	0.124561	0.495488	-0.80078	-1.38523	70	5	GZMA GZMB
regulation of viral entry into host cell	0.124792	0.495488	-0.661247	-1.38839	74	13	LY6E IFITM3 LGALS1 HLA-DRB1 CD74 TRIM22 IFITM1
response to purine containing compound	0.125	0.495488	0.441871	1.2933	40	24	FOS RAP1A PTAFR AQP9 ZFP36L1 PTGS2 THBD RAPGEF2 FOSB RAP1B
photoreceptor cell differentiation	0.12527	0.495506	0.645471	1.41469	57	7	AGTPBP1 TOPORS STAT3 AHI1
regulation of granulocyte differentiation	0.12527	0.495506	0.644408	1.41236	57	7	EVI2B RARA TRIB1 HAX1
eye photoreceptor cell differentiation	0.125874	0.497369	0.662367	1.34062	53	6	AGTPBP1 TOPORS STAT3
dna damage response signal transduction resulting in transcription	0.12616	0.49797	-0.757212	-1.37647	67	7	RPL26 RPS27L PYHIN1 SP100
cytokine mediated signaling pathway	0.126667	0.498917	0.303362	1.19483	18	119	TNFRSF1B SPI1 PYCARD HSPA1A CXCR2 IL17RA IL6R HCK CXCL8 LAPTM5 HIF1A IRF1 CXCR1 LILRB3 CSF3R PTPN6 IFITM2 IFNGR2 SYK IL1R2 FCER1G IFNGR1 FOXO3 RPS6KA5 CSF2RB JAK1 TNFRSF1A CBL STAT3 ACSL1 PTPRJ CD300LF IFNAR1 LILRB2 PADI2 LILRA2 CXCR4 IL13RA1 PTPRC IL1RAP CXCL1 ANGPT1 TNFRSF14 CSNK2B CD44
positive regulation of lamellipodium organization	0.126667	0.498917	0.603347	1.37978	56	8	ARPC2 ACTR2 RAC1 BRK1
adherens junction organization	0.12743	0.500866	0.641784	1.40661	58	7	NUMB PAK2 ACTB
negative regulation of blood pressure	0.127315	0.500866	0.701037	1.33266	54	5	SOD2 PTAFR GCH1
positive regulation of lymphocyte apoptotic process	0.12807	0.502854	-0.794955	-1.37516	72	5	CCL5
amyloid precursor protein catabolic process	0.129114	0.503894	0.516595	1.32013	50	14	SORL1 ABCA7 IFNGR1 LYN RTN3 PICALM
anion homeostasis	0.128959	0.503894	0.599791	1.40695	56	9	KCNE3 SLC12A6 TBXAS1 SLC9A3R1
maternal process involved in female pregnancy	0.128959	0.503894	0.603044	1.41458	56	9	RGS2 JUNB PTGS2 TMED2
multi organism reproductive process	0.129032	0.503894	0.290323	1.17878	15	158	FOLR3 FOS ABHD2 RGS2 LIMK2 JUNB QKI MMP9 RARA IGF2R TGFBR2 DDX3X PTAFR AGO4 FOXO3 SLC19A1 PI3 UBE2B PTGS2 ACOX1 VMP1 LRRK2 KDM5B UBR2 STAT3 BCL6 ROPN1L BTG1 UBE2J1 THBD PTEN CD46 FOSB SLCO4C1 PROK2
positive regulation of mitochondrion organization	0.128527	0.503894	0.417029	1.25901	40	28	RALBP1 PYCARD BID PMAIP1 HIF1A MMP9 PLAUR
protein poly adp ribosylation	0.129145	0.503894	-0.778836	-1.39776	73	6	ZC3HAV1 PARP14 PARP1
viral transcription	0.129573	0.505038	-0.586698	-1.37697	84	22	CCL5 IFITM3 NUCKS1 LEF1
animal organ morphogenesis	0.131034	0.505457	0.302179	1.19517	18	122	CEBPB AGTPBP1 HIF1A RARA BASP1 ITGAX TGFBR2 FGR SYK MEGF9 MSN TLE3 FOXO3 SNX10 EP300 STK40 LRRK2 RBPJ RAC1 TOPORS KDM5B ALPL STAT3 RHOA PHOSPHO1 CFLAR PTEN HLX SLC40A1
cell cell adhesion via plasma membrane adhesion molecules	0.130699	0.505457	0.429151	1.27176	42	25	JAML ITGB2 TGFBR2 MBP PECAM1 ITGAM DSC2 SELL IL1RAP MYADM LRRC4
cellular response to estrogen stimulus	0.130536	0.505457	0.660904	1.33766	55	6	WBP2 RARA NCOA4
endonucleolytic cleavage in its1 to separate ssu rrna from 5 8s rrna and lsu rrna from tricistronic rrna transcript ssu rrna 5 8s rrna lsu rrna	0.129825	0.505457	-0.79359	-1.3728	73	5	RPS21
integrated stress response signaling	0.130332	0.505457	0.589434	1.39738	54	10	ABCA7 PPP1R15A DDIT3 PTPN2 TMED2
regulation of actin nucleation	0.130536	0.505457	0.660781	1.33741	55	6	GMFG WAS ARF1 BRK1
regulation of arp2 3 complex mediated actin nucleation	0.130536	0.505457	0.660781	1.33741	55	6	GMFG WAS ARF1 BRK1
response to interleukin 7	0.131034	0.505457	-0.705714	-1.38311	75	10	IL7R YBX1 PDIA3
thymus development	0.131034	0.505457	-0.706805	-1.38525	75	10	SOD1 PRDX2 BCL11B GATA3 MAD1L1 BCL2
vascular transport	0.130548	0.505457	0.508065	1.31938	49	15	SLC2A3 SLCO3A1 SLC19A1 SLC6A6 SLC22A1 SLC9A3R1
lipid catabolic process	0.13242	0.508177	0.334176	1.18619	28	65	ABHD2 SORL1 IRS2 RAB7A CYP4F3 GPCPD1 ACOX1 CYP27A1 PLIN5 PLBD1
negative chemotaxis	0.131944	0.508177	0.699144	1.32906	56	5	RHOA SEMA4A SEMA4C PLXNA3 DPP4
negative regulation of proteasomal ubiquitin dependent protein catabolic process	0.132166	0.508177	-0.627168	-1.3847	82	16	RPL11 HSP90AB1 EIF3H PARK7
organic anion transport	0.13242	0.508177	0.334257	1.18648	28	65	FOLR3 RGS2 PSAP SLC43A2 SLC2A3 SLCO3A1 SYK AQP9 SLC19A1 SLC16A3 SLC15A4 CR1 SLC6A6 SLCO4C1 CYB5R4 CA4
protein neddylation	0.132143	0.508177	-0.716416	-1.36054	73	9	RPL5 RPL11 RBX1
positive regulation of cellular component biogenesis	0.132867	0.509369	0.303852	1.20041	18	123	PYCARD HSPA1A BID RAB7A HCK PAK1 SDCBP CHMP2A TLR4 ARPC2 VASP ACTR2 RALB LCP1 DDX3X SYK MAP4K4 MSN GRB2 RAC1 RHOQ RICTOR CDC42EP2 RHOA PPM1F PTPRJ SNX18 NIN PLEK SEMA4A CLEC7A IL1RAP
reproductive system development	0.133028	0.509461	0.340684	1.23191	28	68	CEBPB JUNB PSAP HIF1A NCOA1 RARA BASP1 PTPN6 NCOA4 ARRB2 AGO4 MME FOXO3 GRB2 ZFP36L1 PTGS2 RBPJ CBL KDM5B
regulation of cytoplasmic transport	0.133484	0.510686	0.592979	1.39097	58	9	SORL1 MSN LRRK2 MAP2K2
cell morphogenesis involved in neuron differentiation	0.134715	0.510961	0.321626	1.20555	25	85	S100A6 APLP2 PAK1 NUMB KLF7 PLXNC1 VASP ACTR2 RHOG PHACTR1 MBP RPS6KA5 LRRK2 RAC1 PPP3CA PAK2 IGF1R PTEN RAPGEF2 NIN SEMA4A PICALM SDC2 ACTB EPHB4 ARHGAP4 MACF1
cytolysis	0.134483	0.510961	-0.702024	-1.37588	77	10	GZMA GZMH GZMM PRF1 GZMB
ion transport	0.134328	0.510961	0.269217	1.15677	8	263	FOLR3 FTL FTH1 CEBPB RALBP1 S100A6 RGS2 CTSS SGK1 PSAP SLC43A2 SLC2A3 SEC14L1 MMP9 KCNE3 SLC11A1 TMEM120A PTPN6 ATP6V1B2 IFNGR2 SLCO3A1 PTAFR SYK ARRB2 CYBA AQP9 TMBIM6 CYSLTR1 SLC19A1 PTGS2 VMP1 WWP2 DDIT3 PPP3CA SLC12A6 GNAI2 SLC16A3 LYN RHOA ATP6V1A SLC15A4 LILRB2 CR1 LILRA2 STEAP4 SLC6A6 CXCR4 PTPRC SLC25A37 SLC40A1 CYBB SLCO4C1 CYB5R4 CA4 KCNJ15 BTK CLCN4 B2M UTRN TCN1 SLC22A1 GSTO1 SURF1
modulation of excitatory postsynaptic potential	0.135198	0.510961	0.659443	1.3347	57	6	LRRK2 PTEN S1PR2 MTMR2 EIF4A3
peptidyl threonine dephosphorylation	0.135198	0.510961	0.659758	1.33534	57	6	DUSP1 PPM1F
positive regulation of vascular endothelial growth factor production	0.135198	0.510961	0.65878	1.33336	57	6	C5AR1 HIF1A PTGS2 SULF2
protein targeting to lysosome	0.134146	0.510961	0.554624	1.36967	54	12	SORL1 RAB7A LAPTM5 NCOA4 LAMP2 VPS4A M6PR
regulation of cytoplasmic translation	0.135135	0.510961	-0.667542	-1.36873	79	12	RPL13A YBX1 YBX3 PKM
regulatory t cell differentiation	0.134663	0.510961	0.532755	1.34311	53	13	IRF1 FOXO3 LILRB2 CR1 BCL6 CD46
response to bacterium	0.134857	0.510961	-0.392381	-1.22829	117	154	CCL5 RPS19 GNLY ISG15 TRAC IL7R TRBC2 GZMA TRBC1 RPL30 RPL39 SNCA CMPK2 RNF213 PRDX2 IL10RA SIGIRR OAS3 XBP1 HLA-DRB1 IFI44 OAS2 PLAC8 OPTN OCIAD2 OAS1 IKZF3 MTDH MIF TRDC SPN CAPN2 CCR7 PTGER2 ADH5 SPON2 CD6
response to thyroid hormone	0.133909	0.510961	0.632208	1.38562	61	7	CTSS LMO2 GCLM
toll like receptor 4 signaling pathway	0.134146	0.510961	0.554512	1.36939	54	12	TLR4 NINJ1 CD14 LYN LILRA2 LY96 PELI1
mitotic cytokinetic process	0.135593	0.511936	0.567648	1.37358	55	11	CHMP2A RHOA CHMP1B ARF1 VPS4A
regulation of transmembrane transport	0.13587	0.512462	0.309691	1.17874	24	93	RGS2 IRS2 OAZ1 CTSS SLC43A2 OAZ2 MMP9 KCNE3 PTPN6 OSBPL8 IFNGR2 PTAFR CYBA VMP1 WWP2 RHOQ LYN ACSL1 CYBB KCNJ15 ACTB UTRN GSTO1
alpha beta t cell activation	0.136935	0.513134	-0.450352	-1.28967	108	70	NKG7 RPL22 RSAD2 CD3E CD81 ANXA1 GPR183 RORA HLA-DRB1 BCL11B ZAP70 SPN ITPKB ITK LEF1 GATA3
defense response to fungus	0.138381	0.513134	0.502672	1.30537	52	15	S100A8 S100A9 SPI1 S100A12 IL17RA CLEC4E COTL1 CLEC4A USP15 CLEC7A
inclusion body assembly	0.138229	0.513134	0.622979	1.36539	63	7	SORL1 HSPA1A
membrane invagination	0.137931	0.513134	0.415207	1.25351	43	28	AIF1 ABCA7 XKR8 ITGB2 CHMP2A RAB31 RHOG RAC1 ITGAM RHOA FCHO2 SNX18 CLEC7A
morphogenesis of an epithelium	0.138614	0.513134	0.328464	1.18472	27	72	PAK1 HIF1A RARA VASP ITGAX LCP1 TGFBR2 MSN GRB2 RBPJ RAC1 KDM5B RHOA RHOB CXCR4 PTEN ACTB CSNK2B CD44 GREM1
ncrna 3 end processing	0.137346	0.513134	-0.604023	-1.37614	88	19	RPS21 SSB FBL TRMT10C HSD17B10 EXOSC6 EXOSC8 EXOSC9
negative regulation of protein modification process	0.136782	0.513134	-0.393092	-1.22681	118	145	RPL5 ISG15 RPS15 RPS3 RPL11 RPS7 PPIA NPM1 RPS20 SNCA FYN RPL37 PARP14 LGALS3 RPL23
negative regulation of receptor mediated endocytosis	0.138009	0.513134	0.58701	1.37697	60	9	SDCBP ANKRD13A RAC1 PICALM ARF6
nucleotide binding domain leucine rich repeat containing receptor signaling pathway	0.137529	0.513134	0.657906	1.33159	58	6	HSPA1A TLR4 SLC15A4
positive regulation of bone resorption	0.137529	0.513134	0.657275	1.33031	58	6	SYK ADAM8 TFRC
positive regulation of immune system process	0.137131	0.513134	-0.360415	-1.17935	129	285	CCL5 RPS19 RSAD2 RPS3 IL7R TRBC2 TRBC1 CD3E CD2 CD99 LCK CD81 LGALS1 FYN ANXA1 CD247 VAMP8 IFI16 HLA-DPB1 KLRD1 GPR183 XBP1 HLA-DRB1 LGALS3 AQP3 HLA-DPA1 CD74 CD27 SKAP1 CD8B RHOH CALR IFI35 CD8A GBP1 DDX60 PARK7 BTN3A2 ZAP70 MIF TRDC PRKCH SPN ITGA4 TRAT1 NONO CD84 C1QBP ITPKB EZR RGCC ITK CCR7 SH2D1A XRCC6 SPON2 LEF1 CD6 RASGRP1 PYHIN1 GATA3
positive regulation of mrna splicing via spliceosome	0.138514	0.513134	-0.664692	-1.36288	81	12	HSPA8 NCL RBM3 RBMX
positive regulation of protein autophosphorylation	0.138229	0.513134	0.630086	1.38097	63	7	RASSF2 DDX3X RAP2C GREM1
protein localization to chromosome telomeric region	0.138934	0.513134	-0.635046	-1.37982	85	15	CCT8 CCT3 CCT2 CCT6A CCT7 CCT4 CCT5
regulation of inclusion body assembly	0.138229	0.513134	0.622979	1.36539	63	7	SORL1 HSPA1A
regulation of intrinsic apoptotic signaling pathway	0.137157	0.513134	-0.436038	-1.2669	109	79	RPS3 RPL26 RPS7 PPIA LCK UBB TPT1 ERP29 SOD1 YBX3 XBP1 CD74 EIF5A PARK7 MIF NONO PARP1 ENO1 MYC HSPB1
regulation of myelination	0.137157	0.513134	0.530035	1.33625	54	13	TNFRSF1B RARA ITGAX PTEN TYMP DLG1
regulation of smooth muscle contraction	0.136585	0.513134	0.554219	1.36867	55	12	RGS2 DOCK5 PTAFR PTGS2 RHOA PROK2
signal release	0.138889	0.513134	0.338956	1.21315	29	67	RAB11FIP1 STXBP2 IRS2 PTPRN2 MCTP2 KLF7 HIF1A STX3 MIDN CTBP2 RAP1A SYK GLUL LRRK2 RAB8B PPP3CA KDM5B LYN ALOX5 CYB5R4 BTK
t cell proliferation	0.13875	0.513134	-0.445273	-1.27989	110	72	CCL5 RPS6 RPS3 CD3E CD81 FYN ANXA1 HLA-DPB1 PRDX2 HLA-DRB1 LGALS3 HLA-DPA1 ZAP70 SPN
transition metal ion homeostasis	0.136546	0.513134	0.363292	1.24315	33	52	S100A8 FTL FTH1 S100A9 SOD2 HIF1A SLC11A1 NCOA4 FBXL5 ATP6V1A STEAP4 SLC25A37 SLC40A1 PICALM B2M HMOX2
positive regulation of peptidase activity	0.139535	0.514337	0.330957	1.1777	29	66	S100A8 S100A9 PYCARD ST20 BID PMAIP1 LAPTM5 DDX3X SYK HIP1 MBP STAT3 LYN RHOA PPM1F CFLAR GRN MEFV CR1 PICALM CLEC7A
regulation of lymphocyte apoptotic process	0.139501	0.514337	-0.558525	-1.36385	94	27	CCL5 IL7R CD3G LGALS3 CD74 CD27 MIF
hepatocyte apoptotic process	0.13986	0.515027	0.652942	1.32155	59	6	BID IGF1R CFLAR ARF6
chaperone mediated protein folding	0.1402	0.515449	-0.520928	-1.32024	97	35	HSPA8 CD74 CCT8 HSPE1 HSPB1 CCT3 PTGES3 CCT2 DNAJC7 CCT6A PPIB ST13 CCT7 CCT4 CCT5 PDCD5
polyamine biosynthetic process	0.140389	0.515449	0.622157	1.36359	64	7	OAZ1 OAZ2 SAT1 SAT2
positive regulation by symbiont of entry into host	0.140351	0.515449	-0.787803	-1.36279	79	5	LGALS1 HLA-DRB1 CD74 P4HB CD4
amide transport	0.140562	0.515579	0.359772	1.21623	34	49	FOLR3 S100A8 IRS2 PTPRN2 PSAP KLF7 HIF1A MIDN GLUL AQP9 SLC19A1 RAB8B PPP3CA SLC15A4 ALOX5 CYB5R4
regulation of protein localization to nucleus	0.14077	0.515835	-0.484854	-1.30639	105	47	HSP90AB1 FYN RAN CCT8 FLNA PARK7 PARP1 CCT3 CCT2 CCT6A PYHIN1 CCT7 CCT4 CCT5 MDFIC PIK3R1
cellular response to corticosteroid stimulus	0.14121	0.516434	0.455397	1.2939	48	21	SGK1 NR3C1 FOXO3 ZFP36L1 ZFP36 IGF1R CFLAR MT-ND3 REST
intrinsic apoptotic signaling pathway in response to endoplasmic reticulum stress	0.14121	0.516434	0.454558	1.29151	48	21	CEBPB HSPA1A PMAIP1 TMBIM6 PPP1R15A LRRK2 DDIT3
negative regulation of interleukin 1 production	0.14218	0.518498	0.580642	1.37654	59	10	IL1R2 ARRB2 SERPINB1 MEFV
platelet aggregation	0.141985	0.518498	-0.580394	-1.34746	92	21	HBB PPIA ACTG1 FLNA MYL12A HSPB1
walking behavior	0.142191	0.518498	0.649213	1.314	60	6	AGTPBP1 ARRB2
regulation of mast cell activation involved in immune response	0.142534	0.519241	0.586388	1.37551	62	9	STXBP2 PTPN6 FGR SYK LYN GAB2
positive regulation of fat cell differentiation	0.142857	0.519911	0.558689	1.3519	58	11	CEBPB ZFP36L1 PTGS2 ZFP36 CREBL2
negative regulation of lymphocyte apoptotic process	0.143084	0.52023	-0.611215	-1.36565	89	17	CCL5 IL7R CD74 CD27 MIF
endosome to lysosome transport	0.143603	0.521259	0.500326	1.29928	54	15	RAB7A DENND3 LYST RHOB M6PR
regulation of defense response	0.143646	0.521259	-0.377155	-1.20271	129	180	CCL5 NKG7 IFIT1 RPS19 ISG15 HERC5 CD81 HSP90AB1 CST7 LGALS1 SNCA FYN ANXA1 VAMP8 IFI16 SOD1 SAMHD1 ETS1 KLRD1 OAS3 RORA HLA-DRB1 PARP14 LYAR OPTN IFI35 OAS1 PARK7 NONO C1QBP APOBEC3G CCR7 SH2D1A STAT2 XRCC6 CDC37 RASGRP1 PYHIN1 GATA3 RNF125
cd8 positive alpha beta t cell activation	0.144304	0.521515	0.50715	1.29599	56	14	IRF1 HLA-E CLEC4A WDFY4 NCKAP1L
cranial nerve development	0.14386	0.521515	-0.78406	-1.35631	81	5	RPL24
epithelial tube morphogenesis	0.144578	0.521515	0.363842	1.22482	35	47	PAK1 HIF1A RARA VASP ITGAX TGFBR2 RBPJ KDM5B RHOA RHOB CXCR4 CSNK2B GREM1
heart development	0.144444	0.521515	0.317232	1.19387	25	89	TNFRSF1B RGS2 SOD2 KDM6A HIF1A RARA BASP1 TGFBR2 KDM6B ARRB2 EP300 ZFP36L1 RBPJ TNFRSF1A PDLIM7 PRKAR1A IGF1R PTEN MAML1 DUSP6 EPHB4
modulation by host of symbiont process	0.144578	0.521515	-0.572759	-1.35725	95	23	CCL5 HSPA8 NUCKS1 STOM LEF1 PPIB
regulation of cellular ph	0.144068	0.521515	0.47814	1.30828	50	19	RAB7A SLC11A1 LRRK2 ATP6V0A1 GRN
vesicle mediated transport in synapse	0.144695	0.521515	0.405984	1.26221	44	32	NUMB STX3 CTBP2 RAP1A LRRK2 FCHO2 PTEN PICALM ACTB AP2M1 ARF6 RAP1B
carbohydrate transmembrane transport	0.146409	0.524322	0.480801	1.30182	52	18	IRS2 SLC2A3 OSBPL8 RHOQ
cellular homeostasis	0.146067	0.524322	0.264233	1.10701	12	199	S100A8 FTL FTH1 C5AR1 S100A9 IRS2 RAB7A CXCR2 MCL1 TXN PTPRN2 FPR1 CD55 C5AR2 KLF7 HIF1A KCNE3 SLC11A1 CXCR1 PTPN6 NCOA4 CYBA TMBIM6 CYSLTR1 FOXO3 LRRK2 DDIT3 PPP3CA LAMP2 SLC12A6 LYN ATP6V0A1 IGF1R ATP6V1A GRN STEAP4 CXCR4 DGAT2 PTPRC SLC40A1 TBXAS1 PROK2
chondrocyte development	0.145833	0.524322	0.690852	1.3133	62	5	TGFBR2 SULF2 SHOX2
folic acid metabolic process	0.145833	0.524322	0.691046	1.31367	62	5	SLC19A1 MTHFS MTRR
negative regulation of interleukin 6 production	0.146341	0.524322	0.547569	1.35225	59	12	C5AR2 TLR4 PTPN6 ARRB2 SIRPA
negative regulation of telomere maintenance via telomere lengthening	0.146597	0.524322	-0.758768	-1.36174	83	6	HNRNPA1 PARP1
regulation of ph	0.146552	0.524322	0.467269	1.30261	50	20	RAB7A SLC11A1 LRRK2 ATP6V0A1 GRN
response to salt	0.146597	0.524322	-0.7584	-1.36108	83	6	HNRNPA1
positive regulation of cell adhesion mediated by integrin	0.146739	0.524329	-0.73604	-1.35915	80	8	CCL5 CD3E SKAP1
granulocyte activation	0.146893	0.524376	0.475452	1.30093	51	19	SPI1 STXBP2 TYROBP CXCR2 CXCL8 ITGB2 PTAFR SYK FCER1G ITGAM PREX1 GRN LILRA2
positive regulation of t cell proliferation	0.147541	0.526187	-0.503205	-1.31282	107	39	CCL5 RPS3 CD3E CD81 ANXA1 HLA-DPB1 HLA-DPA1 ZAP70
cellular response to carbohydrate stimulus	0.14791	0.527	0.401876	1.24944	45	32	IRS2 PTPRN2 KLF7 HIF1A CYBA FOXO3 ZFP36L1 PPP3CA IGF1R CLEC7A GPX1
cell recognition	0.148611	0.528993	-0.503566	-1.29727	106	37	TRBC2 TRBC1 CD81 PRF1 LGALS3 CCT8 TRDC CCT3 CCR7 CCT2 SPON2 CD6 VDAC2 CCT7 CCT4 CCT5 IGKC
endochondral bone morphogenesis	0.149028	0.529468	0.615449	1.34889	68	7	RARA TGFBR2 ALPL PHOSPHO1 SHOX2
response to uv c	0.149028	0.529468	0.616495	1.35118	68	7	ST20 BCL3 POLH BAK1
neuroblast proliferation	0.149184	0.529519	0.645539	1.30656	63	6	NUMB HIF1A LRRK2
cortical actin cytoskeleton organization	0.149733	0.530961	0.483677	1.26939	55	16	FMNL1 LCP1 TLN1 RHOQ PLEK ARF6 VPS4A
positive regulation of cell adhesion	0.149883	0.530989	-0.392063	-1.21481	127	140	CCL5 RPS3 IL7R S100A10 CD3E LCK CD81 LGALS1 FYN ANXA1 ETS1 HLA-DPB1 XBP1 HLA-DRB1 SPOCK2 HLA-DPA1 CD74 CD27 SKAP1 RHOH FLNA CALR ZAP70 ITGA4 C1QBP ITPKB CCR7 LIMS1 LEF1 CD6 RASGRP1 GATA3
hematopoietic progenitor cell differentiation	0.150327	0.531029	0.388477	1.23034	45	34	CEBPD SPI1 RBM47 PTPN6 TMEM91 DHTKD1 SOS2 PLEK PTPRC ARL11 PRRC2C REST
immunological synapse formation	0.150362	0.531029	-0.731933	-1.35157	82	8	CD81 PRF1 LGALS3 CCR7 CD6
leukocyte mediated immunity	0.15035	0.531029	-0.39562	-1.22056	128	128	NKG7 RSAD2 IL7R TRBC2 TRBC1 CD81 GZMM PRF1 VAMP8 HLA-DPB1 KLRD1 PRDX1 HLA-DRB1 LAT HLA-DPA1 CD74 CD27 GZMB CD8A BTN3A2 TRDC CD84 PTGDS C1QBP BST2 SH2D1A SPON2 RASGRP1 GATA3 CAMK4
neutrophil differentiation	0.150463	0.531029	0.68707	1.30611	64	5	EVI2B LBR TRIB1
calcium ion import	0.151414	0.531373	-0.64675	-1.35795	90	13	SMDT1 FYN LGALS3 VDAC1 PRNP
clathrin coat assembly	0.151111	0.531373	0.588264	1.34528	67	8	HIP1 FCHO2 PICALM AP2S1
er nucleus signaling pathway	0.15122	0.531373	0.53855	1.32997	61	12	ABCA7 PPP1R15A DDIT3 PTPN2 ATF6B TMED2
erythrocyte development	0.151414	0.531373	-0.646401	-1.35722	90	13	RPS6 LYAR ALAS2
regulation of lamellipodium organization	0.15122	0.531373	0.539054	1.33122	61	12	ARPC2 ACTR2 WAS RAC1 CD44 BRK1
reticulophagy	0.150877	0.531373	-0.780541	-1.35022	85	5	TEX264 UFC1 UFL1 DDRGK1
cellular response to heat	0.151976	0.532842	0.418785	1.24104	49	25	HSPA6 HSPA1A CREBBP EP300 PTGS2 LYN
cellular response to ketone	0.152648	0.53346	0.410849	1.23812	48	27	SGK1 NCOA4 NR3C1 MSN FOXO3 IGF1R CFLAR
establishment of protein localization to chromosome	0.152866	0.53346	-0.615199	-1.35828	95	16	CCT8 CCT3 CCT2 CCT6A CCT7 CCT4 CCT5
female meiotic nuclear division	0.152632	0.53346	-0.777796	-1.34548	86	5	UBB CDC25B
morphogenesis of a branching structure	0.152815	0.53346	0.477787	1.27655	56	17	PAK1 TGFBR2 GRB2 LRRK2 KDM5B GREM1 SHOX2 TMED2
toll like receptor 9 signaling pathway	0.152632	0.53346	-0.77732	-1.34465	86	5	RSAD2
lipid metabolic process	0.153846	0.536379	0.259548	1.10454	9	270	ABHD2 SORL1 IRS2 ALOX5AP RAB7A CYP4F3 PTPRN2 ABCA7 PSAP QKI RXRA FAM126B MBOAT7 OSBPL8 LBR LRP10 MBOAT2 ELOVL5 SERINC1 FGR GPCPD1 PTGS2 ACOX1 ST8SIA4 IMPA2 TNFRSF1A PIGX CYP27A1 LYN IGF1R ACSL1 APOBR DGAT2 PLIN5 PTEN LPGAT1 PLEK IPMK PISD HMGCR ALOX5 TBXAS1 PLBD1
lymphocyte costimulation	0.154321	0.537532	-0.594105	-1.35354	99	19	CD3E LCK CD81 LGALS1 FYN
positive regulation of cell cycle g2 m phase transition	0.155323	0.540518	-0.755326	-1.35556	88	6	NPM1 CDC25B
negative regulation of erbb signaling pathway	0.156098	0.542708	0.537944	1.32848	63	12	RAB7A PTPN12 CBL PTPRJ PTPN2
regulation of actin cytoskeleton reorganization	0.158768	0.551478	0.55843	1.32388	66	10	GMFG HCK HAX1 ARHGDIA
negative regulation of leukocyte chemotaxis	0.159827	0.553613	0.609981	1.3369	73	7	DUSP1 C5AR2 PADI2 GREM1
negative regulation of notch signaling pathway	0.159722	0.553613	0.681243	1.29503	68	5	WWP2 BCL6 ZBTB7A
regulation of cardiac muscle cell proliferation	0.159827	0.553613	0.610341	1.33769	73	7	TGFBR2 RBPJ PTEN
ameboidal type cell migration	0.16	0.553698	0.321347	1.19306	31	79	S100P IQGAP1 HIF1A MMP9 TGFBR2 CAP1 DOCK5 MAP4K4 GLUL PTGS2 RAC1 PKN2 RHOA PPM1F RHOB GRN EGR3 PTEN SEMA4A ANGPT1 EPHB4 ARF6 CSNK2B ARHGAP4 MACF1 GREM1 GPX1
leukocyte proliferation	0.160479	0.554328	-0.408682	-1.23535	133	105	CCL5 RPS6 RPS3 IL7R CD3E CD81 FYN ANXA1 HLA-DPB1 PRDX2 GPR183 HLA-DRB1 LGALS3 HLA-DPA1 CD74 IKZF3 ZAP70 MIF SPN BST2 PURA LEF1 CD6 RASGRP1
positive regulation of protein polymerization	0.160377	0.554328	0.40066	1.23125	50	30	PYCARD HSPA1A HCK PAK1 ARPC2 VASP GRB2 RAC1 RICTOR CDC42EP2 RHOA NIN ARF6
multicellular organism reproduction	0.160839	0.554546	0.30002	1.18342	22	124	FOLR3 ABHD2 RGS2 LIMK2 JUNB QKI RARA IGF2R DDX3X PTAFR ARRB2 AGO4 FOXO3 UBE2B PTGS2 ACOX1 LRRK2 UBR2 IGF1R BCL6 ROPN1L BTG1 UBE2J1 PTEN SLCO4C1 PROK2
thymocyte apoptotic process	0.160839	0.554546	0.642335	1.30008	68	6	HIF1A ADAM8 BAK1
positive regulation of type 2 immune response	0.161404	0.555979	-0.773166	-1.33747	91	5	RSAD2 CD81 CD74 GATA3
alcohol catabolic process	0.162095	0.55705	0.510871	1.28794	64	13	IMPA2 CYP27A1 SULT1B1 PTEN TPI1
antimicrobial humoral immune response mediated by antimicrobial peptide	0.162162	0.55705	-0.646246	-1.32506	95	12	RPS19 GNLY RPL30 RPL39
rac protein signal transduction	0.162095	0.55705	0.510988	1.28824	64	13	AIF1 RHOG RAC1 GABARAP ARF6 SH3BP1 BRK1
adaptive immune response based on somatic recombination of immune receptors built from immunoglobulin superfamily domains	0.163043	0.557436	-0.405951	-1.22296	134	104	RSAD2 IL7R TRBC2 TRBC1 CD81 GZMM PRF1 ANXA1 HLA-DPB1 KLRD1 RORA HLA-DRB1 HLA-DPA1 CD74 CD27 CD8A BTN3A2 TRDC SPN C1QBP
detoxification of copper ion	0.163158	0.557436	-0.768943	-1.33016	92	5	MT2A PARK7 MT1X
ph reduction	0.163102	0.557436	0.479928	1.25955	60	16	RAB7A SLC11A1 ATP6V0A1 GRN GPR89A
regulation of autophagy of mitochondrion in response to mitochondrial depolarization	0.163158	0.557436	-0.768847	-1.32999	92	5	TOMM7 OPTN CDC37
response to nitric oxide	0.16317	0.557436	0.641895	1.29919	69	6	TXN CFLAR EGLN1 HNRNPD
stress response to metal ion	0.163158	0.557436	-0.768943	-1.33016	92	5	MT2A PARK7 MT1X
negative regulation of small molecule metabolic process	0.163539	0.558185	0.472153	1.2615	60	17	CDA EP300 STAT3 DGAT2 PLIN5 PLEK CBFA2T3 REST NCOR1
defense response to bacterium	0.165161	0.562181	-0.445566	-1.24939	127	62	RPS19 GNLY ISG15 IL7R TRBC2 TRBC1 RPL30 RPL39 RNF213 OAS3 OAS2 PLAC8 OPTN OAS1 TRDC SPN
maintenance of location	0.165	0.562181	0.322582	1.17471	32	75	S100A8 FTL FTH1 S100A9 SORL1 TXN SRGN PTPN6 OSBPL8 OSBPL11 CYBA DDIT3 TOPORS LYN DGAT2 PLIN5 PTPRC
regulation of response to interferon gamma	0.165121	0.562181	-0.733741	-1.3338	88	7	HSP90AB1 PARP14 CDC37
kidney epithelium development	0.165775	0.562403	0.477573	1.25337	61	16	IQGAP1 RARA BASP1 PECAM1 GREM1
mitochondrial electron transport ubiquinol to cytochrome c	0.165794	0.562403	-0.746202	-1.33919	94	6	UQCRB UQCRH CYC1 CYCS
positive regulation of immune response	0.16538	0.562403	-0.370552	-1.18344	149	191	CCL5 RPS19 RSAD2 RPS3 TRBC2 TRBC1 LCK CD81 FYN ANXA1 CD247 VAMP8 IFI16 HLA-DPB1 KLRD1 XBP1 HLA-DRB1 LGALS3 CD74 SKAP1 CD8B IFI35 CD8A GBP1 PARK7 BTN3A2 ZAP70 TRDC PRKCH TRAT1 NONO C1QBP EZR RGCC ITK CCR7 SH2D1A XRCC6 RASGRP1 PYHIN1 GATA3
response to metal ion	0.165829	0.562403	0.316486	1.16138	32	77	S100A8 FOS ALOX5AP IQGAP1 JUNB SOD2 NCF1 HIF1A MMP9 CD14 AQP9 PTGS2 MBP JUND LRRK2 PPP3CA FOSB SLC40A1 CYBB MAP1LC3A TXNIP B2M HNRNPD RASGRP2
adaptive immune response	0.166098	0.562803	-0.381212	-1.19828	145	159	RSAD2 IL7R TRBC2 TRBC1 CD81 CD48 GZMM CD7 FYN PRF1 ANXA1 HLA-DPB1 KLRD1 GPR183 RORA HLA-DRB1 LAT HLA-DPA1 CD74 CD27 SKAP1 CD8A BTN3A2 ZAP70 TRDC SPN TRAT1 CD84 C1QBP ITK SH2D1A SIT1 LEF1 CD6 GATA3 RNF125 CAMK4
positive regulation of muscle cell apoptotic process	0.166307	0.563	0.60549	1.32706	76	7	MAP2K4 SOD2 PDCD4
aging	0.166667	0.563198	0.316578	1.18611	33	82	FOS BAZ2B TNFRSF1B SPI1 YPEL3 MAP2K4 SOD2 TGFBR2 MME FOXO3 GRB2 PTGS2 MBP JUND LRRK2 PPP3CA IGF1R BCL6 PTEN PICALM
intrinsic apoptotic signaling pathway	0.166667	0.563198	-0.398884	-1.21762	141	119	RPS3 RPL26 RPS7 PPIA IFI6 HINT1 LCK UBB TPT1 ERP29 IFI16 SOD1 YBX3 CRIP1 XBP1 CD74 EIF5A PARK7 MIF RPS27L NONO PARP1 ENO1 MYC HSPB1
dendrite development	0.167273	0.564214	0.363313	1.19532	45	41	LST1 KLF7 ACTR2 CAMK1D PHACTR1 LRRK2 PPP3CA PAK2 RHOA PTEN RAPGEF2 PICALM SDC2 ARF6
negative regulation of hemopoiesis	0.167203	0.564214	0.391776	1.21804	51	32	FGL2 IRF1 TLR4 RARA LILRB3 TRIB1 LYN CR1 BCL6 HLX
regulation of lipid storage	0.167421	0.564214	0.559509	1.31246	73	9	OSBPL8 OSBPL11 PLIN5 PTPN2
rna export from nucleus	0.16763	0.56441	-0.514911	-1.29213	115	33	HNRNPA1 NPM1 RAN SSB
response to angiotensin	0.167832	0.564581	0.640566	1.2965	71	6	CYBA PTGS2 IGF1R CYBB
antigen processing and presentation	0.168498	0.565294	0.371885	1.21181	45	40	PYCARD FGL2 CTSS SLC11A1 WAS FCER1G HLA-E RAB8B CLEC4A WDFY4 HLA-C LILRB2 HLA-B B2M
reactive oxygen species biosynthetic process	0.168449	0.565294	0.475983	1.2492	62	16	SOD2 NCF1 TLR4 CYBA FOXO3 ACOX1 RHOA CFLAR CYBB ALOX5
response to lectin	0.168293	0.565294	0.52736	1.30234	68	12	TYROBP PAK1 CREBBP SYK EP300 PAK2 LYN CLEC7A
negative regulation of dna repair	0.168966	0.565845	-0.679058	-1.33087	97	10	RPS3
response to interferon gamma	0.168937	0.565845	-0.48276	-1.27644	123	44	CCL5 RPL13A IFITM3 HSP90AB1 SNCA PARP14 HLA-DPA1 CD74 ACTG1 GBP1 MYC BST2 IFITM1 CDC37
negative regulation of protein metabolic process	0.169652	0.567636	-0.353899	-1.1584	160	300	RPL5 ISG15 RPS15 RPS3 RPL13A RPL11 RPS7 PPIA NPM1 IFI6 RPS20 EIF3E YBX1 HSP90AB1 EIF2AK2 CST7 SNCA FYN PEBP1 IFI16 EIF3H NCL RPL37 ITM2A PARP14 LGALS3 SPOCK2 RPL23 CD27 FLNA CALR ANXA2 GZMB PFDN5 PARK7 BIN1 MIF ATRAID CD84 HSPB1 FBXO7
regulation of cellular protein catabolic process	0.170316	0.569347	-0.415042	-1.22601	139	89	RPL5 RPL11 RPS7 CD81 UBB HSP90AB1 EIF3H RPL23 ANXA2 RBX1 PARK7 ATRAID PSME2 EZR RAD23A PYHIN1 PSMC5
negative regulation of proteolysis	0.17125	0.570724	-0.41994	-1.22369	136	83	RPL5 RPL11 RPS7 IFI6 HSP90AB1 CST7 SNCA PEBP1 IFI16 EIF3H SPOCK2 RPL23 CD27 ANXA2 PARK7 BIN1
ossification	0.171296	0.570724	0.324048	1.15979	36	67	CEBPD CEBPB IL6R JUNB SRGN RASSF2 HIF1A MMP9 TP53INP2 FGR SNX10 PTGS2 JUND RBPJ PDLIM7 ALPL RHOA PHOSPHO1
regulation of membrane permeability	0.17134	0.570724	0.404657	1.21947	54	27	HSPA1A BID HEBP2 PMAIP1 LAPTM5
regulation of protein import	0.171296	0.570724	-0.583163	-1.32861	110	19	HSPA8 HSP90AB1 RAN FLNA MDFIC PDCD5 PIK3R1
protein localization to cell junction	0.171582	0.571022	0.467079	1.24794	63	17	STX3 RAP1A JAK1 PECAM1 PAK2 ACTB
activation induced cell death of t cells	0.17193	0.57167	-0.759482	-1.31379	97	5	RPS6
regulation of antigen receptor mediated signaling pathway	0.172222	0.572133	-0.494658	-1.27432	123	37	RPS3 LCK CD81 LGALS3 GBP1 PRKCH TRAT1 EZR CCR7 SH2D1A PHPT1 LPXN FOXP1 PRNP
adenylate cyclase activating adrenergic receptor signaling pathway	0.173611	0.575723	0.669509	1.27272	74	5	ARRDC3 GNAI2 RAPGEF2
interleukin 1 mediated signaling pathway	0.173611	0.575723	0.669816	1.27331	74	5	IL1R2 RPS6KA5 TNIP2
cardiac cell development	0.174208	0.577095	0.556694	1.30586	76	9	RGS2 MAML1 SHOX2 PDCD4
positive regulation of granulocyte chemotaxis	0.174334	0.577095	0.528647	1.27921	71	11	C5AR1 CXCL8 CAMK1D RAC1 DAPK2
immature b cell differentiation	0.174825	0.577548	0.636368	1.288	74	6	SPI1 ATM
positive regulation of muscle cell differentiation	0.174935	0.577548	0.484228	1.25747	66	15	SOD2 ATP11A ARRB2 MAML1 GREM1 SHOX2 MORF4L2
positive regulation of wound healing	0.174629	0.577548	-0.622181	-1.32931	105	14	ITGB1 ANXA1 PRDX2 XBP1 ACTG1
erk1 and erk2 cascade	0.176724	0.581405	0.333068	1.17269	40	61	C5AR1 PYCARD ABCA7 C5AR2 TLR4 CHI3L1 PTPN6 RAP1A SYK ARRB2 ZFP36L1 GNAI2 LYN CFLAR PTEN RAPGEF2 PTPRC SIRPA DUSP6 ANGPT1 FPR2 CD44 MAP2K2 RAP1B
negative regulation of t cell mediated immunity	0.176786	0.581405	-0.695819	-1.32142	98	9	IL7R KLRD1
positive regulation of protein maturation	0.177193	0.581405	-0.754759	-1.30562	100	5	S100A10 ANXA2 ENO1
regulation of apoptotic signaling pathway	0.17695	0.581405	-0.392637	-1.20264	151	123	RPS3 RPL26 RPS7 PPIA IFI6 LCK UBB TPT1 ERP29 SOD1 YBX3 PRDX2 XBP1 LGALS3 CD74 EIF5A PDIA3 SLC25A5 PARK7 MIF NONO PARP1 ENO1 MYC HSPB1
regulation of chemotaxis	0.176707	0.581405	0.34503	1.18066	43	52	C5AR1 SPI1 DUSP1 AIF1 IL6R CXCL8 C5AR2 STX3 CAMK1D RAC1 LYN PPM1F PADI2 CXCR4 SEMA4A DAPK2 FPR2 GREM1 IL16
regulation of cyclin dependent protein kinase activity	0.176829	0.581405	-0.557421	-1.30826	115	22	HERC5 HSP90AB1 FBXO7 RGCC CDC37 CCND2 CCNG1
regulation of translation in response to endoplasmic reticulum stress	0.177106	0.581405	0.601499	1.31831	81	7	DDX3X PPP1R15A TMED2
mast cell activation	0.178161	0.583044	0.45937	1.28059	61	20	STXBP2 S100A12 PTPN6 FGR SYK CBL LYN CD300LF GAB2 LAT2 BTK
positive regulation of bone mineralization	0.178108	0.583044	-0.727822	-1.32304	95	7	ISG15 ATRAID
positive regulation of ossification	0.178108	0.583044	-0.727822	-1.32304	95	7	ISG15 ATRAID
nucleoside monophosphate phosphorylation	0.178947	0.585105	-0.752298	-1.30137	101	5	CMPK2 CMPK1
inositol phosphate catabolic process	0.179266	0.585121	0.598304	1.31131	82	7	IMPA2 PTEN BPNT1
regulation of aspartic type peptidase activity	0.179266	0.585121	0.599997	1.31502	82	7	SORL1 LYN GRN PICALM
zymogen activation	0.179572	0.585608	-0.61723	-1.31873	108	14	S100A10 IFI16 ANXA2 ENO1
synaptic vesicle exocytosis	0.179747	0.585667	0.493627	1.26144	70	14	STX3 CTBP2 RAP1A LRRK2 RAP1B
cell death in response to hydrogen peroxide	0.18	0.58598	0.571886	1.30783	80	8	TXN FOXO3 LRRK2
protein localization to lysosome	0.180157	0.58598	0.482271	1.25239	68	15	SORL1 LAMTOR4 RAB7A LAPTM5 NCOA4 LAMP2
negative regulation of endocytosis	0.181598	0.587597	0.516901	1.25078	74	11	ABCA7 SDCBP ANKRD13A RAC1 PICALM ARF6
nuclear transcribed mrna poly a tail shortening	0.181425	0.587597	0.596866	1.30816	83	7	BTG2 ZFP36 TNRC6A
positive regulation of mitochondrial fission	0.181425	0.587597	0.596769	1.30795	83	7	RALBP1 DNM1L MIEF2
positive regulation of pattern recognition receptor signaling pathway	0.181556	0.587597	0.446641	1.26902	62	21	HSPA1A PJA2 TLR4 PUM2 NINJ1 DDX3X CYBA TLR1 SLC15A4 USP15 TLR2 PELI1
response to tumor cell	0.181364	0.587597	-0.623746	-1.30965	108	13	NKG7 PRF1 PRDX2 HLA-DRB1
secondary palate development	0.181425	0.587597	0.596736	1.30787	83	7	MMP25 TGFBR2 DLG1
entry into host	0.181939	0.58819	-0.464384	-1.25124	136	47	RPSA LY6E CD81 IFITM3 LGALS1 ITGB1 VAMP8 HLA-DRB1 CD74 TRIM22
negative regulation of glycoprotein metabolic process	0.18287	0.588653	0.662855	1.26008	78	5	CST3 ABCA7 ITM2B
negative regulation of membrane potential	0.18287	0.588653	0.661457	1.25742	78	5	HEBP2 PMAIP1
regulation of histone phosphorylation	0.18287	0.588653	0.663027	1.2604	78	5	UBE2B RPS6KA5 ATM
regulation of response to stress	0.182663	0.588653	-0.341734	-1.13645	176	381	CCL5 NKG7 IFIT1 RPS19 ISG15 RPS3 RPL26 HERC5 PPIA NPM1 CD81 YBX1 HSP90AB1 EIF2AK2 CST7 LGALS1 ITGB1 SNCA FYN TPT1 ANXA1 ERP29 VAMP8 IFI16 SOD1 SAMHD1 YBX3 ETS1 KLRD1 PRDX2 PRDX1 OAS3 XBP1 RORA HLA-DRB1 PARP14 LYAR CD74 CD27 ACTG1 OPTN FLNA IFI35 OAS1 RSL1D1 PARK7 MIF NONO PARP1 ENO1 MYC HSPB1 FBXO7 C1QBP APOBEC3G EZR CCR7 SH2D1A DNAJC7 STAT2 XRCC6 RNASEH2B CDC37 RASGRP1 PYHIN1 GATA3 SLF1 RNF125 P…
synapse organization	0.182648	0.588653	0.324865	1.14631	39	64	C5AR1 ACTN1 SDCBP SRGN ACTR2 CTBP2 LRRK2 ITGAM IGF1R RHOA LILRB2 TUBA1A PTEN SEMA4A TLR2 IL1RAP LRRC4 ACTB ARF6
cellular glucan metabolic process	0.18481	0.590823	0.489769	1.25158	72	14	MGAM IRS2 STK40 PPP1CC PPP1R2
long chain fatty acyl coa metabolic process	0.184444	0.590823	0.566237	1.29491	82	8	ELOVL5 ACSL1 DGAT2 ACSF3
platelet derived growth factor receptor signaling pathway	0.18481	0.590823	0.490941	1.25457	72	14	IQGAP1 PTPN12 HIP1 CBL PTPRJ TXNIP PTPN2 SLC9A3R1
polysaccharide metabolic process	0.18481	0.590823	0.489769	1.25158	72	14	MGAM IRS2 STK40 PPP1CC PPP1R2
protein localization to vacuole	0.184438	0.590823	0.445259	1.26509	63	21	SORL1 LAMTOR4 RAB7A LAPTM5 NCOA4 VPS37B LAMP2
regulation of transcription by rna polymerase i	0.184168	0.590823	-0.610083	-1.32558	113	15	NCL LYAR POLR2L FLNA
regulation of translational fidelity	0.184783	0.590823	-0.716384	-1.32286	101	8	RPS5
response to xenobiotic stimulus	0.184783	0.590823	0.310198	1.16356	33	86	FOS S100A12 SOD2 APOBEC3A TGFBR2 CYBA RNF149 FOXO3 UBE2B PTGS2 LYN RHOA ACSL1 PPM1F CXCR4 SULT1B1 FOSB CYBB DUSP6 TXNIP GUK1 GSTO1 GPX1
cardiac muscle cell differentiation	0.185379	0.592106	0.4792	1.24442	70	15	RGS2 RARA KDM6B ARRB2 RBPJ MAML1 GREM1 SHOX2
mda 5 signaling pathway	0.185529	0.592106	-0.724464	-1.31694	99	7	OAS3 DDX60 C1QBP
regulation of leukocyte mediated immunity	0.18593	0.592879	0.311489	1.14304	36	77	TNFRSF1B SPI1 STXBP2 TYROBP CD55 ITGB2 TLR4 PTPN6 FGR PTAFR SYK ARRB2 WAS HLA-E ITGAM LYN SLC15A4 GAB2 CR1 BCL6 CD46 PTPRC CLEC7A HLA-B BTK B2M
regulation of cell adhesion mediated by integrin	0.186161	0.593112	-0.615627	-1.3153	112	14	CCL5 CD3E SKAP1
bone morphogenesis	0.186441	0.593495	0.516086	1.24881	76	11	RARA TGFBR2 ALPL PHOSPHO1 SHOX2
negative regulation of defense response	0.187186	0.595344	-0.430596	-1.2331	148	70	RPS19 ISG15 CST7 FYN IFI16 SOD1 SAMHD1 KLRD1 OAS3 RORA HLA-DRB1 PARP14 LYAR OAS1 C1QBP STAT2 GATA3 RNF125
platelet activation	0.187411	0.595344	-0.498857	-1.2643	130	35	HBB PPIA LCK ACTG1 FLNA MYL12A HSPB1
regulation of rna polymerase ii regulatory region sequence specific dna binding	0.1875	0.595344	0.660034	1.25471	80	5	EP300 DDIT3 NSD1
response to vitamin d	0.187905	0.596123	0.594484	1.30294	86	7	RXRA PTGS2 ALPL CDKN2D SNW1
positive regulation of acute inflammatory response	0.188889	0.59671	0.564425	1.29077	84	8	ALOX5AP ADAM8 PTGS2 HLA-E BTK
positive regulation of protein polyubiquitination	0.188889	0.59671	0.563871	1.2895	84	8	UBE2D1 DDX3X GABARAP
protein mono adp ribosylation	0.188482	0.59671	-0.734591	-1.31835	107	6	PARP14 PARP12
regulation of organelle organization	0.188679	0.59671	0.256703	1.09613	9	300	S100A8 SQSTM1 S100A9 RALBP1 PYCARD DUSP1 GMFG HSPA1A ARPC5 BID RAB7A ARPC1B HCK IQGAP1 LIMK2 PAK1 SDCBP PMAIP1 CHMP2A HIF1A MMP9 MTPN ARPC2 VASP RALB LCP1 COTL1 DYNC1LI1 ARRB2 WAS MSN RHOG GRB2 SVIL EP300 UBE2B LRRK2 RAC1 ARPC3 RHOQ RICTOR PAK2 PLAUR CDC42EP2 RHOA PPM1F CHMP1B RHOB LILRB2 GRN SNX18 BICD2 NIN PLEK PISD
response to acid chemical	0.188406	0.59671	0.375354	1.20373	51	38	CEBPB LAMTOR4 CYBA TMBIM6 UBR2 LYN IGF1R RHOA CPEB4 RRAGD CYBB HNRNPD
regulation of cellular localization	0.189189	0.597153	0.26184	1.1033	13	232	SQSTM1 SPI1 STXBP2 SORL1 TYROBP RAB7A OAZ1 TXN LIMK2 ABCA7 NUMB SDCBP NUP214 OAZ2 ANKRD13A KLF7 ITGB2 CHMP2A HIF1A STX3 PTPN6 RALB LCP1 RAP1A FGR SYK GLUL CYBA TMBIM6 MSN RHOG ZFP36L1 PTGS2 LRRK2 ZFP36 ITGAM RHOQ PLK3
maintenance of location in cell	0.189516	0.59768	0.326551	1.16435	46	59	S100A8 FTL FTH1 S100A9 SORL1 TXN SRGN PTPN6 CYBA DDIT3 TOPORS LYN PTPRC
regulation of perk mediated unfolded protein response	0.189815	0.598117	0.659129	1.25299	81	5	ABCA7 PPP1R15A PTPN2
regulation of synaptic vesicle exocytosis	0.190045	0.598338	0.550227	1.29069	83	9	RAP1A LRRK2 RAP1B
brown fat cell differentiation	0.191943	0.59835	0.538485	1.2766	80	10	CEBPB RGS2 PTGS2 ZNF516
cellular copper ion homeostasis	0.191972	0.59835	-0.727913	-1.30637	109	6	MT2A
cellular response to xenobiotic stimulus	0.191693	0.59835	0.397089	1.20738	59	29	S100A12 APOBEC3A RNF149 ACSL1 PPM1F CXCR4 SULT1B1 GUK1 GSTO1 REST FMO5
embryonic heart tube development	0.191283	0.59835	0.513324	1.24213	78	11	HIF1A TGFBR2 TMED2
embryonic heart tube morphogenesis	0.191283	0.59835	0.513324	1.24213	78	11	HIF1A TGFBR2 TMED2
extracellular transport	0.191111	0.59835	0.563027	1.28757	85	8	WWP2 ROPN1L SLC9A3R1
inositol phosphate metabolic process	0.190601	0.59835	0.47676	1.23808	72	15	ITPK1 PTAFR IMPA2 PTEN PLEK IPMK
organelle localization	0.191489	0.59835	0.280782	1.12566	26	136	SPAG9 STXBP2 RAB7A LIMK2 RAB3D SDCBP AGTPBP1 CHMP2A HIF1A STX3 ACTR2 RALB CTBP2 MYO1F FGR SYK UBE2B VMP1 LRRK2 RAB8B CBL LYN CHMP1B GAB2 BICD2 PLIN5 PTEN PLEK LAT2 PICALM
positive regulation of regulatory t cell differentiation	0.191111	0.59835	0.563625	1.28894	85	8	FOXO3 LILRB2 CR1 BCL6 CD46
regulation of lipid transport	0.190751	0.59835	0.439978	1.26645	65	22	IRS2 ABCA7 RXRA SYK KDM5B ACSL1 DBI
regulation of macroautophagy	0.190311	0.59835	0.377265	1.20317	54	36	HIF1A ATP6V0B RALB ATP6V1B2 LRRK2 ATP6V0A1 ATP6V1A SNX18
t cell selection	0.19152	0.59835	-0.521275	-1.28627	130	30	CD3D CD3E CD3G CD74 BCL11B ZAP70 SPN ITPKB CCR7 GATA3
tyrosine phosphorylation of stat protein	0.192246	0.598703	-0.605166	-1.3149	118	15	CCL5 FYN PARP14
ubiquitin dependent protein catabolic process via the multivesicular body sorting pathway	0.192683	0.599565	0.517463	1.2779	78	12	CHMP2A VPS37B CHMP1B VPS4A
cellular response to exogenous dsrna	0.192982	0.599644	-0.747091	-1.29236	109	5	IFIT1
negative regulation of t cell proliferation	0.193029	0.599644	0.456094	1.2186	71	17	CEBPB PTPN6 PRKAR1A LILRB2 CR1 PELI1 TNFRSF14 NDFIP1
inner ear morphogenesis	0.193717	0.601243	-0.726589	-1.30399	110	6	SOD1 GATA3 TTC39C
regulation of cell activation	0.193866	0.601243	-0.361556	-1.15891	176	197	CCL5 RPS3 IL7R TRBC2 TRBC1 CD3E CD2 LCK CD81 CST7 LGALS1 SNCA FYN ANXA1 VAMP8 SOD1 HLA-DPB1 PRDX2 GPR183 XBP1 RORA TCF7 HLA-DRB1 LGALS3 LAT HLA-DPA1 CD74 CD27 RHOH IKZF3 ZAP70 MIF TRDC SPN CD84 FBXO7 ITPKB CCR7 SIT1 XRCC6 LEF1 CD6 RASGRP1 GATA3
positive regulation of cytoplasmic translation	0.194805	0.603133	-0.71592	-1.30141	104	7	YBX1 YBX3 PKM DHX36
regulation of ubiquitin dependent protein catabolic process	0.19496	0.603133	-0.441447	-1.21894	146	59	RPL5 RPL11 RPS7 HSP90AB1 EIF3H RPL23 RBX1 PARK7 RAD23A PYHIN1
second messenger mediated signaling	0.19469	0.603133	0.325746	1.15185	43	63	CXCR2 CXCL8 FPR1 MCTP2 CXCR1 CAP1 SYK UBE2B LRRK2 PPP3CA PTPRJ CXCR4 RAPGEF2 PLEK PTPRC LAT2 CLEC7A BTK FPR2 GSTO1 BCAP31
response to interferon beta	0.195548	0.604452	-0.575061	-1.28487	122	17	XAF1 IFITM3 IFI16 OAS1 CAPN2 BST2 IFITM1 PYHIN1 PNPT1
plasma membrane phospholipid scrambling	0.195804	0.604742	0.62484	1.26467	83	6	XKR8 VMP1 FASLG
nadp metabolic process	0.196126	0.605235	0.511784	1.2384	80	11	TALDO1 TKT PGD FMO5
cell cell recognition	0.196875	0.605545	-0.573909	-1.29444	125	18	CD81 PRF1 LGALS3 CCT8 CCT3 CCR7 CCT2 CD6 VDAC2 CCT7 CCT4 CCT5
cellular detoxification of aldehyde	0.196491	0.605545	-0.743897	-1.28683	111	5	PARK7 ADH5 ESD AKR1A1
fatty acyl coa metabolic process	0.196833	0.605545	0.545783	1.28026	86	9	ELOVL5 ACSL1 DGAT2 ACSF3
regulation of epithelial cell migration	0.19685	0.605545	0.35072	1.17557	49	46	HIF1A MMP9 TGFBR2 DOCK5 MAP4K4 GLUL PTGS2 RAC1 RHOA PPM1F RHOB GRN PTEN SEMA4A ANGPT1 ARF6 CSNK2B MACF1
axon development	0.197248	0.606192	0.319998	1.15711	42	68	S100A6 APLP2 PAK1 NUMB KLF7 PLXNC1 VASP RHOG MBP RPS6KA5 RAC1 PAK2 TSPAN2 IGF1R GRN PTEN NIN SEMA4A PICALM ACTB EPHB4 ARHGAP4 MACF1
ires dependent viral translational initiation	0.197464	0.606357	-0.706112	-1.30389	108	8	EIF3F SSB EIF3D EIF3B
carbohydrate biosynthetic process	0.199357	0.608639	0.378125	1.1756	61	32	IRS2 PTAFR CHST15 EP300 IMPA2 PGD DGAT2 PLEK
cerebral cortex development	0.199422	0.608639	0.434972	1.25204	68	22	HIF1A MBOAT7 PHACTR1 RHOA TMEM14B
long term memory	0.198704	0.608639	0.587187	1.28695	91	7	SGK1 PJA2
midbody abscission	0.2	0.608639	0.557209	1.27427	89	8	CHMP2A CHMP1B VPS4A
modulation by host of viral genome replication	0.199275	0.608639	-0.705502	-1.30276	109	8	HSPA8 NUCKS1 STOM PPIB PHB
negative regulation of telomere maintenance	0.2	0.608639	-0.657678	-1.28897	115	10	HNRNPA1 PARP1
olfactory lobe development	0.199074	0.608639	0.652517	1.24042	85	5	AGTPBP1 LRRK2 OGDH
positive regulation of epithelial cell migration	0.2	0.608639	0.376357	1.18236	61	33	HIF1A MMP9 TGFBR2 DOCK5 MAP4K4 PTGS2 RAC1 PPM1F RHOB GRN ANGPT1 ARF6
protein folding in endoplasmic reticulum	0.198953	0.608639	-0.722184	-1.29608	113	6	CALR PDIA3 HSP90B1 P4HB CANX ERO1A
regulation of immune response	0.198498	0.608639	-0.350214	-1.13644	184	268	CCL5 RPS19 ISG15 RSAD2 RPS3 IL7R TRBC2 TRBC1 HCST LCK CD81 CD48 HSP90AB1 FYN ANXA1 CD247 VAMP8 IFI16 SAMHD1 HLA-DPB1 KLRD1 OAS3 XBP1 HLA-DRB1 PARP14 LYAR LGALS3 CD74 SKAP1 CD8B IFI35 CD8A OAS1 GBP1 DDX60 PARK7 BTN3A2 ZAP70 TRDC PRKCH SPN TRAT1 NONO CD84 C1QBP OASL EZR RGCC ITK CCR7 SH2D1A STAT2 XRCC6 CDC37 RASGRP1 PYHIN1 GATA3 RNF125
regulation of organ growth	0.2	0.608639	0.4805	1.22789	78	14	RGS2 BASP1 TGFBR2 RBPJ PTEN HLX DUSP6
negative t cell selection	0.200371	0.608776	-0.712617	-1.2954	107	7	CD3E CD74 ZAP70 CCR7
positive regulation of cyclin dependent protein kinase activity	0.200371	0.608776	-0.712183	-1.29461	107	7	HSP90AB1 RGCC CCND2
dendritic spine development	0.201044	0.608969	0.46949	1.2192	76	15	ACTR2 LRRK2 PAK2 PTEN ARF6 DIP2A
microtubule nucleation	0.201044	0.608969	0.467612	1.21432	76	15	HSPA1A PAK1 NIN SLAIN1
negative regulation of viral life cycle	0.201087	0.608969	-0.703534	-1.29913	110	8	PPIA LY6E IFITM3 BST2 IFITM1
response to oxygen radical	0.201087	0.608969	-0.704392	-1.30071	110	8	SOD1 PRDX2 PRDX1 UCP2
embryonic digestive tract development	0.201389	0.609389	0.650579	1.23674	86	5	CXCL8 HLX SHOX2
cd40 signaling pathway	0.202226	0.609946	-0.710231	-1.29107	108	7	ITGB1 PHB2 CD40LG PHB SHARPIN SLAMF1
deoxyribonucleoside triphosphate metabolic process	0.202226	0.609946	-0.711629	-1.29361	108	7	CMPK2 SAMHD1 DUT
negative regulation of oxidoreductase activity	0.202226	0.609946	-0.710614	-1.29176	108	7	GZMA SNCA NOSIP
nuclear transcribed mrna catabolic process nonsense mediated decay	0.201908	0.609946	-0.570656	-1.27503	126	17	EIF3E GSPT1 RNPS1 UPF3A NCBP2
phospholipid biosynthetic process	0.202643	0.61071	0.322013	1.13726	45	62	FAM126B MBOAT7 MBOAT2 SERINC1 IMPA2 PIGX PTEN LPGAT1 IPMK PISD DGKZ
positive regulation of calcium ion transport	0.203053	0.61096	-0.549216	-1.27508	132	21	CCL5 SNCA LGALS3
positive regulation of telomerase rna localization to cajal body	0.202995	0.61096	-0.615249	-1.29181	121	13	CCT8 CCT3 CCT2 NHP2 CCT6A CCT7 CCT4 CCT5
base excision repair	0.203364	0.611402	-0.552515	-1.27081	132	20	RPS3 APEX1 XPA RPA3 ERCC5 RPA2 PNKP MPG POLG PCNA
regulation of glucose import	0.203791	0.612194	0.532153	1.26159	85	10	IRS2 OSBPL8 RHOQ CREBL2
positive regulation of protein serine threonine kinase activity	0.204461	0.613712	0.350936	1.16681	54	43	S100A12 IQGAP1 PAK1 TLR4 RALB DDX3X SYK ADAM8 LRRK2 RICTOR DAZAP2 RHOA ACSL1 RAPGEF2 PTPRC
protein localization to endosome	0.205184	0.614892	0.581507	1.2745	94	7	SORL1 ANKRD13A MSN ARF6
regulation of nuclear transcribed mrna poly a tail shortening	0.205128	0.614892	0.621133	1.25716	87	6	BTG2 ZFP36 TNRC6A
cellular response to zinc ion	0.205937	0.616212	-0.708374	-1.28769	110	7	MT2A PARP1 MT1X
proton transmembrane transport	0.206284	0.616212	-0.473218	-1.23459	150	39	MT-CO1 UQCRH UCP2 SLC25A5 PARK7 COX5A NDUFA4 COX4I1 CYC1 PHB2 COX7A2L MT-ATP6 ATP6V0E2 NDUFS7 STOML2 ATP1A1
regulation of dna catabolic process	0.206019	0.616212	0.645264	1.22664	88	5	ST20 ATM
regulation of mrna splicing via spliceosome	0.206284	0.616212	-0.472249	-1.23206	150	39	HNRNPA1 HSPA8 NCL SRSF7 C1QBP RBM3 RBMX RNPS1 SRSF2 SRSF10
autophagosome maturation	0.207182	0.617023	0.453359	1.22751	74	18	CHMP2A MAP1LC3B VMP1 LAMP2 CHMP1B MAP1LC3A
cellular response to leucine	0.207459	0.617023	0.61796	1.25074	88	6	UBR2 RRAGD KLHL22
macrophage migration	0.207131	0.617023	-0.640952	-1.28154	121	11	CCL5 CD81 LGALS3 MIF
negative regulation of transcription from rna polymerase ii promoter in response to stress	0.207459	0.617023	0.618277	1.25138	88	6	HSPA1A TMBIM6 SIRT2
release of cytochrome c from mitochondria	0.207547	0.617023	0.387763	1.19162	65	30	PYCARD BID PMAIP1 SOD2 MMP9 ARRB2 PLAUR
response to leucine	0.207459	0.617023	0.61796	1.25074	88	6	UBR2 RRAGD KLHL22
mitochondrion morphogenesis	0.20777	0.617195	-0.624025	-1.2795	122	12	SSBP1 BCL2L1 PNPT1 PANK2 BAX FIS1 SLIRP PLEC
positive regulation of endoplasmic reticulum stress induced intrinsic apoptotic signaling pathway	0.208333	0.617394	0.642558	1.22149	89	5	PMAIP1 DDIT3 PTPN2
synaptic vesicle membrane organization	0.208333	0.617394	0.643544	1.22337	89	5	STX3 STX2 SNAP47
very long chain fatty acid metabolic process	0.208232	0.617394	0.506433	1.22545	85	11	ELOVL5 ACOX1 ACSL1 ACAA1 ABCD4 ACOT4
viral rna genome replication	0.208556	0.617564	0.462926	1.21493	77	16	CXCL8 APOBEC3A PCBP1 ATG16L2 MPHOSPH8
adenylate cyclase inhibiting g protein coupled receptor signaling pathway	0.208889	0.61806	0.552257	1.26294	93	8	RGS2 PSAP GNAI2 FPR2
dephosphorylation	0.209581	0.618921	0.291542	1.12417	34	108	CPPED1 DUSP1 IQGAP1 PTPRN2 PTPN12 PTPN6 BOD1L1 PPP1R15A LRRK2 IMPA2 PPP3CA ALPL GNAI2 PTPRE PHOSPHO1 PPM1F PTPRJ LILRB2 PTEN PLEK PTPRC DUSP6
regulation of leukocyte chemotaxis	0.209677	0.618921	0.373375	1.17299	64	33	C5AR1 SPI1 DUSP1 AIF1 IL6R CXCL8 C5AR2 CAMK1D RAC1 LYN PADI2 DAPK2 FPR2 GREM1
regulation of macrophage migration	0.209647	0.618921	-0.703096	-1.2781	112	7	CCL5 CD81 MIF
cellular respiration	0.210526	0.619843	-0.389678	-1.17746	175	109	MT-CO1 COX7C SNCA UQCRB UQCRH NDUFB9 NDUFS5 NDUFA12 PARK7 NDUFB2 MYC COX5A NDUFA4 NDUFB7 IDH2 NDUFAB1 MDH1 PNPT1 NDUFS8 NDUFB5 COX4I1 CHCHD10 GHITM MDH2 PANK2 CYC1 NDUFA10 NDUFA5 COX7A2L CYCS DNAJC15 PDHB MT-ATP6 MT-ND6 NDUFV1 NDUFB8 NDUFS7 ADSL STOML2 NDUFS3 ARL2
positive regulation of tyrosine phosphorylation of stat protein	0.210345	0.619843	-0.651428	-1.27672	121	10	CCL5 FYN PARP14
regulation of glucose transmembrane transport	0.210654	0.619843	0.505806	1.22394	86	11	IRS2 OSBPL8 RHOQ CREBL2
regulation of rna splicing	0.21039	0.619843	-0.428734	-1.1969	161	61	RPS13 HNRNPA1 HSPA8 NCL AHNAK SRSF7 RBM38 C1QBP RBM3 RBMX RNPS1 SRSF2 SRSF10 PIK3R1
positive regulation of protein acetylation	0.2109	0.620081	0.529733	1.25585	88	10	WBP2 DDX3X RPS6KA5 DIP2A
detection of other organism	0.212121	0.6222	0.615444	1.24565	90	6	TLR4 TLR1 TLR2 CLEC7A HLA-B
leukotriene biosynthetic process	0.212121	0.6222	0.614811	1.24437	90	6	ALOX5AP SYK ALOX5 GGT7
substrate dependent cell migration	0.212121	0.6222	0.613396	1.2415	90	6	SDCBP ADAM8 PTPRC
amyloid beta formation	0.214634	0.625178	0.504758	1.24652	87	12	SORL1 ABCA7 IFNGR1 RTN3 PICALM
cellular response to alcohol	0.215517	0.625178	0.446081	1.24354	74	20	SGK1 SOD2 FOXO3 IGF1R TP53INP1 CYBB
interleukin 13 production	0.214452	0.625178	0.611854	1.23838	91	6	IL17RA RARA HLA-E IL1RAP
intracellular sterol transport	0.213768	0.625178	-0.695681	-1.28463	117	8	ANXA2 PIP4K2A SCP2 LDLRAP1
multi multicellular organism process	0.215686	0.625178	0.369357	1.16978	65	34	FOS RGS2 JUNB MMP9 RARA TGFBR2 PTAFR SLC19A1 PTGS2 VMP1 THBD FOSB
negative regulation of dephosphorylation	0.214099	0.625178	0.464453	1.20612	81	15	IQGAP1 BOD1L1 PPP1R15A GNAI2 ENSA
negative regulation of neuron apoptotic process	0.215686	0.625178	0.368526	1.16715	65	34	CEBPB BTG2 MAP2K4 SOD2 HIF1A ARRB2 ADAM8 RHOA CPEB4 GRN
negative regulation of phagocytosis	0.214452	0.625178	0.611805	1.23828	91	6	CD300LF TLR2 SIRPA SNX3
purinergic nucleotide receptor signaling pathway	0.214932	0.625178	0.535992	1.2573	94	9	P2RY13 PTAFR GNAI2
regulation of epithelial cell apoptotic process	0.213415	0.625178	0.40771	1.19332	69	24	ARRB2 FOXO3 ZFP36L1 ZFP36 IGF1R CFLAR ANGPT1
regulation of integrin mediated signaling pathway	0.215789	0.625178	-0.728366	-1.25997	122	5	FLNA LIMS1 ITGB1BP1 DMTN
regulation of mitotic cell cycle spindle assembly checkpoint	0.213823	0.625178	0.572255	1.25422	98	7	DUSP1 DYNC1LI1 LCMT1
regulation of translational termination	0.214035	0.625178	-0.730474	-1.26362	121	5	EIF5A GSPT1
response to dsrna	0.215815	0.625178	-0.599559	-1.28097	130	14	IFIT1 NPM1
t cell differentiation involved in immune response	0.215686	0.625178	0.368263	1.16632	65	34	FGL2 IL6R RARA CLEC4E NFKBID FCER1G STAT3 BCL3 BCL6 CD46 HLX SEMA4A
telomerase rna localization	0.215815	0.625178	-0.603488	-1.28937	130	14	CCT8 CCT3 CCT2 NHP2 CCT6A CCT7 CCT4 CCT5
regulation of immune system process	0.21641	0.626415	-0.335691	-1.11989	210	413	CCL5 RPS19 ISG15 RSAD2 RPS3 IL7R TRBC2 TRBC1 CD3E CD2 CD99 HCST LCK CD81 CD48 HSP90AB1 CST7 LGALS1 SNCA FYN ANXA1 CD247 VAMP8 IFI16 SOD1 SAMHD1 ETS1 HLA-DPB1 KLRD1 PRDX2 GPR183 OAS3 XBP1 RORA TCF7 HLA-DRB1 PARP14 LYAR LGALS3 AQP3 LAT HLA-DPA1 CD74 CD27 SKAP1 CD8B RHOH CALR IFI35 CD8A OAS1 GBP1 DDX60 PARK7 IKZF3 BTN3A2 ZAP70 MIF TRDC PRKCH SPN ITGA4 TRAT1 NONO CD84 MYC FBXO7 C1QBP ITPKB BST2 OASL …
entrainment of circadian clock	0.218143	0.628022	0.567117	1.24296	100	7	GNAQ PPP1CC FBXL17
extrinsic apoptotic signaling pathway via death domain receptors	0.217252	0.628022	0.390279	1.18667	67	29	SPI1 BID PMAIP1 DDX3X TNFRSF1A CFLAR PTEN TNFRSF10C GABARAP GPX1
leukocyte cell cell adhesion	0.217949	0.628022	-0.374765	-1.16166	186	135	CCL5 RPS3 IL7R CD3E LCK CD81 LGALS1 ITGB1 FYN ANXA1 ETS1 HLA-DPB1 PRDX2 XBP1 HLA-DRB1 LGALS3 HLA-DPA1 CD74 CD27 SKAP1 RHOH ZAP70 SPN ITGA4 ITPKB EZR CCR7 ITGB7 LEF1 CD6 RASGRP1 GATA3
negative regulation of cation channel activity	0.217778	0.628022	0.544589	1.24541	97	8	MMP9 KCNE3 GSTO1 SUMO1
positive regulation of monocyte chemotaxis	0.217544	0.628022	-0.724995	-1.25414	123	5	CCL5
regulation of bone resorption	0.218143	0.628022	0.566848	1.24237	100	7	SYK ADAM8 TFRC
regulation of intracellular lipid transport	0.217544	0.628022	-0.726307	-1.25641	123	5	ANXA2 SCP2 LDLRAP1
humoral immune response	0.219124	0.629875	-0.437138	-1.1997	164	56	RPS19 GNLY TRBC2 TRBC1 CD81 RPL30 RPL39 GPR183 HLA-DRB1 TRDC C1QBP RGCC CCR7 SH2D1A SPON2 GATA3
protein autoubiquitination	0.21902	0.629875	0.427233	1.21388	75	21	RNF141 UBE2B LRRK2 WWP2 CBL RNF19B UBE2D3
vesicle mediated transport between endosomal compartments	0.219512	0.630507	0.501877	1.23941	89	12	SORL1 RAB7A MSN MAP2K2
cellular response to virus	0.221418	0.63053	-0.490671	-1.22826	152	32	CCL5 IFI6 OAS3 EIF5A OAS1 DDX60 C1QBP OASL RNF125 BIRC3
peptidyl l cysteine s palmitoylation	0.222222	0.63053	0.634976	1.20708	95	5	ZDHHC18 ZDHHC24 GOLGA7B
positive regulation of cation channel activity	0.221719	0.63053	0.533448	1.25133	97	9	CTSS IFNGR2 GSTO1
positive regulation of myeloid leukocyte differentiation	0.220994	0.63053	0.447148	1.2107	79	18	FOS TYROBP EVI2B ZFP36L1 TRIB1 HAX1
positive regulation of nitric oxide metabolic process	0.22069	0.63053	-0.642912	-1.26003	127	10	HBB HSP90AB1
positive regulation of response to wounding	0.221875	0.63053	-0.556163	-1.25441	141	18	ITGB1 ANXA1 PRDX2 XBP1 ACTG1 FLNA
primary mirna processing	0.222222	0.63053	0.634227	1.20566	95	5	DDX3X STAT3 DGCR8
regulation of dendritic spine morphogenesis	0.221719	0.63053	0.533665	1.25184	97	9	ACTR2 LRRK2 PTEN
regulation of extrinsic apoptotic signaling pathway	0.221818	0.63053	0.353661	1.16356	60	41	G0S2 PYCARD HSPA1A BID MCL1 PMAIP1 DDX3X PAK2 CFLAR PTEN PTPRC
regulation of fatty acid transport	0.222222	0.63053	0.54359	1.24312	99	8	IRS2 SYK ACSL1
regulation of immune effector process	0.221519	0.63053	0.284174	1.10807	34	115	TNFRSF1B SPI1 STXBP2 FGL2 TYROBP FCN1 CD55 NCF1 LAPTM5 ITGB2 TLR4 RARA PTPN6 FGR PTAFR SYK NFKBID ARRB2 TMBIM6 WAS HLA-E ITGAM LYN PTPRJ SLC15A4 GRN GAB2 CR1 BCL6 CD46 PTPRC HLX CLEC7A HLA-B BTK ANGPT1 B2M TNFRSF14
regulation of natural killer cell activation	0.221951	0.63053	0.500962	1.23715	90	12	TYROBP FGR HLA-E
regulation of t cell mediated immunity	0.221397	0.63053	-0.525762	-1.26325	148	25	RSAD2 IL7R CD81 KLRD1 HLA-DRB1
response to dopamine	0.222222	0.63053	0.543319	1.2425	99	8	HRH2 ARRB2 LRRK2 SLC9A3R1
response to retinoic acid	0.220994	0.63053	0.445863	1.20722	79	18	RXRA RARA IGF2R LYN CDKN2D
sterol transport	0.221925	0.63053	0.459974	1.20718	82	16	ABCA7 RXRA OSBPL8 OSBPL11 VPS4A
regulation of calcium ion import	0.222635	0.63122	-0.695299	-1.26392	119	7	FYN LGALS3 VDAC1 PRNP
reactive nitrogen species metabolic process	0.222901	0.631496	-0.537424	-1.2477	145	21	HBB HSP90AB1 RORA
cd4 positive alpha beta t cell activation	0.223738	0.63158	-0.4669	-1.22757	163	42	NKG7 RSAD2 CD81 ANXA1 GPR183 RORA HLA-DRB1 SPN LEF1 GATA3
endoderm development	0.224439	0.63158	0.488329	1.23111	89	13	DUSP1 ITGB2 MMP9 ZFP36L1 HDAC1
fructose 6 phosphate metabolic process	0.224537	0.63158	0.63366	1.20458	96	5	TALDO1 HK3
i kappab phosphorylation	0.224622	0.63158	0.553418	1.21293	103	7	TLR4 TLR2 SIRPA
mast cell activation involved in immune response	0.224599	0.63158	0.456944	1.19923	83	16	STXBP2 PTPN6 FGR SYK CBL LYN GAB2 LAT2 BTK
membrane protein proteolysis	0.224439	0.63158	0.488235	1.23087	89	13	TNFRSF1B TIMP2 ADAM8
positive regulation of dna binding transcription factor activity	0.223744	0.63158	0.318585	1.12415	48	64	S100A8 S100A9 PYCARD S100A12 HSPA1A TLR4 MTPN CAMK1D SLCO3A1 ADAM8 EP300 RPS6KA5 DDIT3 PPP3CA STAT3 CFLAR PTEN TLR2 NFAM1 CLEC7A IL1RAP BTK
presynapse organization	0.223982	0.63158	0.531059	1.24572	98	9	C5AR1 SDCBP PTEN IL1RAP ARF6
regulation of biological process involved in symbiotic interaction	0.224556	0.63158	-0.590542	-1.28313	138	15	LY6E IFITM3 LGALS1 HLA-DRB1 CD74 TRIM22 IFITM1
regulation of cell cell adhesion	0.224277	0.63158	-0.371913	-1.15873	193	144	CCL5 RPS3 IL7R CD3E LCK CD81 FXYD5 LGALS1 FYN ANXA1 ETS1 HLA-DPB1 PRDX2 XBP1 HLA-DRB1 LGALS3 HLA-DPA1 CD74 CD27 SKAP1 RHOH ZAP70 SPN ITGA4 ITPKB RGCC CCR7 LEF1 CD6 RASGRP1 GATA3
intracellular protein transmembrane transport	0.225	0.632167	-0.554515	-1.2507	143	18	TOMM7 TOMM20 HSPD1 DNAJC19 SEC61G DNAJC15
monocyte chemotaxis	0.2257	0.633657	-0.594046	-1.26919	136	14	CCL5 RPS19 ANXA1 LGALS3
stress granule assembly	0.22629	0.634835	-0.606548	-1.27354	135	13	RPS23
positive regulation of homotypic cell cell adhesion	0.226876	0.635152	-0.698883	-1.25427	129	6	CCL5
positive regulation of leukocyte proliferation	0.226913	0.635152	-0.429152	-1.1868	171	58	CCL5 RPS3 CD3E CD81 ANXA1 HLA-DPB1 GPR183 HLA-DPA1 CD74 ZAP70 MIF
regulation of hematopoietic stem cell differentiation	0.226876	0.635152	-0.698972	-1.25443	129	6	EIF2AK2
negative regulation of nf kappab transcription factor activity	0.227666	0.636782	0.423623	1.20362	78	21	SPI1 PYCARD ARRB2 DDIT3 BCL3 PELI1 PRMT2
negative regulation of muscle cell apoptotic process	0.228438	0.63751	0.607632	1.22984	97	6	ARRB2 IGF1R CFLAR
negative regulation of proteasomal protein catabolic process	0.228395	0.63751	-0.543032	-1.23718	147	19	RPL11 HSP90AB1 EIF3H PARK7
regulation of epidermal growth factor activated receptor activity	0.228438	0.63751	0.606561	1.22767	97	6	NCF1 CBL
dicarboxylic acid metabolic process	0.22884	0.638155	0.382052	1.15341	72	28	HAL GLUL SLC19A1 MTHFS
regulation of hexokinase activity	0.229167	0.638588	0.630444	1.19846	98	5	MIDN DUSP12
circulatory system process	0.229508	0.639063	0.293416	1.10381	41	87	RGS2 SGK1 HRH2 CELF2 SOD2 SLC2A3 KCNE3 DOCK5 SLCO3A1 PTAFR CYBA CYSLTR1 SLC19A1 PTGS2 GNAI2 RHOA PTPRJ ANPEP DSC2 SLC6A6 CXCR4 TBXAS1 ANGPT1 SLC22A1 GSTO1 GPX1 SHOX2
alpha beta t cell differentiation	0.231076	0.639583	-0.440056	-1.20148	173	52	RPL22 RSAD2 ANXA1 GPR183 RORA HLA-DRB1 BCL11B ZAP70 SPN ITPKB ITK LEF1 GATA3 RUNX3 PRDM1 FOXP1 HLA-DRA PNP LY9 BCL2 EOMES
amyloid precursor protein metabolic process	0.230548	0.639583	0.421357	1.19718	79	21	SORL1 ABCA7 ITM2B IFNGR1 LYN RTN3 PICALM
cellular monovalent inorganic cation homeostasis	0.231214	0.639583	0.414287	1.1925	79	22	RAB7A SLC11A1 LRRK2 ATP6V0A1 GRN
glutathione metabolic process	0.229938	0.639583	-0.542764	-1.23657	148	19	SOD1 GSTK1 PARK7 CLIC3 ARL6IP5 HAGH GSTP1 ETHE1
histone h4 acetylation	0.23053	0.639583	0.386729	1.16544	73	27	SPI1 NAA50 NCOA1 MSL1 EP300 ACTB MORF4L2
homologous chromosome segregation	0.230769	0.639583	0.526645	1.23537	101	9	AGO4 UBE2B ATM
myoblast fusion	0.231579	0.639583	-0.716022	-1.23862	131	5	CD81 ITGB1 CAPN2
positive regulation of actin cytoskeleton reorganization	0.231481	0.639583	0.629628	1.19691	99	5	HCK HAX1
regulation of cd8 positive alpha beta t cell activation	0.231111	0.639583	0.539366	1.23346	103	8	IRF1 HLA-E NCKAP1L
regulation of neutrophil migration	0.230563	0.639583	0.441529	1.17968	85	17	C5AR1 CXCL8 C5AR2 CAMK1D RHOG ADAM8 RAC1 DAPK2
regulation of protein localization to endosome	0.231481	0.639583	0.629708	1.19706	99	5	SORL1 ANKRD13A MSN
cellular response to oxygen radical	0.232112	0.640107	-0.694128	-1.24573	132	6	SOD1 PRDX2 PRDX1
mitotic g1 s transition checkpoint signaling	0.232112	0.640107	-0.694866	-1.24706	132	6	RPL26 RPS27L
negative regulation of hydrolase activity	0.232673	0.640237	0.299486	1.13063	46	83	SORL1 RGS2 APLP2 CST3 MMP9 TIMP2 SERPINA1 BOD1L1 DDX3X ARRB2 TMBIM6 PPP1R15A PI3 PTGS2 LRRK2 SERPINB1 PAK2 PLAUR GNAI2 CDKN2D EGLN1 CR1 CSTA PLIN5
regulation of carbohydrate catabolic process	0.23262	0.640237	0.452186	1.18674	86	16	HIF1A EP300 STAT3 CBFA2T3 NCOR1 PRKAG1
regulation of glycolytic process	0.23262	0.640237	0.452186	1.18674	86	16	HIF1A EP300 STAT3 CBFA2T3 NCOR1 PRKAG1
negative regulation of smooth muscle cell migration	0.2331	0.64094	0.603971	1.22243	99	6	AIF1 TRIB1 RHOA S1PR2
nucleoside diphosphate biosynthetic process	0.233766	0.642272	-0.689628	-1.25361	125	7	CMPK2 CMPK1
phagocytosis recognition	0.233929	0.642272	-0.666317	-1.2654	130	9	TRBC2 TRBC1 TRDC SPON2 IGKC
carbohydrate catabolic process	0.234201	0.642323	0.347437	1.14693	62	42	MGAM HIF1A CTBS EP300 STAT3 DHTKD1 PGD CBFA2T3 HK3
response to osmotic stress	0.234463	0.642323	0.438942	1.20103	82	19	TSC22D3 DDX3X AQP9 ZFP36L1 PTGS2 PLK3 SLC12A6
vacuolar localization	0.234463	0.642323	0.440592	1.20555	82	19	SPAG9 STXBP2 FGR SYK CBL LYN GAB2 LAT2 BTK
negative regulation of catalytic activity	0.23484	0.642883	-0.354203	-1.13192	212	193	RPL5 IFIT1 RPS15 RPL11 RPS7 PPIA GZMA NPM1 IFI6 RPS20 CST7 SNCA ANXA1 PEBP1 IFI16 RPL37 LGALS3 SPOCK2 RPL23 CD27 EIF4A2 RHOH ANXA2 PARK7 BIN1 NOSIP HSPB1 FBXO7 BST2 PIP4K2A
mesenchymal cell proliferation	0.236111	0.643532	0.626668	1.19129	101	5	IRS2 TGFBR2 SHOX2
monosaccharide biosynthetic process	0.235925	0.643532	0.434126	1.1599	87	17	CHST15 EP300 PGD DGAT2 PTPN2
positive regulation of cellular response to insulin stimulus	0.236111	0.643532	0.626297	1.19058	101	5	SORL1 OSBPL8 GNAI2
receptor signaling pathway via stat	0.235632	0.643532	-0.479492	-1.20834	163	34	CCL5 IL7R FYN IL10RA PARP14 OCIAD2
regulation of carbohydrate biosynthetic process	0.235925	0.643532	0.434335	1.16046	87	17	IRS2 PTAFR EP300 DGAT2 PLEK PTPN2
regulation of mesenchymal cell proliferation	0.236111	0.643532	0.626668	1.19129	101	5	IRS2 TGFBR2 SHOX2
biological adhesion	0.237092	0.645699	-0.343642	-1.12482	224	300	HBB CCL5 RPSA IL32 RPS3 IL7R S100A10 PPIA CD3E CD2 CD99 LCK CD81 HSP90AB1 FXYD5 LGALS1 ITGB1 FYN ANXA1 ETS1 HLA-DPB1 PRDX2 XBP1 HLA-DRB1 LGALS3 SPOCK2 HLA-DPA1 CD74 CD27 SKAP1 ACTG1 RHOH FLNA CALR ANXA2 GBP1 ZAP70 SPN ICAM2 MYL12A ITGA4 CD84 HSPB1 C1QBP ITPKB EZR RGCC CCR7 ITGB7 LIMS1 SPON2 LEF1 CD6 RASGRP1 CXCR3 GATA3
negative regulation of phosphoprotein phosphatase activity	0.237581	0.645699	0.546151	1.19701	109	7	BOD1L1 PPP1R15A GNAI2 NCKAP1L
positive regulation of membrane permeability	0.237598	0.645699	0.457014	1.1868	90	15	HSPA1A BID HEBP2 LAPTM5
protein acetylation	0.237443	0.645699	0.313028	1.11113	51	65	SPI1 NAA50 WBP2 NCOA1 MSL1 CREBBP DDX3X PHF20L1 EP300 RPS6KA5
semaphorin plexin signaling pathway	0.237778	0.645718	0.536439	1.22677	106	8	PLXNC1 RAC1 SEMA4A ARHGDIA SH3BP1
positive regulation of nucleocytoplasmic transport	0.238532	0.647296	-0.532683	-1.2252	155	20	HSP90AB1 RAN ANP32B FLNA PIK3R1 NCBP2
ion homeostasis	0.238938	0.64769	0.265967	1.08169	26	170	S100A8 FTL FTH1 C5AR1 S100A9 RAB7A CXCR2 FPR1 CD55 SOD2 C5AR2 HIF1A KCNE3 SLC11A1 CXCR1 PTPN6 NCOA4 CYBA TMBIM6 CYSLTR1 SNX10 LRRK2 DDIT3 FBXL5 SLC12A6 GNAI2 LYN ATP6V0A1 ATP6V1A GRN STEAP4 CXCR4 PTPRC SLC25A37 SLC40A1 TBXAS1 PROK2 PICALM
positive regulation of carbohydrate metabolic process	0.239024	0.64769	0.494147	1.22032	97	12	IRS2 PMAIP1 HIF1A PTAFR DGAT2 PTPN2
positive regulation of apoptotic signaling pathway	0.239782	0.649272	-0.450936	-1.19229	175	44	RPS3 RPL26 RPS7 LCK UBB SOD1 EIF5A PDIA3 PARK7 MYC
copper ion homeostasis	0.240942	0.650997	-0.679036	-1.25389	132	8	MT2A
positive regulation of leukocyte apoptotic process	0.240942	0.650997	-0.67661	-1.24941	132	8	CCL5 ANXA1
response to heat	0.240924	0.650997	0.35517	1.13376	72	35	HSPA6 HSPA1A CREBBP CD14 EP300 PTGS2 LYN TP53INP1
regulation of fat cell differentiation	0.241379	0.651707	0.377176	1.13869	76	28	CEBPB SOD2 ZFP36L1 PTGS2 ZFP36 DDIT3 ALOX5 JDP2
apical junction assembly	0.242081	0.65217	0.522725	1.22618	106	9	PECAM1 PAK2 PKN2 RHOA DLG1
negative regulation of dna binding	0.242038	0.65217	-0.559475	-1.23524	151	16	GZMA IFI16 LEF1 SRI SP100
negative regulation of dna replication	0.242424	0.65217	0.597968	1.21028	103	6	S100A11 BCL6
positive regulation of translational initiation	0.242326	0.65217	-0.574769	-1.24885	149	15	CCL5
regulation of nitric oxide metabolic process	0.242038	0.65217	-0.557688	-1.2313	151	16	HBB HSP90AB1
carbohydrate transport	0.243161	0.652273	0.39221	1.16229	79	25	IRS2 SLC2A3 OSBPL8 AQP9 RHOQ SLC45A4
endonucleolytic cleavage involved in rrna processing	0.242857	0.652273	-0.658691	-1.25091	135	9	RPS21
negative regulation of cell cell adhesion	0.242915	0.652273	0.325953	1.11672	59	53	CEBPB SPI1 FGL2 LAPTM5 IRF1 PTPN6 MBP PRKAR1A PPM1F LILRB2 CR1 BCL6 HLX PELI1 MYADM TNFRSF14
negative regulation of ion transmembrane transporter activity	0.243038	0.652273	0.462229	1.1812	95	14	MMP9 KCNE3 GSTO1 SUMO1 SLC9A3R1
cellular response to abiotic stimulus	0.244444	0.653264	0.292031	1.09903	43	89	ST20 MAP2K4 IRF1 MMP9 TLR4 MTPN CREBBP DDX3X PTAFR CYBA MME GRB2 EP300 ZFP36L1 PTGS2 TNFRSF1A SLC12A6 IGF1R RHOB PTEN TP53INP1 MAP3K2 TLR8
endoderm formation	0.244344	0.653264	0.519574	1.21878	107	9	DUSP1 ITGB2 MMP9
establishment of tissue polarity	0.244755	0.653264	0.596878	1.20807	104	6	RAC1 RHOA TIAM1 ABL1
maintenance of cell polarity	0.244755	0.653264	0.596601	1.20751	104	6	ARPC5 SLC9A3R1
negative regulation of tor signaling	0.244344	0.653264	0.520961	1.22204	107	9	HIF1A UBR2 ATM
regulation of establishment of planar polarity	0.244755	0.653264	0.596878	1.20807	104	6	RAC1 RHOA TIAM1 ABL1
regulation of platelet derived growth factor receptor signaling pathway	0.244344	0.653264	0.519516	1.21865	107	9	PTPN12 HIP1 CBL PTPRJ PTPN2 SLC9A3R1
response to bmp	0.245763	0.655484	0.433062	1.18494	86	19	SORL1 UBE2D1 RBPJ USP15 UBE2D3 GREM1
negative regulation of gtpase activity	0.24622	0.656236	0.542428	1.18885	113	7	ARRB2 LRRK2 TMED2
fatty acid derivative biosynthetic process	0.246445	0.656368	0.513787	1.21804	103	10	ELOVL5 ACSL1 ALOX5 ACSF3
nucleoside triphosphate biosynthetic process	0.246951	0.657218	-0.520797	-1.2223	161	22	CMPK2 CMPK1 PARP1 ENO1 MYC NME3
protein transmembrane import into intracellular organelle	0.247117	0.657218	-0.581148	-1.24164	149	14	TOMM7 TOMM20 HSPD1 DNAJC19 DNAJC15
negative regulation of protein localization	0.247934	0.658629	0.316194	1.12334	59	60	RAB11FIP1 SPI1 TXN NUMB ANKRD13A KLF7 MIDN TP53INP2 LRRK2 WWP2 RHOQ PPP3CA PPM1F UBE2J1 HMGCR PICALM ANGPT1 AP2M1 ARF6
positive regulation of cytoskeleton organization	0.248	0.658629	0.317864	1.10539	61	55	PYCARD HSPA1A HCK PAK1 ARPC2 VASP WAS GRB2 RAC1 RICTOR CDC42EP2 RHOA PPM1F NIN PLEK
phosphatidylinositol biosynthetic process	0.248366	0.659132	0.36123	1.14404	75	34	FAM126B MBOAT7 IMPA2 PIGX PTEN IPMK
monoamine transport	0.248609	0.659307	-0.680375	-1.23679	133	7	LY6E SNCA PARK7
regulation of glycoprotein metabolic process	0.248815	0.659387	0.50882	1.20627	104	10	CST3 ABCA7 ITM2B
segmentation	0.249395	0.660454	0.492082	1.19073	102	11	BASP1 EP300 RBPJ TMED2
mitochondrial electron transport nadh to ubiquinone	0.249649	0.66066	-0.464008	-1.18841	177	36	SNCA NDUFB9 NDUFS5 PARK7 NDUFB2 NDUFA4 NDUFB7 NDUFAB1 NDUFS8 NDUFB5 NDUFA10 NDUFA5 DNAJC15 MT-ND6 NDUFV1 NDUFB8 NDUFS7 NDUFS3 NDUFV2 NDUFA9 NDUFS4
actin filament based movement	0.25072	0.660984	0.410726	1.16698	86	21	KCNE3 MYO1F MYL6 WAS WIPF2 WIPF1 DSC2 SUMO1
atp metabolic process	0.252381	0.660984	-0.376586	-1.14189	211	112	MT-CO1 COX7C HSPA8 SNCA UQCRB UQCRH NDUFB9 NDUFS5 NDUFA12 PARK7 PKM NDUFB2 PARP1 ENO1 LDHA MYC COX5A NDUFA4 NDUFB7 NDUFAB1 NDUFS8 NDUFB5 COX4I1 CHCHD10 GHITM CYC1 NDUFA10 NDUFA5 COX7A2L CYCS DNAJC15 MT-ATP6 MT-ND6 SLC4A1 NDUFV1 NDUFB8 NDUFS7
body fluid secretion	0.252059	0.660984	-0.576698	-1.23213	152	14	APRT VAMP8 XBP1 OAS2
cell fate commitment	0.251572	0.660984	0.372841	1.14576	79	30	MCL1 IL6R RARA KDM6B IFRD1 RBPJ STAT3 RHOA
decidualization	0.252315	0.660984	0.618292	1.17536	108	5	JUNB PTGS2
mesenchyme development	0.250909	0.660984	0.343228	1.12923	68	41	SDCBP HIF1A BASP1 S100A4 TGFBR2 ZFP36L1 RBPJ PTEN SEMA4A GREM1
mesonephric tubule morphogenesis	0.250877	0.660984	-0.7103	-1.22872	142	5	MYC GATA3 BCL2
negative regulation of amyloid precursor protein catabolic process	0.251111	0.660984	0.529534	1.21098	112	8	SORL1 ABCA7 RTN3 PICALM
negative regulation of defense response to virus	0.251111	0.660984	0.528786	1.20926	112	8	FGL2 SEC14L1 RIOK3
positive regulation of natural killer cell activation	0.25054	0.660984	0.53732	1.17765	115	7	TYROBP HLA-E
regulation of body fluid levels	0.251564	0.660984	-0.396348	-1.15053	200	80	HBB PPIA LCK APRT VAMP8 PRDX2 XBP1 AQP3 OAS2 ACTG1 FLNA MYL12A HSPB1
sensory perception	0.252	0.660984	0.316126	1.09935	62	55	C5AR1 TMEM120A PTAFR ARRB2 MME PTGS2 MBP RP2 DDIT3 CDKN2D CXCR4 PROK2 B2M CDC14A GPX1
skeletal system development	0.252427	0.660984	0.312499	1.12137	51	70	TYROBP RASSF2 HIF1A MMP9 RARA CHI3L1 PTPN6 TGFBR2 MBOAT2 FGR SNX10 EP300 SULF2 ALPL RHOA PHOSPHO1
transcription by rna polymerase i	0.25	0.660984	-0.532339	-1.21282	161	19	NCL LYAR POLR2L FLNA
xenobiotic catabolic process	0.252315	0.660984	0.618214	1.17521	108	5	ACSL1 GSTO1 ACAA1
hindbrain morphogenesis	0.2527	0.661234	0.53632	1.17546	116	7	AGTPBP1 MTPN GNPAT
polyamine metabolic process	0.253394	0.661659	0.514257	1.20631	111	9	OAZ1 OAZ2 SAT1 SAT2
polyol catabolic process	0.253394	0.661659	0.514636	1.2072	111	9	IMPA2 PTEN TPI1
regulation of acute inflammatory response	0.253394	0.661659	0.514296	1.2064	111	9	ALOX5AP ADAM8 PTGS2 HLA-E BTK
renal system process	0.25463	0.664421	-0.529401	-1.20613	164	19	HBB AQP3
columnar cuboidal epithelial cell development	0.255556	0.664449	0.525559	1.20189	114	8	HIF1A RARA BAD
developmental cell growth	0.255591	0.664449	0.378196	1.14993	79	29	SPAG9 RGS2 IQGAP1 TGFBR2 CXCR4 NIN SEMA4A ARHGAP4 MACF1 CPNE1 PRMT2 CYFIP2
digestive system development	0.255696	0.664449	0.459628	1.17455	100	14	CXCL8 HIF1A TGFBR2 HLX SHOX2
membrane lipid metabolic process	0.255556	0.664449	0.34527	1.10552	68	39	PSAP ELOVL5 SERINC1 ST8SIA4 PIGX
muscle cell differentiation	0.255708	0.664449	0.311252	1.10482	55	65	SPAG9 RGS2 ACTN1 SOD2 QKI MTPN RARA NINJ1 KDM6B ATP11A ARRB2 RBPJ PPP3CA PRKAR1A CFLAR MAML1 HDAC1 GREM1 GPX1 SHOX2 MORF4L2
regulation of peptidyl threonine phosphorylation	0.255556	0.664449	0.525586	1.20195	114	8	CHI3L1 DGKQ
folic acid containing compound metabolic process	0.255924	0.664549	0.503833	1.19445	107	10	SLC19A1 MTHFS GART GCH1
face development	0.25641	0.665348	0.587046	1.18817	109	6	CRISPLD2 RARA EP300
regulation of smoothened signaling pathway	0.256757	0.665785	-0.600248	-1.23075	151	12	CD3E RORA
necrotic cell death	0.257225	0.666537	0.404823	1.16526	88	22	HEBP2 NINJ1 ITPK1 CFLAR SLC6A6 IPMK PELI1
oogenesis	0.257903	0.667368	-0.588765	-1.2362	154	13	RPS6 CDC25B
regulation of bone remodeling	0.257778	0.667368	0.524149	1.19866	115	8	SYK ADAM8 GREM1
regulation of cellular response to insulin stimulus	0.258537	0.668543	0.482022	1.19037	105	12	SORL1 OSBPL8 GNAI2 PTPRE PTPN2
cellular transition metal ion homeostasis	0.259259	0.669947	0.344439	1.10286	69	39	S100A8 FTL FTH1 S100A9 HIF1A SLC11A1 NCOA4 ATP6V1A STEAP4 SLC40A1
positive regulation of macrophage migration	0.259649	0.670028	-0.702529	-1.21527	147	5	CCL5
type 2 immune response	0.259567	0.670028	-0.588094	-1.23479	155	13	RSAD2 CD81 ANXA1 CD74
regulation of developmental growth	0.260223	0.671045	0.338314	1.11681	69	42	SPAG9 RGS2 BASP1 TGFBR2 RBPJ STAT3 CXCR4 PTEN HLX SEMA4A DUSP6 ARHGAP4 MACF1
cellular response to copper ion	0.260714	0.671384	-0.647974	-1.23056	145	9	MT2A SNCA MT1X PRNP
regulation of translational initiation in response to stress	0.260714	0.671384	-0.648903	-1.23233	145	9	NPM1 EIF2AK2
negative regulation of nucleotide metabolic process	0.261339	0.671604	0.533457	1.16919	120	7	CDA STAT3 CBFA2T3 NCOR1
positive regulation of supramolecular fiber organization	0.261224	0.671604	0.334069	1.12611	63	48	PYCARD HSPA1A HCK PAK1 ARPC2 VASP WAS GRB2 RAC1 RICTOR CDC42EP2 RHOA PPM1F NIN PLEK
regulation of wound healing	0.261069	0.671604	-0.515221	-1.19616	170	21	ITGB1 ANXA1 PRDX2 XBP1 ACTG1
regulation of production of small rna involved in gene silencing by rna	0.261574	0.671745	0.611915	1.16324	112	5	PPP3CA MAP2K2 NCOR1
neuroinflammatory response	0.262443	0.673515	0.511331	1.19945	115	9	TNFRSF1B MMP9 PTGS2 LRRK2 GRN PTPRC
actin filament depolymerization	0.263923	0.674067	0.489562	1.18463	108	11	MTPN SVIL PLEK SH3BP1
animal organ maturation	0.263403	0.674067	0.581875	1.17771	112	6	SNX10 RHOA PHOSPHO1 GREM1
female gamete generation	0.263889	0.674067	-0.522978	-1.19149	170	19	RPS6 UBB MYC CDC25B
phototransduction	0.263499	0.674067	0.531202	1.16424	121	7	GNAQ PDE6B
positive regulation of telomerase activity	0.263328	0.674067	-0.561385	-1.21977	162	15	HSP90AB1 MYC PTGES3 CCT2 CCT4
purine nucleotide catabolic process	0.263514	0.674067	-0.592307	-1.21447	155	12	HINT1 SAMHD1 PNP NT5C DNPH1 ITPA
regulation of t cell mediated cytotoxicity	0.263591	0.674067	-0.572757	-1.22371	159	14	IL7R KLRD1 HLA-DRB1
negative regulation of interleukin 1 beta production	0.264706	0.674684	0.508675	1.19322	116	9	ARRB2 SERPINB1 MEFV
positive regulation of intracellular signal transduction	0.264612	0.674684	-0.339727	-1.10431	248	255	CCL5 RPS15 RPS3 RPL26 RPS7 PPIA CD3E RPS20 HINT1 HCST LCK CD81 UBB HSP90AB1 EIF2AK2 LGALS1 ITGB1 FYN ERP29 IFIT5 SOD1 PRDX2 GPR183 RPL37 HLA-DRB1 CD74 RPL23 CD27 TRIM22 FLNA CALR EIF5A IFI35 DDX60 PARK7 MTDH ZAP70 MIF TRAT1 MYC C1QBP ITPKB BST2 OASL CCR7 LIMS1 RASGRP1 PYHIN1 GATA3
regulation of response to cytokine stimulus	0.264706	0.674684	-0.433331	-1.16415	197	46	CCL5 ISG15 HSP90AB1 SAMHD1 SIGIRR OAS3 PARP14 CD74 OAS1
steroid hormone mediated signaling pathway	0.265306	0.675752	0.332742	1.12164	64	48	ABHD2 PAK1 WBP2 RXRA NCOA4 NR3C1 EP300 RHOA PADI2
cellular response to camp	0.265854	0.676224	0.479818	1.18493	108	12	RAP1A PTAFR AQP9 ZFP36L1 RAPGEF2 RAP1B
regulation of dendrite morphogenesis	0.265854	0.676224	0.479535	1.18423	108	12	ACTR2 PPP3CA RAPGEF2 SDC2 YWHAH
liver regeneration	0.266304	0.676324	-0.66271	-1.22374	146	8	RPS15 UCP2 MYC PNPT1
positive regulation of t cell cytokine production	0.266304	0.676324	-0.664207	-1.22651	146	8	RSAD2 CD81
regionalization	0.266436	0.676324	0.353692	1.12799	76	36	BTG2 BASP1 EP300 DDIT3 RBPJ ITGAM
regulation of non canonical wnt signaling pathway	0.266667	0.676449	-0.697461	-1.20651	151	5	RNF213
negative regulation of leukocyte migration	0.267773	0.677811	0.499907	1.18514	112	10	DUSP1 C5AR2 PADI2 GREM1
positive regulation of calcium mediated signaling	0.268251	0.677811	-0.607946	-1.21555	157	11	CD3E HINT1 ZAP70 TRAT1
pyrimidine nucleoside triphosphate metabolic process	0.268251	0.677811	-0.607652	-1.21496	157	11	CMPK2 DUT NME3
regulation of defense response to virus	0.268293	0.677811	-0.511373	-1.20018	175	22	IFIT1 HERC5 C1QBP APOBEC3G RNF125
single stranded viral rna replication via double stranded dna intermediate	0.267773	0.677811	0.500048	1.18547	112	10	CXCL8 APOBEC3A MPHOSPH8
t cell migration	0.268072	0.677811	-0.509946	-1.2084	177	23	CCL5 CD99 GPR183 ZAP70 SPN ITGA4 ITGB7
negative regulation of intrinsic apoptotic signaling pathway	0.269076	0.679262	0.328085	1.10911	66	49	HSPA1A BID MCL1 SOD2 HIF1A MMP9 PTTG1IP DDX3X TMBIM6 IVNS1ABP PTGS2 LRRK2 PLAUR CDKN2D
positive regulation of glial cell differentiation	0.269231	0.679262	0.507273	1.18993	118	9	TNFRSF1B CXCR4 TLR2 HDAC1
cell adhesion mediated by integrin	0.269578	0.67935	-0.509425	-1.20716	178	23	CCL5 CD3E ITGB1 SKAP1 ITGA4 ITGB7
hindbrain development	0.26963	0.67935	-0.495305	-1.19959	181	26	MT-CO1 CD3E ITGB1 RORA
establishment of epithelial cell polarity	0.269978	0.67977	0.529072	1.15957	124	7	MSN RHOA ARF6 SH3BP1 SLC9A3R1
bone cell development	0.271111	0.680375	0.515149	1.17808	121	8	TYROBP PTPN6 EP300 ZFPM1
cardiocyte differentiation	0.271676	0.680375	0.394443	1.13538	93	22	RGS2 RARA KDM6B ARRB2 RBPJ MAML1 GREM1 SHOX2 REST
cellular response to interferon gamma	0.271552	0.680375	-0.462286	-1.16498	188	34	CCL5 RPL13A HSP90AB1 PARP14 HLA-DPA1 ACTG1 GBP1 MYC CDC37
lymphocyte activation involved in immune response	0.271482	0.680375	-0.396514	-1.14981	217	77	NKG7 RPS6 CD81 LGALS1 ANXA1 GPR183 ITM2A XBP1 RORA HLA-DRB1 LGALS3 CD74
negative regulation of cell killing	0.271215	0.680375	-0.578804	-1.21529	162	13	IL7R HSP90AB1 KLRD1
negative regulation of cellular component organization	0.270677	0.680375	0.263992	1.0735	35	153	TNFRSF1B SORL1 DUSP1 GMFG HSPA1A RAB7A CST3 LIMK2 ABCA7 SDCBP ANKRD13A MTPN DDX3X DYNC1LI1 ARRB2 WAS SVIL EP300 MBP LRRK2 DENND5A RAC1 TNFRSF1A PPP3CA PAK2 RHOA LILRB2 CFLAR MEFV PTEN RAPGEF2 SEMA4A TLR2 PICALM MYADM B2M ARF6 ARHGAP4 SLX1A
negative regulation of gene expression	0.271579	0.680375	-0.335609	-1.09927	257	299	RPS13 RPS3 RPL13A NPM1 CD3E EIF3E YBX1 HSP90AB1 EIF2AK2 CST7 FYN ANXA1 RAN ERP29 YBX3 NCL SIGIRR OAS3 ZC3HAV1 HLA-DRB1 PARP14 SRSF7 CALR GZMB OAS1 GBP1 SSB PARK7 MIF CD84 MYC C1QBP GSPT1 BST2 EZR RGCC CCR7 RNASEH2B APEX1 RBMX PURA LEF1 LSM4 GATA3 RNF125 RNPS1 RNH1 SRP9 DNMT1 TIGIT PNPT1 LSM7 CD96 SERBP1 CNPY2 DHX36 HNRNPM LSM5 IL27RA BANF1 CTBP1 PRDM1 UPF3A ILF3 CAST SRSF10 FOXP1 NCBP2 GSTP1 EPC1
nephron morphogenesis	0.270506	0.680375	-0.674184	-1.20994	154	6	MYC GATA3 BCL2
protein dna complex subunit organization	0.272244	0.681341	-0.421208	-1.15598	204	56	NPM1 NAP1L1 ANP32B RPL23 MYC NAP1L4 ASF1A BDP1 GTF2A2 PSMC6 NASP PIH1D1 CAND1 CENPC HMGA1 MCRS1 SSRP1 GTF2H5 RUVBL1 CENPK ACTR6 CENPT DMAP1 DNAJC9
protein dna complex assembly	0.272977	0.682716	-0.444028	-1.15849	198	40	NPM1 NAP1L1 ANP32B NAP1L4 ASF1A BDP1 GTF2A2 PSMC6 NASP PIH1D1 CAND1 CENPC
activation of protein kinase activity	0.274425	0.683209	-0.460861	-1.16139	190	34	CCL5 PPIA RPLP1
cerebral cortex cell migration	0.275463	0.683209	0.604027	1.14824	118	5	MBOAT7 RHOA CDK5
late endosome to vacuole transport via multivesicular body sorting pathway	0.275556	0.683209	0.511517	1.16977	123	8	TMEM50A LEPROTL1 CHMP4A CHMP7
negative regulation of axon extension	0.275058	0.683209	0.577565	1.16898	117	6	SEMA4A ARHGAP4 SEMA4C CDK5 PLXNA3
negative regulation of receptor internalization	0.275463	0.683209	0.603684	1.14759	118	5	SDCBP ANKRD13A MTMR2
phospholipid metabolic process	0.274112	0.683209	0.294579	1.10617	53	84	FAM126B MBOAT7 OSBPL8 MBOAT2 SERINC1 GPCPD1 IMPA2 PIGX PTEN LPGAT1 PLEK IPMK PISD PLBD1 DBI DGKZ
positive regulation of canonical wnt signaling pathway	0.27504	0.683209	-0.531888	-1.18841	172	17	RPS12
positive regulation of cell matrix adhesion	0.27504	0.683209	-0.53303	-1.19096	172	17	S100A10 CD3E SKAP1 CCR7 LIMS1
positive regulation of interferon gamma production	0.274854	0.683209	-0.479811	-1.18396	187	30	ISG15 CD3E CD2 HLA-DPB1 HLA-DPA1 BTN3A2 RASGRP1 HSPD1 IL27RA
regulation of atp dependent activity	0.275478	0.683209	-0.539904	-1.19203	172	16	IFIT1 SSBP1
regulation of humoral immune response	0.274882	0.683209	0.498281	1.18128	115	10	CD55 PTPN6 CR1 CD46 PTPRC
regulation of phospholipase c activity	0.273608	0.683209	0.484754	1.173	112	11	C5AR1 GNAQ PTAFR
rna localization	0.275735	0.683209	-0.383734	-1.13308	224	92	HNRNPA1 NPM1 YBX1 RAN CCT8 SRSF7 EIF5A SSB CCT3 CCT2 NHP2 CCT6A FBL TOMM20 NOP58 PNPT1 CCT7 DHX36 CCT4 CCT5 UPF3A
transforming growth factor beta production	0.275556	0.683209	0.511652	1.17008	123	8	TYROBP HIF1A PTGS2 CD46
positive regulation of protein binding	0.276336	0.683638	-0.504429	-1.1711	180	21	RPL11 HSP90AB1 RAN ANXA2
vasodilation	0.276458	0.683638	0.526919	1.15486	127	7	RGS2 SOD2 GPX1
ventricular cardiac muscle tissue development	0.276438	0.683638	-0.669081	-1.21626	148	7	LY6E HOPX
positive regulation of transmembrane receptor protein serine threonine kinase signaling pathway	0.276657	0.683678	0.400399	1.13763	95	21	SDCBP CREBBP TGFBR2 EP300 RBPJ CSNK2B
vesicle localization	0.276923	0.683883	0.331681	1.11386	71	45	RAB7A LIMK2 SDCBP CHMP2A MYO1F LRRK2 PTEN PICALM
biomineralization	0.278287	0.684035	0.376895	1.12946	90	26	CEBPB SRGN HIF1A FGR SNX10 PTGS2 ALPL PHOSPHO1 ALOX5 GREM1
negative regulation of binding	0.278308	0.684035	-0.438351	-1.15589	203	43	IFIT1 GZMA IFIT2 IFI16 PARK7 ITGA4
negative regulation of protein dephosphorylation	0.27845	0.684035	0.483906	1.17094	114	11	BOD1L1 PPP1R15A GNAI2 ENSA
nuclear membrane reassembly	0.277251	0.684035	0.497588	1.17964	116	10	CHMP2A CHMP1B VPS4A
positive regulation of cellular carbohydrate metabolic process	0.278281	0.684035	0.501249	1.1758	122	9	IRS2 PMAIP1 PTAFR DGAT2 PTPN2
prostanoid biosynthetic process	0.278438	0.684035	-0.60102	-1.2017	163	11	ANXA1 CD74 MIF PTGDS PTGES3
regulation of protein catabolic process	0.278422	0.684035	-0.364062	-1.1275	239	132	EEF1A1 RPL5 RPL11 RPS7 CD81 UBB HSP90AB1 SNCA FYN EIF3H RPL23 FLNA ANXA2 RBX1 PARK7 ATRAID PSME2 EZR RAD23A MYCBP2 PYHIN1
rrna 3 end processing	0.278293	0.684035	-0.667939	-1.21419	149	7	RPS21
positive regulation of smooth muscle cell proliferation	0.278736	0.684286	0.412767	1.15068	96	20	AIF1 IL6R MMP9 TLR4 TGFBR2 PTAFR CYBA PTGS2 GNAI2 IGF1R
chromosome localization	0.279635	0.685593	0.385999	1.14388	91	25	CHMP2A ACTR2 UBE2B CHMP1B VPS4A
mitotic dna integrity checkpoint signaling	0.279534	0.685593	-0.573834	-1.20485	167	13	RPL26 RPS27L BABAM1 CCNG1
positive regulation of extrinsic apoptotic signaling pathway via death domain receptors	0.280093	0.686264	0.600777	1.14207	120	5	PMAIP1 PTEN PEA15
positive regulation by host of viral process	0.280702	0.686855	-0.687738	-1.18969	159	5	HSPA8 NUCKS1 STOM PPIB
regulation of mitochondrial fission	0.280543	0.686855	0.500408	1.17382	123	9	RALBP1 LRRK2 DNM1L MIEF2
dendrite morphogenesis	0.28115	0.687101	0.370214	1.12566	87	29	KLF7 ACTR2 PHACTR1 LRRK2 PPP3CA PTEN RAPGEF2 PICALM SDC2
gland development	0.28117	0.687101	-0.399277	-1.13572	220	67	RPS15 LY6E APRT ANXA1 SOD1 CRIP1 PRDX2 XBP1 UCP2 OAS2 LBH BCL11B MYC EZR LEF1 GATA3 PNPT1 MAD1L1 PHB2 ARID5B MGMT
cell projection assembly	0.283133	0.689639	0.270983	1.06617	46	114	AIF1 LIMK2 SDCBP ARPC2 ACTR2 RAP1A MAP4K4 WAS RHOG SNX10 RAP2C UBE2B RP2 RAB8B RAC1 RHOQ CDC42EP2 SCLT1 RAPGEF2 ALPK1 EVI5 CLCN4 ARF6 RAP1B
cellular response to ionizing radiation	0.283133	0.689639	-0.499795	-1.18435	187	23	RPL26 IFI16 NUCKS1 XRCC6 GATA3 BCL2L1 EEF1D MGMT TMEM109
interleukin 2 production	0.283133	0.689639	-0.500547	-1.18613	187	23	RPS3 CD3E ANXA1 GBP1 EZR GATA3 SPTBN1 PRNP PNP CD4 STOML2 CD28
protein localization to cell cell junction	0.282407	0.689639	0.599086	1.13885	121	5	JAK1 PECAM1 PAK2 ACTB
skeletal system morphogenesis	0.282675	0.689639	0.38462	1.1398	92	25	RARA TGFBR2 FGR ALPL PHOSPHO1 GREM1 SHOX2
ephrin receptor signaling pathway	0.284289	0.691555	0.462623	1.1663	113	13	PAK1 MMP9 RBPJ LYN EPHB4
negative regulation of osteoblast proliferation	0.284211	0.691555	-0.685858	-1.18644	161	5	EIF2AK2 ATRAID BCL2
peptide antigen assembly with mhc class ii protein complex	0.285714	0.693665	-0.636627	-1.20901	159	9	HLA-DPB1 HLA-DRB1 HLA-DPA1
positive regulation of insulin secretion	0.285366	0.693665	0.473178	1.16853	116	12	IRS2 HIF1A GLUL
regulation of cellular response to transforming growth factor beta stimulus	0.285714	0.693665	0.383127	1.13537	93	25	HSPA1A SDCBP CREBBP EP300 CFLAR
positive regulation of small molecule metabolic process	0.286127	0.693765	0.387684	1.11593	98	22	IRS2 PMAIP1 HIF1A ELOVL5 PTAFR PTGS2 DGAT2 PLIN5 LPGAT1
regulation of anion transport	0.286096	0.693765	0.435456	1.14283	106	16	CEBPB RGS2 SLC43A2 PTAFR SYK
maturation of 5 8s rrna	0.286585	0.693975	-0.499155	-1.17151	187	22	RPS21 NSA2
regulation of small molecule metabolic process	0.286408	0.693975	0.305898	1.09768	58	70	CDA IRS2 PMAIP1 HIF1A MIDN ELOVL5 PTAFR EP300 PTGS2 STAT3 DGAT2 PLIN5 LPGAT1 PLEK CBFA2T3
cellular glucose homeostasis	0.287582	0.694137	0.35369	1.12016	87	34	IRS2 PTPRN2 KLF7 HIF1A CYBA FOXO3 PPP3CA IGF1R HK3 GPX1
energy derivation by oxidation of organic compounds	0.287544	0.694137	-0.363862	-1.11545	246	124	MT-CO1 COX7C SNCA UQCRB UQCRH NDUFB9 NDUFS5 NDUFA12 PARK7 NDUFB2 MYC COX5A NDUFA4 PTGES3 NDUFB7 IDH2 NDUFAB1 MDH1 PNPT1 NDUFS8 NDUFB5 COX4I1 CHCHD10 GHITM MDH2 ACADVL PANK2 CYC1 NDUFA10 NDUFA5 COX7A2L CYCS DNAJC15 PDHB MT-ATP6 MT-ND6 NDUFV1 NDUFB8 NDUFS7 GYG1 DYRK2 ADSL STOML2 NDUFS3 ARL2
inflammatory cell apoptotic process	0.28757	0.694137	-0.661977	-1.20335	154	7	ANXA1 ITPKB
mammary gland morphogenesis	0.287037	0.694137	0.596868	1.13464	123	5	TGFBR2 KDM5B CAPN1
regulation of stress activated protein kinase signaling cascade	0.286885	0.694137	0.3057	1.07831	69	58	SPI1 PYCARD DUSP1 SDCBP NCF1 RASSF2 PJA2 TLR4 MAP4K4 RELL1 LYN IGF1R SIRPA CLEC7A MAP2K2 GREM1 IGBP1
pyrimidine nucleoside triphosphate biosynthetic process	0.288043	0.694803	-0.651067	-1.20224	158	8	CMPK2 NME3
protein tetramerization	0.288433	0.695294	-0.479941	-1.17526	196	28	EVL SNCA SAMHD1 HLA-DRB1 SSBP1 KRT10
biological process involved in interaction with symbiont	0.288824	0.695787	-0.470537	-1.1559	198	29	CCL5 HSPA8 NUCKS1 STOM LEF1 PPIB HSPD1
lactation	0.289286	0.696449	-0.634644	-1.20525	161	9	APRT XBP1 OAS2
membrane raft organization	0.289655	0.696889	-0.614752	-1.20484	167	10	S100A10 CD2 ANXA2
dendritic spine morphogenesis	0.290557	0.698159	0.478863	1.15874	119	11	ACTR2 LRRK2 PTEN DIP2A
embryonic skeletal system development	0.290557	0.698159	0.479326	1.15986	119	11	TGFBR2 SULF2 SHOX2 DEAF1
calcium ion regulated exocytosis	0.291577	0.698578	0.522695	1.1456	134	7	GNAI2 RAP1B REST SDF4
cellular ion homeostasis	0.291667	0.698578	0.265025	1.06658	41	139	S100A8 FTL FTH1 C5AR1 S100A9 RAB7A CXCR2 FPR1 CD55 C5AR2 HIF1A KCNE3 SLC11A1 CXCR1 PTPN6 NCOA4 CYBA TMBIM6 CYSLTR1 LRRK2 DDIT3 LYN ATP6V0A1 ATP6V1A GRN STEAP4 CXCR4 PTPRC SLC40A1 TBXAS1 PROK2
negative regulation of actin filament depolymerization	0.291577	0.698578	0.523982	1.14842	134	7	MTPN SVIL TMOD1
protein import into mitochondrial matrix	0.291379	0.698578	-0.614276	-1.2039	168	10	TOMM7 TOMM20 DNAJC19 DNAJC15
regulation of toll like receptor 4 signaling pathway	0.291111	0.698578	0.507519	1.16063	130	8	NINJ1 LYN LILRA2 PELI1
cell junction maintenance	0.291855	0.698582	0.498588	1.16955	128	9	CTBP2 MYADM ARF6 DLG1 SDF4
dendritic cell differentiation	0.292683	0.700114	0.471395	1.16413	119	12	CEBPB SPI1 TGFBR2 RBPJ LYN LILRB2 HLA-B
cap dependent translational initiation	0.292982	0.700223	-0.684657	-1.18436	166	5	EIF3D NCK1 MIF4GD
regulation of erythrocyte differentiation	0.293103	0.700223	0.402844	1.12301	101	20	SPI1 HSPA1A HIF1A FOXO3 ZFP36L1 ZFP36 STAT3 LYN B2M KLF13
cellular response to fatty acid	0.293706	0.701214	0.570512	1.15471	125	6	PTAFR DGAT2
macrophage activation involved in immune response	0.293981	0.701423	0.593891	1.12898	126	5	TYROBP SYK GRN
regulation of mda 5 signaling pathway	0.294737	0.702776	-0.684312	-1.18376	167	5	DDX60 C1QBP
lactate metabolic process	0.294939	0.702809	-0.665082	-1.19361	168	6	LDHB PARK7 LDHA
negative regulation of cellular macromolecule biosynthetic process	0.295652	0.703611	-0.38447	-1.12294	237	84	RPS3 RPL13A HNRNPA1 EIF3E YBX1 EIF2AK2 NCL ITM2A CALR GZMB
regulation of t cell proliferation	0.295515	0.703611	-0.411545	-1.13811	223	58	CCL5 RPS3 CD3E CD81 ANXA1 HLA-DPB1 HLA-DRB1 LGALS3 HLA-DPA1 ZAP70 SPN
macrophage differentiation	0.296203	0.704246	0.443442	1.13319	116	14	SPI1 MMP9 TRIB1 TSPAN2 TLR2 PTPN2
positive regulation of response to dna damage stimulus	0.296296	0.704246	-0.437082	-1.14037	215	40	RPS3 RPL26 PARP1 MYC PYHIN1 SLF1 UBE2N BABAM1 EPC1 MGMT
purine containing compound catabolic process	0.29654	0.704378	-0.552726	-1.18091	179	14	HINT1 SAMHD1 PNP NT5C DNPH1 ITPA
cytosolic transport	0.296748	0.704423	0.318251	1.07884	72	51	SPAG9 SORL1 RAB7A LAPTM5 ACTR2 MSN LRRK2 DENND5A
membrane depolarization	0.297254	0.705175	-0.541462	-1.17648	183	15	IFI6 PARK7 PARP1
b cell receptor signaling pathway	0.298851	0.705439	-0.453057	-1.14172	207	34	TRBC2 TRBC1 LCK CD81 TRDC PRKCH ITK LPXN IGKC FOXP1 PLEKHA1
cytoplasmic sequestering of protein	0.298246	0.705439	-0.681868	-1.17953	169	5	FLNA SRI
leukocyte mediated cytotoxicity	0.298128	0.705439	-0.424838	-1.14134	222	46	NKG7 IL7R GZMM PRF1 KLRD1 PRDX1 HLA-DRB1 GZMB
lipoprotein metabolic process	0.299065	0.705439	0.368149	1.10945	95	27	ZDHHC18 GLUL PIGX ATG16L2 DGAT2 DBI
positive regulation of ion transport	0.298547	0.705439	-0.420445	-1.14028	225	48	CCL5 ITGB1 SNCA VAMP8 LGALS3 FLNA MIF NDUFA4
positive regulation of lipid metabolic process	0.297688	0.705439	0.386062	1.11126	102	22	IRS2 ELOVL5 FGR PTGS2 LYN IGF1R DGAT2 PLIN5 LPGAT1 FPR2 DGKZ CTDNEP1
regulation of dendritic spine development	0.298611	0.705439	0.590641	1.1228	128	5	ACTR2 PTEN ARF6
regulation of ribonuclease activity	0.298913	0.705439	-0.64696	-1.19466	164	8	NPM1 OAS3 OAS2 OAS1 OASL
rna 3 end processing	0.298898	0.705439	-0.437572	-1.1388	216	38	RPS21 SSB FBL PNPT1 DHX36 NCBP2 GRSF1 TRMT10C HSD17B10 EXOSC6 EXOSC8 EXOSC9
histone phosphorylation	0.3	0.705541	0.502747	1.14972	134	8	UBE2B RPS6KA5 ATM
nephron epithelium development	0.300242	0.705541	0.473744	1.14635	123	11	IQGAP1 BASP1 PECAM1 GREM1
positive regulation of protein import	0.299501	0.705541	-0.560853	-1.1776	179	13	HSP90AB1 RAN FLNA PDCD5 PIK3R1
regulation of blood pressure	0.299699	0.705541	-0.484167	-1.14731	198	23	HBB SOD1
regulation of mrna processing	0.299868	0.705541	-0.420011	-1.13911	226	48	HNRNPA1 HSPA8 NCL SRSF7 C1QBP RBM3 RBMX RNPS1 DHX36 SRSF2 SRSF10 NCBP2
regulation of protein secretion	0.300133	0.705541	-0.423271	-1.15136	225	49	CCL5 RSAD2 PPIA ERP29 HLA-DRB1 UCP2 HMGN3 EZR
positive regulation of necrotic cell death	0.300926	0.706328	0.589776	1.12115	129	5	HEBP2 SLC6A6
protein peptidyl prolyl isomerization	0.300955	0.706328	-0.529526	-1.16912	188	16	PPIA PPIB PPIH FKBP3 PIN1 PPIE FKBP11
humoral immune response mediated by circulating immunoglobulin	0.301165	0.706375	-0.558778	-1.17324	180	13	TRBC2 TRBC1 CD81 TRDC C1QBP
electron transport chain	0.301627	0.707015	-0.384283	-1.11551	240	80	MT-CO1 COX7C SNCA UQCRB UQCRH NDUFB9 NDUFS5 NDUFA12 PARK7 NDUFB2 COX5A NDUFA4 ADH5 NDUFB7 NDUFAB1 NDUFS8 NDUFB5 COX4I1 FDX1 GHITM CYC1 NDUFA10 NDUFA5 COX7A2L CYCS DNAJC15 AKR1B1 MT-ND6 NDUFV1 NDUFB8 NDUFS7
positive regulation of interferon beta production	0.302067	0.707602	-0.518891	-1.15937	189	17	ISG15 OAS3 OAS2 OAS1
natural killer cell activation	0.302671	0.708572	-0.482477	-1.15442	203	24	NKG7 CD2 PRDX1
regulation of gtpase activity	0.305	0.713578	0.293616	1.08251	60	78	ARHGAP9 RALBP1 PYCARD IQGAP1 PLXNC1 RAP1A MAP4K4 ARRB2 RHOG LRRK2 RICTOR CCPG1 PREX1 SNX18 BCL6 SOS2 RAPGEF2 RALGPS2 EVI5 CCDC125 PICALM
metencephalon development	0.305556	0.71443	-0.501978	-1.14365	197	19	MT-CO1 CD3E RORA
regulation of autophagy	0.306358	0.715411	0.281925	1.07849	52	97	PYCARD MCL1 PSAP HIF1A ATP6V0B RALB ATP6V1B2 TP53INP2 USP10 FOXO3 EP300 LRRK2 DDIT3 PLK3 STAT3 ATP6V0A1 ATP6V1A SNX18 MEFV RRAGD TP53INP1 DAPK2
regulation of response to external stimulus	0.306297	0.715411	-0.333677	-1.08172	286	251	CCL5 NKG7 IFIT1 RPS19 ISG15 HERC5 CD81 HSP90AB1 CST7 LGALS1 SNCA FYN ANXA1 VAMP8 IFI16 SOD1 SAMHD1 ETS1 KLRD1 PRDX2 GPR183 SIGIRR OAS3 RORA HLA-DRB1 PARP14 LYAR CD74 HOPX OPTN FLNA CALR IFI35 OAS1 DDX60 PARK7 MIF NONO HSPB1 C1QBP APOBEC3G OASL CCR7 SH2D1A STAT2 XRCC6 CDC37 MYCBP2 RASGRP1 PYHIN1 GATA3 RNF125
endodermal cell differentiation	0.30787	0.716242	0.587828	1.11745	132	5	ITGB2 MMP9 LEO1
histone modification	0.307692	0.716242	0.264086	1.05905	43	138	SPI1 NAA50 WBP2 KDM6A NCOA1 MSL1 CREBBP KDM6B PHF20L1 EP300 UBE2B RPS6KA5 LRRK2 KDM5B UBR2 JMJD1C PPM1F PADI2 USP15 BCL6 BRPF3 PADI4 JDP2 ACTB HDAC1
mitochondrial fission	0.308057	0.716242	0.490358	1.1625	129	10	RALBP1 LRRK2 DNM1L MIEF2
phospholipid catabolic process	0.307692	0.716242	0.488384	1.14562	135	9	GPCPD1 PLBD1 PNPLA6
regulation of establishment of protein localization	0.307692	0.716242	-0.351304	-1.09771	267	149	CCL5 RSAD2 PPIA CD81 TOMM7 HSPA8 HSP90AB1 FYN RAN ERP29 ANP32B HLA-DRB1 UCP2 CCT8 FLNA GZMB PARK7 HMGN3 CCT3 EZR STOM CCT2 CCT6A CCT7 CCT4 CCT5 SRI MDFIC PDCD5 PIK3R1 CIB1 GCC2 DNAJC1 PRNP LMAN1 SP100
regulation of glial cell differentiation	0.308057	0.716242	0.490371	1.16253	129	10	TNFRSF1B CXCR4 TLR2 HDAC1
regulation of telomerase activity	0.307339	0.716242	-0.495434	-1.13953	200	20	HSP90AB1 MYC PTGES3 CCT2 CCT4
base conversion or substitution editing	0.308855	0.717205	0.514522	1.12769	142	7	RBM47 APOBEC3A ADARB2
cellular response to estradiol stimulus	0.308855	0.717205	0.51424	1.12707	142	7	IGF1R CFLAR HNRNPD
antimicrobial humoral response	0.309375	0.717516	-0.507091	-1.14373	197	18	RPS19 GNLY RPL30 RPL39
appendage development	0.309756	0.717516	0.467437	1.15435	126	12	RARA CREBBP HDAC1 GREM1 SHOX2
cytidine metabolic process	0.310023	0.717516	0.563518	1.14055	132	6	CDA APOBEC3A APOBEC3H
dendritic cell chemotaxis	0.309484	0.717516	-0.555146	-1.16561	185	13	CCL5 GPR183 CALR C1QBP CCR7
lamellipodium organization	0.310345	0.717516	0.397383	1.10779	107	20	ARPC5 ARPC2 ACTR2 WAS RAC1 CD44 SNX2 BRK1
metal ion homeostasis	0.309859	0.717516	0.261202	1.06107	43	143	S100A8 FTL FTH1 C5AR1 S100A9 CXCR2 FPR1 CD55 SOD2 C5AR2 HIF1A SLC11A1 CXCR1 PTPN6 NCOA4 CYBA TMBIM6 CYSLTR1 SNX10 DDIT3 FBXL5 SLC12A6 GNAI2 LYN ATP6V1A STEAP4 CXCR4 PTPRC SLC25A37 SLC40A1 PROK2 PICALM
methylglyoxal metabolic process	0.310526	0.717516	-0.674955	-1.16758	176	5	PARK7 HAGH
positive regulation of protein containing complex assembly	0.310502	0.717516	0.305943	1.08598	67	65	PYCARD HSPA1A BID HCK PAK1 TLR4 ARPC2 VASP LCP1 DDX3X SYK MSN GRB2 RAC1 RICTOR CDC42EP2 RHOA NIN PLEK CLEC7A
ribonucleoside triphosphate metabolic process	0.311111	0.718422	-0.473182	-1.14601	209	26	GIMAP7 RAN PARP1 ENO1 MYC NME3
regulation of chromosome segregation	0.311526	0.718937	0.3666	1.10478	99	27	DUSP1 PUM2 DYNC1LI1 IK
cellular response to nutrient	0.313333	0.719992	0.497218	1.13707	140	8	NCOA1 RXRA SNW1
negative regulation of nuclease activity	0.312281	0.719992	-0.67328	-1.16468	177	5	GZMA
negative regulation of protein tyrosine kinase activity	0.313333	0.719992	0.497543	1.13782	140	8	CBL PTPRC PTPN2 SH3BP5
negative regulation of vasculature development	0.313333	0.719992	0.496512	1.13546	140	8	GTF2I SEMA4A ALOX5 FASLG
oligodendrocyte development	0.312796	0.719992	0.486702	1.15383	131	10	LYN PTEN TLR2 EIF2B3
regulation of neuron projection regeneration	0.313175	0.719992	0.51194	1.12203	144	7	IGF1R GRN PTEN STK24
response to estradiol	0.31307	0.719992	0.374838	1.11081	102	25	ARPC1B RARA PTGS2 STAT3 IGF1R CFLAR TXNIP HNRNPD GPX1 GPX4 MBD2
cell cycle g1 s phase transition	0.316731	0.72061	-0.393395	-1.11281	247	65	RPS6 RPL26 ITGB1 ANXA1 PSME2 RPS27L MYC FBXO7 GSPT1 RGCC APEX1
cellular lipid catabolic process	0.317269	0.72061	0.316263	1.07321	78	50	ABHD2 SORL1 IRS2 GPCPD1 ACOX1 PLIN5 PLBD1
cellular modified amino acid metabolic process	0.317269	0.72061	0.316562	1.07016	78	49	SOD2 VNN2 OSBPL8 MBOAT2 SERINC1 SLC19A1 MTHFS SULT1B1 CPQ VNN3 GSTO1 GPX1
cerebellar cortex development	0.314685	0.72061	0.561176	1.13581	134	6	AGTPBP1 MTPN TTLL1 OGDH
diacylglycerol metabolic process	0.314685	0.72061	0.559376	1.13217	134	6	DGAT2 DGKZ DGKQ
leukocyte degranulation	0.317073	0.72061	0.377347	1.10445	103	24	SPI1 STXBP2 HCK ITGB2 FGR PTAFR SYK ITGAM CBL LYN GAB2 LAT2 BTK
male gamete generation	0.316062	0.72061	0.284581	1.06669	60	85	ABHD2 RGS2 LIMK2 QKI IGF2R AGO4 UBE2B ACOX1 LRRK2 UBR2 BCL6 ROPN1L BTG1 UBE2J1 SLCO4C1 PROK2
mature b cell differentiation	0.31631	0.72061	-0.540532	-1.15486	191	14	LGALS1 GPR183 ITM2A XBP1
myoblast differentiation	0.315508	0.72061	0.427417	1.12174	117	16	XKR8 ZFP36L1 IFRD1 DDIT3 RBPJ BTG1 MAML1 GREM1 REST
negative regulation of smooth muscle contraction	0.314815	0.72061	0.584907	1.1119	135	5	RGS2 DOCK5 PTGS2
positive chemotaxis	0.314092	0.72061	-0.59148	-1.18263	184	11	CCL5 LGALS3 MIF
positive regulation of dna metabolic process	0.316646	0.72061	-0.380761	-1.10529	252	80	RPS3 HNRNPA1 HSP90AB1 CCT8 PARP1 MYC CCT3 PTGES3 RGCC CCT2 CCT6A SLF1 CCT7 UBE2N DHX36 CCT4 BABAM1 CCT5 EPC1 MGMT
positive regulation of t helper 17 type immune response	0.314685	0.72061	0.560358	1.13416	134	6	NFKBID CLEC7A MALT1
regulation of cell cycle g2 m phase transition	0.314985	0.72061	-0.493653	-1.13543	205	20	NPM1 CDC25B RNASEH2B BABAM1 CCNG1
regulation of inflammatory response	0.316176	0.72061	-0.374	-1.10434	257	92	CCL5 NKG7 RPS19 CD81 CST7 LGALS1 SNCA FYN ANXA1 VAMP8 SOD1 ETS1 RORA HLA-DRB1
regulation of mitochondrial membrane permeability	0.314024	0.72061	0.378049	1.1065	102	24	HSPA1A BID HEBP2 PMAIP1
regulation of oxidative stress induced intrinsic apoptotic signaling pathway	0.31631	0.72061	-0.540209	-1.15417	191	14	PPIA SOD1 PARK7 NONO PARP1 HSPB1
regulation of t cell differentiation	0.316883	0.72061	-0.399867	-1.11631	243	61	IL7R CD2 ANXA1 SOD1 PRDX2 XBP1 TCF7 HLA-DRB1 CD74 CD27 RHOH ZAP70 ITPKB LEF1 RASGRP1 GATA3 CAMK4
trail activated apoptotic signaling pathway	0.31713	0.72061	0.584542	1.1112	136	5	SPI1 PTEN TNFRSF10C
protein localization to chromatin	0.317778	0.720888	0.492717	1.12678	142	8	SPI1 CHMP7
regulation of cell adhesion	0.317634	0.720888	-0.338441	-1.08575	289	200	CCL5 RPS3 IL7R S100A10 CD3E LCK CD81 FXYD5 LGALS1 FYN ANXA1 ETS1 HLA-DPB1 PRDX2 XBP1 HLA-DRB1 LGALS3 SPOCK2 HLA-DPA1 CD74 CD27 SKAP1 ACTG1 RHOH FLNA CALR GBP1 ZAP70 SPN ITGA4 C1QBP ITPKB RGCC CCR7 LIMS1 LEF1 CD6 RASGRP1 CXCR3 GATA3
calcium import into the mitochondrion	0.321053	0.721947	-0.66779	-1.15518	182	5	SMDT1 VDAC1
cell cell junction assembly	0.321149	0.721947	0.429893	1.11637	122	15	TLN1 PECAM1 PAK2 PKN2 RHOA ACTB GNPAT
detection of abiotic stimulus	0.321149	0.721947	0.429292	1.11481	122	15	GNAQ TMEM120A ARRB2 CXCR4
embryo development	0.321918	0.721947	-0.347159	-1.09172	281	160	RPL10 RPL13 RPS6 RPS7 BTF3 LY6E YBX1 ITGB1 RPL38 SOD1 YBX3 HOPX DUSP2 KMT2A ITGA4 MYC CAPN2 RNASEH2B LEF1 GATA3 PRMT1 BCL2L1 DNMT1 FLT3LG TTC39C DHX36 PRDM1 MIB1
extracellular matrix constituent secretion	0.319444	0.721947	0.58421	1.11057	137	5	TNFRSF1B TNFRSF1A ENG
g protein coupled purinergic nucleotide receptor signaling pathway	0.321759	0.721947	0.583991	1.11016	138	5	P2RY13 PTAFR
interferon gamma production	0.319236	0.721947	-0.425108	-1.12097	233	43	ISG15 CD3E CD2 HLA-DPB1 HLA-DRB1 HLA-DPA1 BTN3A2 C1QBP CCR7 RASGRP1 GATA3 CD96 HSPD1 IL27RA
mitochondrial rna 3 end processing	0.321053	0.721947	-0.665089	-1.15051	182	5	PNPT1 TRMT10C HSD17B10
monocyte differentiation	0.321429	0.721947	-0.615282	-1.16848	179	9	IFI16 HLA-DRB1 CD74 MYC FOXP1
negative regulation of fibroblast proliferation	0.319613	0.721947	0.468307	1.1332	131	11	FTH1 SOD2 TP53INP1
nucleosome organization	0.319364	0.721947	-0.446638	-1.1208	220	33	NPM1 NAP1L1 ANP32B NAP1L4 ASF1A
peptidyl lysine acetylation	0.318548	0.721947	0.301223	1.07403	78	59	SPI1 NAA50 WBP2 NCOA1 MSL1 CREBBP PHF20L1 EP300 RPS6KA5
placenta development	0.321101	0.721947	0.365844	1.09634	104	26	CEBPB JUNB HIF1A NCOA1 MME GRB2 ZFP36L1 PTGS2 RBPJ
positive regulation of endothelial cell proliferation	0.321149	0.721947	0.429511	1.11538	122	15	HIF1A CYBA STAT3 EGR3
positive regulation of fatty acid metabolic process	0.321814	0.721947	0.507823	1.113	148	7	IRS2 ELOVL5 PTGS2 PLIN5 LPGAT1
regulation of fc receptor mediated stimulatory signaling pathway	0.319347	0.721947	0.556306	1.12596	136	6	LYN PTPRJ PTPRC
regulation of stem cell population maintenance	0.319109	0.721947	-0.639974	-1.16335	171	7	LBH MYC ZNF706
snorna localization	0.321117	0.721947	-0.647229	-1.16157	183	6	FBL NOP58 ZNHIT3 PIH1D1
ventricular cardiac muscle tissue morphogenesis	0.321053	0.721947	-0.666563	-1.15306	182	5	LY6E
lymphocyte migration	0.322206	0.722036	-0.460163	-1.13042	221	29	CCL5 CD99 GPR183 ZAP70 SPN ITGA4 CCR7 ITGB7 GATA3
monocarboxylic acid catabolic process	0.322344	0.722036	0.326892	1.0652	87	40	ABHD2 IRS2 CYP4F3 ACOX1 PGD PLIN5
macrophage chemotaxis	0.32282	0.722668	-0.635349	-1.15495	173	7	CCL5 LGALS3 MIF
blastocyst development	0.323572	0.723485	-0.465874	-1.14081	220	28	RPL13 HOPX CAPN2 EMG1 EOMES LPAR6 NASP CMTM3 STMN3 DAD1 WDR74 RPL7L1 CITED2
nik nf kappab signaling	0.32342	0.723485	0.328986	1.08602	86	42	SPI1 ADGRG3 RASSF2 LAPTM5 TLR4 CHI3L1 LITAF DDX3X CD14 EP300 RHOA BCL3 TLR2
nerve development	0.324138	0.724315	-0.601659	-1.17918	187	10	RPL24 ITGA4
positive regulation of protein dephosphorylation	0.324547	0.724796	-0.534732	-1.14247	196	14	PPIA HSP90AB1
lymphocyte chemotaxis	0.325	0.72494	-0.611171	-1.16067	181	9	CCL5 GPR183
regulation of chromosome organization	0.325	0.72494	-0.383457	-1.10221	259	72	HNRNPA1 CCT8 SSBP1 PARP1 MYC CCT3 CCT2 CCT6A SLF1 DNMT1 BUB3 CCT7 DHX36 CCT4 CCT5 MAD1L1 NUMA1 RAD50 PSMG2 ANAPC15 MCRS1 PCID2 PPHLN1 PNKP RUVBL1 ATF7IP2 ANAPC1
central nervous system neuron axonogenesis	0.326531	0.72624	-0.633613	-1.15179	175	7	C12orf57 HSP90AB1 MYCBP2
histone h3 k9 modification	0.325976	0.72624	-0.587713	-1.17509	191	11	KMT2A GATA3 DNMT1 ZNF451 PIH1D1
positive regulation of protein kinase b signaling	0.325806	0.72624	0.343743	1.0799	100	33	TXN CHI3L1 OSBPL8 ARRB2 ADAM8 HIP1 RICTOR CASS4 IGF1R PTPRJ ANGPT1 HAX1 GPX1 CPNE1
positive regulation of transcription from rna polymerase ii promoter involved in cellular response to chemical stimulus	0.32634	0.72624	0.55515	1.12362	139	6	HIF1A EP300 RBPJ
regulation of mrna metabolic process	0.326555	0.72624	-0.360555	-1.08946	272	109	HNRNPA1 NPM1 HSPA8 YBX1 YBX3 NCL ZC3HAV1 SRSF7 C1QBP RBM3 APEX1 RBMX RNPS1 PNPT1 SERBP1 DHX36 HNRNPM SRSF2 SRSF10 NCBP2 PABPC4 SAFB HNRNPA0 EXOSC8 EXOSC9 THRAP3 SYNCRIP TRA2B CNOT7 ZFP36L2 PCID2 PATL2 RBM15B
olefinic compound metabolic process	0.327217	0.72697	0.364486	1.09227	106	26	CYP4F3 ELOVL5 PTGS2 DGAT2 ALOX5 TBXAS1 GPX1 REST GPX4
positive regulation of transmembrane transport	0.327273	0.72697	0.325433	1.07069	89	41	IRS2 CTSS OSBPL8 IFNGR2 PTAFR VMP1 RHOQ ACSL1
negative regulation of molecular function	0.32766	0.727396	-0.329586	-1.07178	307	272	RPL5 IFIT1 RPS15 RPL11 RPS7 PPIA GZMA IFIT2 NPM1 IFI6 LY6E RPS20 CST7 SNCA ANXA1 PEBP1 IFI16 PRDX2 RPL37 SIGIRR LGALS3 SPOCK2 RPL23 CD27 EIF4A2 RHOH FLNA ANXA2 NUCKS1 PARK7 BIN1 NOSIP ITGA4 HSPB1 FBXO7
regulation of hormone metabolic process	0.328054	0.72784	0.478628	1.12274	144	9	HIF1A IGF1R REST DGKQ
antigen processing and presentation of peptide antigen via mhc class i	0.329268	0.728801	0.45759	1.13004	134	12	FCER1G HLA-E CLEC4A HLA-C HLA-B B2M LNPEP
chemical synaptic transmission postsynaptic	0.329268	0.728801	0.457501	1.12982	134	12	ARRB2 LRRK2 PPP3CA PTEN
ganglioside biosynthetic process	0.328704	0.728801	0.579833	1.10225	141	5	ST8SIA4 ST3GAL1
regulation of postsynaptic membrane potential	0.329268	0.728801	0.457501	1.12982	134	12	ARRB2 LRRK2 PPP3CA PTEN
positive regulation of endoplasmic reticulum unfolded protein response	0.329825	0.7296	-0.662324	-1.14573	187	5	XBP1 PIK3R1 BAX
long chain fatty acyl coa biosynthetic process	0.330454	0.730352	0.505223	1.1073	152	7	ELOVL5 ACSL1 ACSF3
nadh dehydrogenase complex assembly	0.330556	0.730352	-0.432643	-1.11456	237	37	NDUFB9 NDUFS5 NDUFA12 NDUFB2 NDUFB7 NDUFAB1 NDUFS8 NDUFB5 NDUFAF3 NDUFB11 NDUFA10 NDUFA5 TMEM126B MT-ND6 NDUFB8 NDUFS7 NDUFS3 NDUFA9 NDUFAF4 NDUFA11 NDUFS4
negative regulation of response to external stimulus	0.330891	0.730661	-0.367712	-1.09126	270	94	RPS19 ISG15 CST7 FYN IFI16 SOD1 SAMHD1 KLRD1 PRDX2 SIGIRR OAS3 RORA HLA-DRB1 PARP14 LYAR OAS1 MIF C1QBP STAT2 GATA3 RNF125
aminoglycan metabolic process	0.331593	0.730836	0.427245	1.1095	126	15	CHI3L1 CHST15 CTBS IDS ANGPT1 CD44
axis specification	0.331754	0.730836	0.47701	1.13086	139	10	BASP1 DDIT3 TMED2
positive regulation of axonogenesis	0.331754	0.730836	0.47689	1.13057	139	10	PLXNC1 NIN MACF1 SHOX2
regulation of reactive oxygen species biosynthetic process	0.331707	0.730836	0.455594	1.12511	135	12	SOD2 TLR4 CYBA FOXO3 RHOA CFLAR ALOX5
fatty acyl coa biosynthetic process	0.333333	0.731726	0.482811	1.10413	149	8	ELOVL5 ACSL1 ACSF3
intrinsic apoptotic signaling pathway in response to dna damage by p53 class mediator	0.333333	0.731726	-0.482295	-1.1093	217	20	RPL26 IFI16 CD74 MIF RPS27L
maternal placenta development	0.333333	0.731726	0.485861	1.1111	149	8	JUNB PTGS2 TMED2
positive regulation of histone deacetylation	0.333333	0.731726	0.553065	1.11939	142	6	LRRK2 BCL6 JDP2 RRP8
regulation of calcium mediated signaling	0.332824	0.731726	-0.476248	-1.10567	217	21	CD3E HINT1 GBP1 ZAP70 TRAT1
regulation of lyase activity	0.333333	0.731726	0.484854	1.1088	149	8	P2RY13 CAP1 GNAI2
coronary vasculature development	0.333952	0.73179	-0.628823	-1.14308	179	7	SNX17 PRDM1 CNTRL VEGFB
negative regulation of neuron differentiation	0.33414	0.73179	0.461558	1.11687	137	11	SPAG9 FOXO3 RHOA B2M REST
pteridine containing compound metabolic process	0.33414	0.73179	0.461486	1.11669	137	11	SLC19A1 MTHFS GART GCH1
response to testosterone	0.334146	0.73179	0.451536	1.11509	136	12	NCOA4 MSN CBL IGF1R CFLAR
adrenal gland development	0.336842	0.73231	-0.657159	-1.13679	191	5	LY6E
arachidonic acid metabolic process	0.336585	0.73231	0.450914	1.11355	137	12	CYP4F3 PTGS2 ALOX5 TBXAS1 GPX1 GPX4
atp transport	0.336824	0.73231	-0.638839	-1.14651	192	6	SLC25A6 SLC25A5
cell substrate junction organization	0.335423	0.73231	0.358183	1.08135	106	28	ACTN1 TLN1 MAP4K4 RAB8B RAC1 RHOA PPM1F PTPRJ PTEN ARF6 MACF1 GREM1
developmental growth involved in morphogenesis	0.335423	0.73231	0.359333	1.08482	106	28	SPAG9 IQGAP1 TGFBR2 KDM5B CXCR4 NIN SEMA4A ARHGAP4 MACF1 CPNE1
excretion	0.336933	0.73231	0.501876	1.09997	155	7	AQP9 GNAI2 SLC9A3R1
icosanoid metabolic process	0.335423	0.73231	0.359288	1.08469	106	28	ALOX5AP CYP4F3 SYK PTGS2 ACOX1 TNFRSF1A TLR2 ALOX5 TBXAS1 GPX1 GPX4
neural tube development	0.335366	0.73231	0.372157	1.08926	109	24	HIF1A RARA VASP ITPK1 ZFP36L1
neutral amino acid transport	0.336709	0.73231	0.433616	1.10808	132	14	RGS2 SLC43A2 SLC6A6 SERINC5
nucleobase biosynthetic process	0.336149	0.73231	-0.559559	-1.14732	198	12	APRT CMPK1
positive regulation of b cell receptor signaling pathway	0.336824	0.73231	-0.639426	-1.14756	192	6	CD81 PRKCH FOXP1 CMTM3
response to increased oxygen levels	0.336933	0.73231	0.50192	1.10007	155	7	SOD2 ATP6V1A
tissue morphogenesis	0.335196	0.73231	0.281705	1.06171	59	88	PAK1 HIF1A RARA VASP ITGAX LCP1 TGFBR2 KDM6B MSN GRB2 RBPJ RAC1 KDM5B PRKAR1A RHOA RHOB CXCR4 PTEN ACTB CSNK2B CD44 GREM1 SHOX2
organ growth	0.337386	0.732868	0.369627	1.09537	110	25	RGS2 PSAP RARA BASP1 TGFBR2 RBPJ PRKAR1A PTEN HLX DUSP6
activated t cell proliferation	0.337641	0.732996	-0.521499	-1.13311	208	15	RPS3 FYN
regulation of response to wounding	0.338171	0.73372	-0.45096	-1.10781	232	29	ITGB1 ANXA1 PRDX2 XBP1 ACTG1 FLNA
chromosome organization involved in meiotic cell cycle	0.338983	0.734201	0.458732	1.11003	139	11	AGO4 UBE2B ATM
positive regulation of striated muscle cell differentiation	0.338983	0.734201	0.460083	1.1133	139	11	ATP11A ARRB2 MAML1 GREM1 SHOX2 MORF4L2
regulation of anion transmembrane transport	0.338863	0.734201	0.472161	1.11936	142	10	RGS2 SLC43A2 PTAFR GOPC
peptide catabolic process	0.34	0.73555	0.480933	1.09983	152	8	ANPEP CPQ LNPEP
protein dephosphorylation	0.339901	0.73555	0.28167	1.05123	68	80	CPPED1 DUSP1 PTPRN2 PTPN12 PTPN6 BOD1L1 PPP1R15A LRRK2 PPP3CA GNAI2 PTPRE PPM1F PTPRJ LILRB2 PTEN PTPRC DUSP6
dendritic cell migration	0.341021	0.737333	-0.529091	-1.13042	206	14	CCL5 GPR183 CALR C1QBP CCR7
protein kinase a signaling	0.341232	0.737362	0.467999	1.10949	143	10	PJA2 LCP1 LRRK2
regulation of innate immune response	0.341463	0.737435	-0.369545	-1.09112	279	90	CCL5 RPS19 ISG15 HSP90AB1 FYN IFI16 SAMHD1 KLRD1 OAS3 PARP14 LYAR IFI35 OAS1 NONO SH2D1A STAT2 XRCC6 CDC37 RASGRP1 PYHIN1
activation of phospholipase c activity	0.344988	0.738285	0.547337	1.1078	147	6	C5AR1 GNAQ
leukocyte homeostasis	0.342566	0.738285	-0.441538	-1.0961	234	31	RPS6 ANXA1 GPR183 LAT CD74 MIF ITPKB SIT1
lipid biosynthetic process	0.343511	0.738285	0.256425	1.04001	44	149	ABHD2 QKI FAM126B MBOAT7 LBR MBOAT2 ELOVL5 SERINC1 PTGS2 ST8SIA4 IMPA2 PIGX CYP27A1 IGF1R ACSL1 DGAT2 PLIN5 PTEN LPGAT1 IPMK PISD HMGCR ALOX5 TBXAS1
negative regulation of protein binding	0.343239	0.738285	-0.457926	-1.10026	230	25	IFIT1 IFIT2 PARK7 ITGA4
plasma membrane repair	0.345572	0.738285	0.498723	1.09306	159	7	CHMP2A CHMP1B CHMP4A CHMP7
positive regulation of cell substrate adhesion	0.342981	0.738285	-0.441625	-1.10549	236	32	S100A10 CD3E SPOCK2 SKAP1 FLNA CALR C1QBP CCR7 LIMS1
positive regulation of mononuclear cell migration	0.34488	0.738285	-0.467102	-1.10688	228	23	CCL5 LGALS3 CALR SPN ITGA4 C1QBP CCR7
positive regulation of peptidyl tyrosine phosphorylation	0.344778	0.738285	-0.435635	-1.10407	240	35	CCL5 CD3E CD81 FYN PARP14 CD74 MIF
positive regulation of response to tumor cell	0.345614	0.738285	-0.653872	-1.13111	196	5	HLA-DRB1 HSPD1 CD226
protein auto adp ribosylation	0.343805	0.738285	-0.62745	-1.12607	196	6	PARP12 PARP1
protein complex oligomerization	0.345361	0.738285	-0.391919	-1.09973	267	63	ISG15 EVL SNCA PRF1 SAMHD1 HLA-DRB1 CD74 SSBP1 MIF KRT10 RBMX PRMT1 PNPT1
proteoglycan biosynthetic process	0.345572	0.738285	0.498442	1.09244	159	7	CANT1 CHST15 B3GALT6
regulation of aspartic type endopeptidase activity involved in amyloid precursor protein catabolic process	0.342657	0.738285	0.550113	1.11342	146	6	SORL1 LYN PICALM
regulation of lymphocyte differentiation	0.34375	0.738285	-0.37942	-1.09114	274	73	IL7R CD2 ANXA1 SOD1 PRDX2 XBP1 TCF7 HLA-DRB1 CD74 CD27 RHOH IKZF3 ZAP70 FBXO7 ITPKB XRCC6 LEF1 RASGRP1 GATA3 CAMK4
regulation of response to endoplasmic reticulum stress	0.344051	0.738285	0.340774	1.05947	106	32	HSPA1A ABCA7 PMAIP1 TMBIM6 PPP1R15A LRRK2 DDIT3 ALOX5 BCAP31 PTPN2 ATF6B
regulation of response to tumor cell	0.345614	0.738285	-0.653872	-1.13111	196	5	HLA-DRB1 HSPD1 CD226
regulation of sprouting angiogenesis	0.345572	0.738285	0.497661	1.09073	159	7	GLUL JAK1 ALOX5
response to leukemia inhibitory factor	0.34407	0.738285	-0.451884	-1.10655	234	28	RPS16 NCL SPOCK2 SRSF7 SLC25A5
specification of symmetry	0.344633	0.738285	0.396617	1.08522	121	19	HIF1A TGFBR2 DDIT3 GREM1 TMED2
regulation of t cell differentiation in thymus	0.346284	0.739293	-0.553218	-1.13432	204	12	IL7R SOD1 RASGRP1 CAMK4
positive regulation of protein tyrosine kinase activity	0.346939	0.740268	-0.615527	-1.11891	186	7	CCL5
axon extension	0.34895	0.74052	-0.516388	-1.122	215	15	HSP90AB1 ITGB1
double strand break repair via nonhomologous end joining	0.348066	0.74052	0.407101	1.10227	125	18	ACTR2 WAS SMCHD1 NSMCE2
forebrain neuron differentiation	0.34904	0.74052	-0.623942	-1.11977	199	6	UBB BCL11B
interferon alpha production	0.347732	0.74052	0.496136	1.08739	160	7	TLR4 DDX3X TLR8
modulation of process of another organism	0.347732	0.74052	0.495736	1.08651	160	7	S100A9 SYK MPEG1 CLEC7A
positive regulation of cellular response to transforming growth factor beta stimulus	0.348341	0.74052	0.466954	1.10702	146	10	SDCBP CREBBP EP300 SNW1
regulation of cartilage development	0.348341	0.74052	0.466962	1.10703	146	10	RARA MBOAT2 GREM1 SHOX2
regulation of proton transport	0.347826	0.74052	-0.620577	-1.14594	191	8	PARK7 NDUFA4 PHB2
tolerance induction	0.348668	0.74052	0.453713	1.09788	143	11	XKR8 TGFBR2 HLA-E LYN LILRB2 HLA-B
vacuolar acidification	0.348668	0.74052	0.455212	1.10151	143	11	SLC11A1 ATP6V0A1 GRN
cellular response to gamma radiation	0.349745	0.741485	-0.574788	-1.14925	205	11	RPL26 XRCC6 BCL2L1
pyrimidine nucleoside catabolic process	0.349892	0.741485	0.494667	1.08417	161	7	CDA APOBEC3A APOBEC3H
negative regulation of cell cycle g1 s phase transition	0.350309	0.741947	-0.48255	-1.09939	226	19	RPL26 RPS27L FBXO7
polyol biosynthetic process	0.350711	0.742378	0.466021	1.1048	147	10	PTAFR IMPA2 CYP27A1 PLEK IPMK
natural killer cell mediated immunity	0.351391	0.742975	-0.447576	-1.096	239	28	NKG7 KLRD1 PRDX1 GZMB SH2D1A RASGRP1 CD96
protein insertion into membrane	0.351234	0.742975	-0.446746	-1.09746	241	29	GZMB PDCD5 TOMM22 MAL MOAP1 HSP90AA1 TIMM13 BAX SAMM50 TIMM9 EMC10 SGTA NDUFA13 TIMM10 EMC4 TIMM22 RTP4 TRAM1 UBL4A ROMO1 COX18 TRAM2 EMC7 OXA1L
cytoplasmic pattern recognition receptor signaling pathway	0.352071	0.743992	0.367274	1.06885	118	23	HSPA1A SEC14L1 TLR4 PUM2 SLC15A4 USP15 ALPK1
regulation of insulin receptor signaling pathway	0.35248	0.744066	0.421048	1.0934	134	15	SORL1 OSBPL8 GNAI2 PTPRE PTPN2
regulation of monooxygenase activity	0.352505	0.744066	-0.612652	-1.11369	189	7	SNCA PARK7 NOSIP
retina homeostasis	0.352745	0.744153	-0.536554	-1.12658	211	13	SOD1 PRDX1 ACTG1 HSPB1 IGKC CCDC66
defense response to gram positive bacterium	0.353591	0.745516	0.40654	1.10075	127	18	C5AR1 PYCARD FGR RNASE6 HLA-E MPEG1 LYZ TLR2 TNFRSF14 CAMP
nucleus organization	0.354167	0.746308	-0.426233	-1.09805	254	37	RPS19 ETS1 BIN1 SUN2 SERBP1 BANF1 EMG1 NUMA1 PDCD6IP SYNE1
calcium ion transport	0.354478	0.746542	-0.374924	-1.08526	284	76	CCL5 LCK SMDT1 SNCA FYN TPT1 LGALS3 AHNAK ANXA2 ANXA6 BIN1 CD84 CCR7
deoxyribose phosphate metabolic process	0.354687	0.746563	-0.488126	-1.10096	226	18	CMPK2 SAMHD1 DUT UPP1 PNP NT5C
positive regulation of cytokine production involved in immune response	0.355183	0.746808	-0.458994	-1.07725	232	22	RSAD2 CD81 CD74 MIF SPON2 GATA3 CAMK4 DHX36
response to electrical stimulus	0.355204	0.746808	0.458976	1.07664	156	9	AIF1 BTG2 SOD2 CD14 PTEN HNRNPD REST
negative regulation of myeloid cell apoptotic process	0.35614	0.747514	-0.646532	-1.11841	202	5	MIF ITPKB BCL2
negative regulation of tyrosine phosphorylation of stat protein	0.35614	0.747514	-0.647037	-1.11928	202	5	PARP14
regulation of hydrogen peroxide metabolic process	0.35614	0.747514	-0.646142	-1.11773	202	5	SNCA FYN PRDX2
positive regulation of synapse assembly	0.356481	0.74781	0.574066	1.09129	153	5	SEMA4A IL1RAP AMIGO2
in utero embryonic development	0.356696	0.74784	-0.370862	-1.07655	284	80	RPL13 BTF3 LY6E YBX1 ITGB1 YBX3 HOPX MYC CAPN2 RNASEH2B LEF1 GATA3 PRMT1 BCL2L1
muscle contraction	0.357724	0.749153	0.306983	1.04065	87	51	RGS2 PPP1R12B KCNE3 DOCK5 MYL6 PTAFR PTGS2 SULF2 RHOA DSC2 CXCR4 PROK2 UTRN GSTO1
xenobiotic metabolic process	0.357702	0.749153	0.420005	1.0907	136	15	S100A12 ACSL1 SULT1B1 GUK1 GSTO1 FMO5
b cell mediated immunity	0.358466	0.749918	-0.396306	-1.08149	270	51	TRBC2 TRBC1 CD81 HLA-DPB1 HLA-DRB1 HLA-DPA1 CD74 CD27 TRDC C1QBP
nuclear chromosome segregation	0.358491	0.749918	0.296324	1.06456	75	69	DUSP1 NAA50 CHMP2A ACTR2 DYNC1LI1 AGO4 UBE2B CHMP1B RMI1
cellular response to osmotic stress	0.359102	0.75024	0.437701	1.10347	143	13	DDX3X ZFP36L1 PTGS2 SLC12A6
positive regulation of chemotaxis	0.359477	0.75024	0.334704	1.06003	109	34	C5AR1 SPI1 AIF1 IL6R CXCL8 STX3 CAMK1D RAC1 PPM1F CXCR4 DAPK2 FPR2 IL16
regulation of neuronal synaptic plasticity	0.359649	0.75024	-0.643189	-1.11263	204	5	SNCA
response to light stimulus	0.359606	0.75024	0.276428	1.03167	72	80	FOS ST20 ABCA7 GNAQ HIF1A MMP9 CREBBP MME EP300 UBE2B PTGS2 JUND BCL3 CDKN2D TP53INP1 HMGCR
trna 3 end processing	0.359511	0.75024	-0.618967	-1.11084	205	6	SSB TRMT10C HSD17B10
negative regulation of oxidative stress induced cell death	0.359873	0.750287	-0.50022	-1.10442	225	16	PPIA FYN PARK7 NONO HSPB1 FBXO7
positive regulation of viral life cycle	0.360507	0.750772	-0.610765	-1.12782	198	8	LGALS1 HLA-DRB1 CD74
smooth muscle cell migration	0.360313	0.750772	0.418969	1.08801	137	15	S100A11 SORL1 AIF1 ARPC5 TLR4 DOCK5 TRIB1 RHOA
negative regulation of interleukin 17 production	0.361111	0.751192	0.573472	1.09016	155	5	TLR4 DDIT3 NCKAP1L
vesicle budding from membrane	0.361111	0.751192	-0.477591	-1.08809	233	19	S100A10 ANXA2
positive regulation of lipid biosynthetic process	0.361596	0.751363	0.435369	1.0976	144	13	ELOVL5 PTGS2 IGF1R DGAT2 PLIN5 LPGAT1 CTDNEP1
regulation of dna damage response signal transduction by p53 class mediator	0.361486	0.751363	-0.543381	-1.11415	213	12	RPL26 CD74 MIF PYHIN1
apoptotic signaling pathway	0.36205	0.75147	-0.328872	-1.05782	331	202	RPS3 RPL26 RPS7 PPIA CD3E IFI6 HINT1 LCK UBB TPT1 ERP29 IFI16 SOD1 YBX3 CRIP1 PRDX2 XBP1 LGALS3 CD74 CD27 GZMB EIF5A PDIA3 SLC25A5 ANXA6 PARK7 MIF RPS27L NONO PARP1 ENO1 MYC HSPB1
negative regulation of dna binding transcription factor activity	0.36194	0.75147	0.316506	1.05803	96	44	SPI1 PYCARD ADGRG3 ARRB2 WWP2 DDIT3 TRIB1 BCL3 EGLN1 PELI1
b cell differentiation	0.3625	0.751986	0.300557	1.03332	86	54	SPI1 ADGRG3 PTPN6 KLF6 SYK EP300 ZFP36L1 RBPJ BCL3 PTPRJ CR1 BCL6 PTPRC NFAM1 BTK
cerebellar cortex formation	0.363426	0.752254	0.572419	1.08816	156	5	AGTPBP1 MTPN TTLL1
cerebellar cortex morphogenesis	0.363426	0.752254	0.572419	1.08816	156	5	AGTPBP1 MTPN TTLL1
epiboly	0.362851	0.752254	0.487344	1.06812	167	7	LCP1 RHOA PTEN CD44
mitochondrial depolarization	0.363636	0.752254	-0.608582	-1.10629	195	7	IFI6 PARP1
positive regulation of interferon alpha production	0.363636	0.752254	0.540678	1.09432	155	6	TLR4 DDX3X TLR8
regulation of translation in response to stress	0.364865	0.754377	-0.542991	-1.11335	215	12	NPM1 EIF2AK2
maturation of 5 8s rrna from tricistronic rrna transcript ssu rrna 5 8s rrna lsu rrna	0.365105	0.754456	-0.510455	-1.10911	225	15	RPS21
exit from mitosis	0.365492	0.754837	-0.605828	-1.10128	196	7	RPL24 RGCC PHB2
development of primary sexual characteristics	0.366337	0.756116	0.329911	1.05313	110	35	CEBPB RARA BASP1 NCOA4 ARRB2 AGO4 FOXO3 CBL
negative regulation of protein localization to cell periphery	0.366516	0.756116	0.45223	1.06081	161	9	NUMB RHOQ PICALM AP2M1 GOPC
polarized epithelial cell differentiation	0.367171	0.757049	0.483519	1.05974	169	7	MSN RHOA SH3BP1 SLC9A3R1
organophosphate ester transport	0.367925	0.757766	0.345761	1.06254	116	30	ABCA7 XKR8 OSBPL8 ATP11A SLC19A1 VMP1 CR1 DBI
sphingolipid metabolic process	0.367925	0.757766	0.34482	1.05965	116	30	PSAP ELOVL5 SERINC1 ST8SIA4 NAAA
cytidine to uridine editing	0.368298	0.758118	0.53933	1.0916	157	6	RBM47 APOBEC3A APOBEC3H
regulation of cellular response to heat	0.368889	0.758497	0.473084	1.08188	165	8	CREBBP EP300 ATM
response to starvation	0.368852	0.758497	0.293298	1.03457	89	58	PMAIP1 GABARAPL2 RALB GLUL MAP1LC3B FOXO3 LRRK2 ZFP36 DDIT3 CBL LAMP2 CPEB4 DSC2 RRAGD MAP1LC3A GABARAP
tissue regeneration	0.36962	0.759583	0.425299	1.08683	145	14	PTPN12 MTPN NINJ1 TGFBR2 PPP3CA CFLAR CPQ GPX1
regulation of megakaryocyte differentiation	0.369983	0.759867	-0.615832	-1.10522	211	6	PRMT1 CIB1 PITHD1
regulation of notch signaling pathway	0.370166	0.759867	0.40156	1.08726	133	18	WWP2 STAT3 BCL6 CD46 MFNG
cardiac muscle tissue morphogenesis	0.371377	0.761284	-0.597761	-1.10381	204	8	LY6E
intracellular lipid transport	0.371817	0.761284	-0.563619	-1.12692	218	11	ANXA2 PIP4K2A SCP2 LDLRAP1
intrinsic apoptotic signaling pathway in response to oxidative stress	0.371875	0.761284	-0.48084	-1.08452	237	18	PPIA SOD1 PARK7 NONO PARP1 HSPB1
positive regulation of dna damage response signal transduction by p53 class mediator	0.371728	0.761284	-0.612173	-1.09865	212	6	RPL26
response to protozoan	0.371377	0.761284	-0.597713	-1.10372	204	8	NKG7
deoxyribonucleotide biosynthetic process	0.372913	0.762769	-0.602264	-1.0948	200	7	CMPK2 DUT
negative regulation of endoplasmic reticulum unfolded protein response	0.373303	0.762769	0.450289	1.05626	164	9	ABCA7 PPP1R15A ATF6B
positive regulation of cell cycle phase transition	0.373353	0.762769	-0.439505	-1.07624	254	28	NPM1 ANXA1 RGCC CDC25B APEX1 CCND2 PHB2
postsynapse organization	0.373418	0.762769	0.34223	1.05928	117	31	ACTN1 SRGN ACTR2 LRRK2 IGF1R LILRB2 PTEN IL1RAP LRRC4 ACTB ARF6 ARF1
cellular modified amino acid catabolic process	0.375	0.76421	0.569609	1.08282	161	5	MTHFS GGT7 GOT2 AASDHPPT
dentate gyrus development	0.375	0.76421	0.570134	1.08382	161	5	BTG2 PTEN CDK6
glutamine metabolic process	0.375556	0.76421	0.467526	1.06917	168	8	GLUL CTPS1 ASNS ARHGAP11B GLUD1 GMPS NIT2
myeloid dendritic cell activation	0.375556	0.76421	0.470942	1.07698	168	8	SPI1 PYCARD TGFBR2 RBPJ
phosphatidylcholine metabolic process	0.375556	0.76421	0.470224	1.07534	168	8	MBOAT7 MBOAT2 DBI
positive regulation of oxidative stress induced cell death	0.375556	0.76421	0.468447	1.07128	168	8	MCL1 TLR4 FOXO3 REST
positive regulation of t cell mediated immunity	0.375199	0.76421	-0.487243	-1.08866	235	17	RSAD2 CD81 HLA-DRB1
negative regulation of calcium ion transmembrane transport	0.376623	0.765098	-0.600637	-1.09184	202	7	BIN1 SRI VDAC1
negative regulation of cell matrix adhesion	0.376777	0.765098	0.451151	1.06955	158	10	MAP4K4 BCL6 PTEN
regulation of peptidyl serine phosphorylation	0.376238	0.765098	0.327584	1.0457	113	35	TXN PAK1 RASSF2 ARRB2 PTGS2 RICTOR PPM1F PTEN ANGPT1 CD44 HAX1
translational termination	0.376812	0.765098	-0.593234	-1.09545	207	8	EIF5A GSPT1
amyloid precursor protein biosynthetic process	0.377622	0.765912	0.536928	1.08674	161	6	ABCA7 ITM2B NECAB3
cellular response to glucose starvation	0.378029	0.765912	-0.506759	-1.10108	233	15	HNRNPA1 IFI16 XBP1
ncrna transcription	0.377676	0.765912	-0.463718	-1.06658	246	20	GTF3A NCL POLR2L GTF3C6 NIFK PIH1D1 PWP1 RPAP2 TCOF1 NOL11 SMARCA4 ICE2 POLR1E ZC3H8 MTOR GTF3C3 NPM3 TAF1B
protein localization to extracellular region	0.378033	0.765912	-0.378018	-1.06932	295	65	CCL5 RSAD2 PPIA ANXA1 ERP29 HLA-DRB1 UCP2 PARK7 HMGN3
chaperone mediated protein complex assembly	0.378378	0.766089	-0.536108	-1.09923	223	12	HSP90AB1 HOPX PTGES3 CCT2 HSPD1 PSMG2 PSMG3 HSP90AA1
mitotic spindle assembly	0.378531	0.766089	0.38838	1.06268	133	19	HSPA1A CHMP2A RHOA CHMP1B
protein localization to synapse	0.379147	0.76692	0.450511	1.06803	159	10	STX3 RAP1A DLG1
glutamine family amino acid catabolic process	0.379953	0.768076	0.535665	1.08418	162	6	GLUL ARHGAP11B FAH GOT2
positive regulation of protein deacetylation	0.38013	0.768076	0.477417	1.04636	175	7	LRRK2 BCL6 JDP2 RRP8
positive regulation of erk1 and erk2 cascade	0.380623	0.768656	0.330475	1.05395	109	36	C5AR1 PYCARD ABCA7 C5AR2 TLR4 CHI3L1 RAP1A ARRB2 GNAI2 CFLAR PTEN RAPGEF2 PTPRC ANGPT1 FPR2 CD44 RAP1B
circadian rhythm	0.381818	0.769446	0.315473	1.03792	104	41	NAMPT GNAQ EP300 JUND EGR3 PTEN NFIL3 PROK2 HNRNPD HDAC1
glycosyl compound biosynthetic process	0.382456	0.769446	-0.633958	-1.09666	217	5	APRT PNP
negative regulation of leukocyte cell cell adhesion	0.381818	0.769446	0.315361	1.03755	104	41	CEBPB FGL2 LAPTM5 IRF1 PTPN6 PRKAR1A LILRB2 CR1 BCL6 HLX PELI1 TNFRSF14
nuclear body organization	0.382189	0.769446	-0.598917	-1.08872	205	7	ETS1 SERBP1
nucleobase containing small molecule biosynthetic process	0.382456	0.769446	-0.633958	-1.09666	217	5	APRT PNP
positive regulation of jun kinase activity	0.382189	0.769446	-0.59892	-1.08872	205	7	RPS3
ribonucleotide catabolic process	0.382003	0.769446	-0.557431	-1.11455	224	11	HINT1 UPP1 PNP NT5C ITPA NUDT4 ACAT1 ADA HPRT1
negative regulation of interferon gamma production	0.382927	0.769978	0.432052	1.06697	156	12	LAPTM5 TLR4 RARA DDIT3 CR1
receptor clustering	0.383855	0.771046	-0.511077	-1.09193	232	14	CD81 FLNA ITGA4 ITGB7
regulation of cell junction assembly	0.383871	0.771046	0.332616	1.04494	118	33	RAP1A MAP4K4 RAC1 RHOA PPM1F PTPRJ PTEN RAPGEF2 SEMA4A TLR2 IL1RAP ARF6 RAP1B MACF1 GREM1
microtubule depolymerization	0.384211	0.771313	-0.632487	-1.09411	218	5	KIF2A CIB1 STMN3 STMN1
negative regulation of erk1 and erk2 cascade	0.385057	0.772598	0.378365	1.05477	133	20	TLR4 LYN PTEN PTPRC SIRPA DUSP6 EIF3A PTPN2 SLC9A3R1
dna biosynthetic process	0.385696	0.773048	-0.37665	-1.06545	301	65	HNRNPA1 HSP90AB1 CCT8 MYC CCT3 PTGES3 RGCC CCT2 NHP2 CCT6A POLE4 CCT7 CCT4 CCT5
hematopoietic stem cell proliferation	0.385689	0.773048	-0.6073	-1.08991	220	6	EIF2AK2
cellular component disassembly	0.387324	0.774365	0.258023	1.01571	54	126	SQSTM1 ST20 CTSS CST3 CHMP2A HIF1A MMP9 MTPN GABARAPL2 LCP1 MAP4K4 MAP1LC3B SVIL ADAM8 VMP1 ITGAM PLK3 LAMP2 IGF1R CHMP1B PADI2 PLEK MAP1LC3A
gtp metabolic process	0.386824	0.774365	-0.532035	-1.09088	228	12	GIMAP7 RAN
positive regulation of lymphocyte mediated immunity	0.387052	0.774365	-0.409447	-1.06561	280	38	RSAD2 CD81 KLRD1 HLA-DRB1 SH2D1A RASGRP1 GATA3
regulation of cell projection assembly	0.386617	0.774365	0.311527	1.03578	103	43	LIMK2 ARPC2 ACTR2 WAS RHOG RAC1 RHOQ CDC42EP2 EVI5 ARF6
regulation of protein depolymerization	0.387805	0.774365	0.428747	1.05881	158	12	MTPN SVIL PLEK SH3BP1
regulation of protein maturation	0.387722	0.774365	-0.503228	-1.09341	239	15	S100A10 CST7 ANXA2 ENO1 CAST PRNP
respiratory burst involved in defense response	0.387719	0.774365	-0.62874	-1.08763	220	5	RPS19 PRDX2
spliceosomal complex assembly	0.388554	0.775447	-0.445773	-1.05633	257	23	SNRPD2 SNRPD1 SNRPC SRSF10 LUC7L3 TXNL4A LUC7L2 DDX1 PSIP1
feeding behavior	0.388889	0.7757	0.463863	1.0608	174	8	FOS STAT3 RMI1
monocarboxylic acid metabolic process	0.389313	0.776132	0.249112	1.01035	50	149	ABHD2 IRS2 ALOX5AP CYP4F3 HAL QKI HIF1A VNN2 ELOVL5 EP300 PTGS2 ACOX1 MTHFS TNFRSF1A STAT3 CYP27A1 ACSL1 DHTKD1 PGD DGAT2 PLIN5 LPGAT1 VNN3 CBFA2T3 ALOX5 TBXAS1
[truncated: 1,861 more rows]

## Sheet: Supp Table 5
Supplementary Table 5: GSEA in the cluster 1 of healthy donors.
[truncated: 4,021 more rows]

## Sheet: Supp Table 6
Supplementary Table 6: GSEA in the cluster 2 of healthy donors.
[truncated: 2,000 more rows]

[truncated: 25 more sheets: Supp Table 7, Supp Table 8, Supp Table 9, Supp Table 10, Supp Table 11, Supp Table 12, Supp Table 13, Supp Table 14, Supp Table 15, Supp Table 16, Supp Table 17, Supp Table 18, Supp Table 19, Supp Table 20, Supp Table 21, Supp Table 22, Supp Table 23, Supp Table 24, Supp Table 25, Supp Table 26 …]
